# Supplementary material for: Transcriptional Response to Standard AML Drugs Identifies Synergistic Combinations
Source: Int J Mol Sci. 2023 Aug 18;24(16):12926. doi: 10.3390/ijms241612926 (PMC10455220; doi:10.3390/ijms241612926)
Supplement: Supplementary file 1 [file ijms-24-12926-s001.zip › Supplementary Tables.xlsx]

## Sheet: Table S1
Supplementary Table 1: Biological processes (GO terms) affected by cytarabine and daunorubicin treatments as monotherapy and combination therapy. Enrichment analysis was performed using clusterProfiler package in R
Cell	Treatment	ExpressionChangeDirection	ID	Description	GeneRatio	BgRatio	pvalue	p.adjust	qvalue	geneID	Count
HL60	Cytarabine	DOWN	GO:0042254	ribosome biogenesis	28/361	331/20973	4.59197e-12	1.54658e-08	1.47427e-08	ABCE1/NPM1/EXOSC5/HEATR1/MRPL20/PA2G4/ESF1/DKC1/UTP25/NIP7/TFB2M/EBNA1BP2/UTP15/RRP15/RRS1/RRP9/DDX21/RPS17/GPATCH4/LYAR/NOP16/WDR3/PAK1IP1/UTP20/WDR43/FDXACB1/NUDT16/WDR46	28
HL60	Cytarabine	DOWN	GO:0016072	rRNA metabolic process	24/361	287/20973	2.04945e-10	3.45127e-07	3.2899e-07	EXOSC5/HEATR1/PA2G4/ESF1/DKC1/UTP25/TFB2M/EBNA1BP2/UTP15/RRP15/RRS1/RRP9/DDX21/RPS17/POLR1G/LYAR/POLR1B/WDR3/UTP20/NCL/WDR43/FDXACB1/NUDT16/WDR46	24
HL60	Cytarabine	DOWN	GO:0006364	rRNA processing	21/361	246/20973	1.96025e-09	2.20071e-06	2.09781e-06	EXOSC5/HEATR1/PA2G4/ESF1/DKC1/UTP25/TFB2M/EBNA1BP2/UTP15/RRP15/RRS1/RRP9/DDX21/RPS17/LYAR/WDR3/UTP20/WDR43/FDXACB1/NUDT16/WDR46	21
HL60	Cytarabine	DOWN	GO:0006457	protein folding	20/361	233/20973	4.35224e-09	3.66459e-06	3.49325e-06	NUDCD2/AHSA1/DNAJC24/CALR/CANX/FKBP4/HSPE1/HSP90AA1/CCT5/HSPA5/SDF2L1/HSPA1B/SACS/HSPA8/CHORDC1/HSP90B1/ERP27/DNAJA4/HSPA1B/HSPA1B	20
HL60	Cytarabine	DOWN	GO:0034728	nucleosome organization	17/361	178/20973	1.31148e-08	8.83412e-06	8.42108e-06	NPM1/ANP32E/SRCAP/H2AW/H2BC15/H1-10/H1-2/H4C8/H2BC17/H2BC5/H3C2/H2BC12/H2BC4/H4C9/TSPY26P/H2BC18/BRD2	17
HL60	Cytarabine	DOWN	GO:0071824	protein-DNA complex subunit organization	19/361	263/20973	1.67532e-07	7.58225e-05	7.22774e-05	CENPE/NPM1/ANP32E/MYC/SRCAP/H2AW/H2BC15/H1-10/H1-2/H4C8/H2BC17/H2BC5/H3C2/H2BC12/H2BC4/H4C9/TSPY26P/H2BC18/BRD2	19
HL60	Cytarabine	DOWN	GO:0006334	nucleosome assembly	14/361	142/20973	1.70987e-07	7.58225e-05	7.22774e-05	NPM1/H2BC15/H1-10/H1-2/H4C8/H2BC17/H2BC5/H3C2/H2BC12/H2BC4/H4C9/TSPY26P/H2BC18/BRD2	14
HL60	Cytarabine	DOWN	GO:0061077	chaperone-mediated protein folding	11/361	83/20973	1.80101e-07	7.58225e-05	7.22774e-05	DNAJC24/FKBP4/HSPE1/CCT5/HSPA5/SDF2L1/HSPA1B/HSPA8/CHORDC1/HSPA1B/HSPA1B	11
HL60	Cytarabine	DOWN	GO:0034470	ncRNA processing	25/361	472/20973	7.59648e-07	0.000284277	0.000270986	EXOSC5/HEATR1/PA2G4/ESF1/DKC1/UTP25/TFB2M/PUS7/EBNA1BP2/UTP15/RRP15/RRS1/TRDMT1/RRP9/DDX21/RPS17/CTU2/LYAR/OSGEPL1/WDR3/UTP20/WDR43/FDXACB1/NUDT16/WDR46	25
HL60	Cytarabine	DOWN	GO:0006338	chromatin remodeling	19/361	299/20973	1.18624e-06	0.000399527	0.000380846	NPM1/ANP32E/GATAD2B/MYC/SRCAP/H2AW/H2BC15/H1-10/H1-2/H4C8/H2BC17/H2BC5/H3C2/H2BC12/H2BC4/H4C9/TSPY26P/H2BC18/BRD2	19
HL60	Cytarabine	DOWN	GO:0042026	protein refolding	7/361	36/20973	2.29396e-06	0.000675425	0.000643844	HSP90AA1/HSPA5/HSPA1B/HSPA8/DNAJA4/HSPA1B/HSPA1B	7
HL60	Cytarabine	DOWN	GO:0045943	positive regulation of transcription by RNA polymerase I	6/361	24/20973	2.58386e-06	0.000675425	0.000643844	HEATR1/DHX33/UTP15/LYAR/NCL/WDR43	6
HL60	Cytarabine	DOWN	GO:0031497	chromatin assembly	16/361	230/20973	2.60704e-06	0.000675425	0.000643844	NPM1/KMT2D/BEND3/H2BC15/H1-10/H1-2/H4C8/H2BC17/H2BC5/H3C2/H2BC12/H2BC4/H4C9/TSPY26P/H2BC18/BRD2	16
HL60	Cytarabine	DOWN	GO:0051085	chaperone cofactor-dependent protein refolding	7/361	44/20973	9.35596e-06	0.002236	0.00213145	HSPE1/HSPA5/SDF2L1/HSPA1B/HSPA8/HSPA1B/HSPA1B	7
HL60	Cytarabine	DOWN	GO:0065004	protein-DNA complex assembly	15/361	227/20973	9.95841e-06	0.002236	0.00213145	CENPE/NPM1/H2BC15/H1-10/H1-2/H4C8/H2BC17/H2BC5/H3C2/H2BC12/H2BC4/H4C9/TSPY26P/H2BC18/BRD2	15
HL60	Cytarabine	DOWN	GO:0006360	transcription by RNA polymerase I	8/361	63/20973	1.21004e-05	0.00254713	0.00242803	HEATR1/DHX33/UTP15/POLR1G/LYAR/NCL/WDR43/POLR1H	8
HL60	Cytarabine	DOWN	GO:0042274	ribosomal small subunit biogenesis	9/361	84/20973	1.41904e-05	0.00281137	0.00267992	NPM1/HEATR1/UTP25/RRS1/RPS17/WDR3/UTP20/WDR43/WDR46	9
HL60	Cytarabine	DOWN	GO:0090084	negative regulation of inclusion body assembly	5/361	20/20973	1.84171e-05	0.00344604	0.00328492	HSPA1B/SACS/DNAJA4/HSPA1B/HSPA1B	5
HL60	Cytarabine	DOWN	GO:0051084	'de novo' post-translational protein folding	7/361	49/20973	1.94804e-05	0.00345315	0.00329169	HSPE1/HSPA5/SDF2L1/HSPA1B/HSPA8/HSPA1B/HSPA1B	7
HL60	Cytarabine	DOWN	GO:0006356	regulation of transcription by RNA polymerase I	6/361	34/20973	2.23272e-05	0.0037599	0.0035841	HEATR1/DHX33/UTP15/LYAR/NCL/WDR43	6
HL60	Cytarabine	DOWN	GO:0006458	'de novo' protein folding	7/361	53/20973	3.29539e-05	0.00528518	0.00503806	HSPE1/HSPA5/SDF2L1/HSPA1B/HSPA8/HSPA1B/HSPA1B	7
HL60	Cytarabine	DOWN	GO:0034975	protein folding in endoplasmic reticulum	4/361	12/20973	3.83106e-05	0.005865	0.00559078	CALR/CANX/HSPA5/HSP90B1	4
HL60	Cytarabine	DOWN	GO:0042273	ribosomal large subunit biogenesis	8/361	78/20973	5.85616e-05	0.00838012	0.0079883	NPM1/MRPL20/NIP7/EBNA1BP2/RRP15/RRS1/NOP16/PAK1IP1	8
HL60	Cytarabine	DOWN	GO:0030490	maturation of SSU-rRNA	7/361	58/20973	5.97158e-05	0.00838012	0.0079883	HEATR1/UTP25/RRS1/WDR3/UTP20/WDR43/WDR46	7
HL60	Cytarabine	DOWN	GO:0090083	regulation of inclusion body assembly	5/361	26/20973	7.17775e-05	0.00966987	0.00921775	HSPA1B/SACS/DNAJA4/HSPA1B/HSPA1B	5
HL60	Cytarabine	UP	GO:0050900	leukocyte migration	101/2009	445/20973	1.01172e-16	6.06726e-13	4.77849e-13	TNF/CCL4/CXCL10/CCL4/ALOX5/CCR7/CCL3/CCL4/TREM1/RARRES2/AGER/SERPINE1/ROR2/LCK/CCL3L1/CXCL8/CCL2/CXCL11/TNFAIP6/GPSM3/NOD2/ICAM1/SELP/CXCR5/IL1R1/KLRK1/FFAR2/CCL23/ADTRP/IL1A/CXCR3/ITGB7/IL10/JAML/CD34/MMP9/NBL1/HMOX1/CSF1/FPR2/TBX21/DUSP1/CSF1R/CHST2/ASB2/NLRP12/TNFRSF11A/THBS1/CXCL16/KIT/CCL5/SELL/C5/ZAP70/HCK/PECAM1/HOXA7/CNR2/IL1B/DAPK2/IL23A/PTK2/CCL20/ALOX5/GCSAM/SLIT2/CCR5/ADAM8/MDK/CCR2/G…	101
HL60	Cytarabine	UP	GO:0002237	response to molecule of bacterial origin	93/2009	426/20973	2.11462e-14	6.34069e-11	4.99384e-11	TNF/CXCL10/LOXL1/CCR7/ADAM9/IRAK2/CCL3/SERPINE1/CXCL8/CCL2/CXCL11/NOD2/CD36/PTGER1/SELP/KLRK1/IL1A/ACE/CD86/CD96/CD80/FCGR2B/IL10/SLPI/GJB2/CD6/FOS/EPHB2/LILRB2/CYP1A1/LILRB1/TNFSF4/TNFAIP3/TNFRSF11A/HAVCR2/TLR6/CCL5/CAMP/P2RX7/DAB2IP/NFKBIA/HCK/CNR2/IL1B/LY96/DUSP10/PTGER2/CMPK2/BPI/TLR1/CCR5/IL10RA/ADM/PTGER4/CD274/TICAM1/ADAMTS13/SRC/INAVA/VIM/ACP5/S100A8/CD68/S100A9/CD24/TNFRSF1B/GCH1/CX3CR1/…	93
HL60	Cytarabine	UP	GO:0032496	response to lipopolysaccharide	86/2009	399/20973	4.32001e-13	8.37924e-10	6.59938e-10	TNF/CXCL10/LOXL1/CCR7/ADAM9/IRAK2/CCL3/SERPINE1/CXCL8/CCL2/CXCL11/NOD2/CD36/PTGER1/SELP/KLRK1/IL1A/ACE/CD86/CD96/CD80/IL10/SLPI/GJB2/CD6/FOS/EPHB2/LILRB2/CYP1A1/LILRB1/TNFSF4/TNFAIP3/TNFRSF11A/HAVCR2/CCL5/CAMP/P2RX7/DAB2IP/NFKBIA/HCK/CNR2/IL1B/LY96/DUSP10/PTGER2/CMPK2/BPI/CCR5/IL10RA/ADM/PTGER4/CD274/TICAM1/ADAMTS13/SRC/VIM/ACP5/S100A8/CD68/S100A9/TNFRSF1B/GCH1/CX3CR1/LILRB1/PLSCR3/ZC3H12A/CXCL2/…	86
HL60	Cytarabine	UP	GO:0060326	cell chemotaxis	81/2009	367/20973	5.58896e-13	8.37924e-10	6.59938e-10	CCL4/CXCL10/CCL4/ALOX5/CCR7/CCL3/CCL4/TREM1/RARRES2/TPBG/ARHGEF16/SERPINE1/CCL3L1/CXCL8/CCL2/CXCL11/TNFAIP6/GPSM3/NOD2/CCR3/CXCR5/KLRK1/FFAR2/CCL23/ACKR2/PLXNB3/HOXB9/CXCR3/IL10/JAML/GAB1/NBL1/PLEKHG5/EGR3/CSF1/CCRL2/FPR2/CCR10/DUSP1/CSF1R/TNFRSF11A/THBS1/CXCL16/KIT/CCL5/C5/CNR2/IL1B/DAPK2/IL23A/PTK2/CCL20/ALOX5/SLIT2/CCR5/ADAM8/MDK/CCR2/NRP1/C3AR1/TRPM4/FCER1G/S100A8/S100A9/P2RX4/NINJ1/CCL22/CAM…	81
HL60	Cytarabine	UP	GO:1903131	mononuclear cell differentiation	99/2009	500/20973	1.7295e-12	2.07437e-09	1.63374e-09	CCR7/AGER/LCK/CD79B/JUN/IL12RB1/ZNF683/PPARG/RSAD2/CD3E/NFKBIZ/MERTK/IL1A/LAG3/ADGRG3/IL7/HDAC9/CLEC4E/CD86/BCL3/CD80/IL4I1/FCGR2B/GPR68/IL10/HLA-DOA/LY9/EGR1/EGR3/IL7R/CSF1/TNFSF9/CD8A/PRDM1/LILRB2/IL15RA/TBX21/BATF2/CSF1R/LILRB1/TNFSF4/LOXL3/JAG2/KIT/ZFP36L1/SOCS1/RELB/ITK/INHA/ZAP70/HOXA7/IFI16/IL1B/DUSP10/IL23A/LFNG/SLAMF6/LGALS1/ADAM8/MDK/CCR2/CD79A/PTGER4/CR1/VSIR/FCER1G/TYRO3/ZBTB46/NFIL3/…	99
HL60	Cytarabine	UP	GO:0030595	leukocyte chemotaxis	65/2009	276/20973	5.45752e-12	5.45479e-09	4.29612e-09	CCL4/CXCL10/CCL4/ALOX5/CCR7/CCL3/CCL4/TREM1/RARRES2/SERPINE1/CCL3L1/CXCL8/CCL2/CXCL11/TNFAIP6/GPSM3/NOD2/CXCR5/KLRK1/FFAR2/CCL23/IL10/JAML/NBL1/CSF1/FPR2/DUSP1/CSF1R/TNFRSF11A/THBS1/CXCL16/KIT/CCL5/C5/CNR2/IL1B/DAPK2/IL23A/PTK2/CCL20/ALOX5/SLIT2/CCR5/ADAM8/MDK/CCR2/C3AR1/TRPM4/FCER1G/S100A8/S100A9/NINJ1/CCL22/CAMK1D/CX3CR1/HSD3B7/CCL23/CXCL2/AIF1/PDE4B/HRH1/PREX1/TIRAP/GPR18/ADGRE2	65
HL60	Cytarabine	UP	GO:0002366	leukocyte activation involved in immune response	72/2009	326/20973	1.05316e-11	9.02253e-09	7.10603e-09	CCL3/CD40/IL12RB1/ZNF683/ICAM1/DYSF/NFKBIZ/CLEC7A/KLRC2/FGR/CLEC4E/CD86/BCL3/CD80/FCGR2B/IL10/LY9/HMOX1/SUCNR1/NR4A3/HLA-DMB/TBX21/LILRB1/MILR1/TNFSF4/ITGAM/HAVCR2/LOXL3/KIT/RELB/IL23A/LFNG/NKG7/SLAMF6/S100A13/LGALS1/GAB2/MDK/CCR2/PTGER4/CR1/TICAM1/FCER1G/APLF/PARP3/CD19/TYROBP/CD244/PRKCZ/ANXA3/CX3CR1/NFKBID/RORA/LILRB1/ZC3H12A/LAT/PRKCE/SLC11A1/NLRP3/IFI35/KMT5C/PTPRC/PTAFR/STXBP1/PTPRC/BCL6/IL…	72
HL60	Cytarabine	UP	GO:0002263	cell activation involved in immune response	72/2009	330/20973	1.92734e-11	1.28425e-08	1.01146e-08	CCL3/CD40/IL12RB1/ZNF683/ICAM1/DYSF/NFKBIZ/CLEC7A/KLRC2/FGR/CLEC4E/CD86/BCL3/CD80/FCGR2B/IL10/LY9/HMOX1/SUCNR1/NR4A3/HLA-DMB/TBX21/LILRB1/MILR1/TNFSF4/ITGAM/HAVCR2/LOXL3/KIT/RELB/IL23A/LFNG/NKG7/SLAMF6/S100A13/LGALS1/GAB2/MDK/CCR2/PTGER4/CR1/TICAM1/FCER1G/APLF/PARP3/CD19/TYROBP/CD244/PRKCZ/ANXA3/CX3CR1/NFKBID/RORA/LILRB1/ZC3H12A/LAT/PRKCE/SLC11A1/NLRP3/IFI35/KMT5C/PTPRC/PTAFR/STXBP1/PTPRC/BCL6/IL…	72
HL60	Cytarabine	UP	GO:0019932	second-messenger-mediated signaling	72/2009	330/20973	1.92734e-11	1.28425e-08	1.01146e-08	TNF/CCL4/OPRL1/CCL4/CCR7/CCL3/CCL4/CXCL8/PDE7B/DMTN/GBP1/CCR3/CD36/SELP/CXCR5/SLC8A1/CD3E/CLEC7A/CD22/FPR1/ACKR2/CXCR3/ADGRB2/SAMD14/AKAP6/MYOZ1/CACNA1C/CCRL2/FPR2/CCR10/NOS1AP/THBS1/P2RX7/PDE3A/ZAP70/IRAG1/DDAH2/CCL20/CCR5/ADM/CCR2/SLC24A4/DDAH2/FFAR4/GIPR/GRIN1/TRPM4/UCN/CACNA1C/GUCY1A2/DMPK/PLEK/P2RX4/PTGDR2/ATP1B1/DDAH2/CX3CR1/LAT/TMEM38A/RAPGEF3/RCAN3/OPRL1/IRGM/MCTP2/SLA2/FHL2/LRRK2/DGKQ/PT…	72
HL60	Cytarabine	UP	GO:0030217	T cell differentiation	66/2009	302/20973	1.22965e-10	7.37424e-08	5.80785e-08	CCR7/LCK/IL12RB1/ZNF683/RSAD2/CD3E/NFKBIZ/IL1A/LAG3/IL7/CLEC4E/CD86/BCL3/CD80/IL4I1/HLA-DOA/LY9/EGR1/EGR3/IL7R/TNFSF9/CD8A/PRDM1/LILRB2/TBX21/TNFSF4/LOXL3/JAG2/KIT/ZFP36L1/SOCS1/RELB/ITK/ZAP70/IL1B/DUSP10/IL23A/LFNG/SLAMF6/ADAM8/MDK/CCR2/PTGER4/CR1/VSIR/FCER1G/CAMK4/DLL4/MR1/CD1D/CD83/PRKCZ/NFKBID/RORA/ZC3H12A/NLRP3/PIK3R6/PTPRC/PREX1/PTPRC/BCL6/GPR18/IL4R/IL18/SMAD7/IRF1	66
HL60	Cytarabine	UP	GO:0097530	granulocyte migration	45/2009	170/20973	1.77319e-10	8.95145e-08	7.05005e-08	CCL4/CXCL10/CCL4/CCR7/CCL3/CCL4/TREM1/RARRES2/CCL3L1/CXCL8/CCL2/CXCL11/TNFAIP6/NOD2/IL1R1/CCL23/IL1A/JAML/CSF1/CSF1R/THBS1/CCL5/PECAM1/IL1B/DAPK2/IL23A/PTK2/CCL20/SLIT2/ADAM8/MDK/PTGER4/C3AR1/FCER1G/S100A8/S100A9/CCL22/CAMK1D/CCL23/CXCL2/PDE4B/HRH1/PREX1/TIRAP/ADGRE2	45
HL60	Cytarabine	UP	GO:0018212	peptidyl-tyrosine modification	82/2009	416/20973	1.79119e-10	8.95145e-08	7.05005e-08	TNF/DDR1/AATK/CD40/ROR2/ITGB3/LCK/ANGPT1/DMTN/NOD2/CD36/FRK/CD44/CD3E/STYK1/CLEC7A/MERTK/ACE/IL7/FGR/FGFR3/CD80/CASS4/PRLR/GPRC5B/PTK6/PARP14/TIE1/EGF/LIF/EPHB2/SOCS3/EFNA1/CSF1R/KIT/CCL5/SH3BP5/SOCS1/ITK/ZAP70/DOK7/HCK/PECAM1/TTN/GHRL/IL23A/PTK2/ACVR1/NCF1/NRP1/MVP/SRC/PDGFA/TYRO3/TESK2/DOCK3/AREG/CD24/PRKCZ/FLT3/FYN/HES1/KITLG/DLG4/NTRK1/PRKCE/TPST1/DGKQ/TESK1/TGFA/PTPRC/PTPRC/ERRFI1/HBEGF/TPST…	82
HL60	Cytarabine	UP	GO:0002274	myeloid leukocyte activation	62/2009	280/20973	2.54565e-10	1.14004e-07	8.97877e-08	TNF/ADAM9/CCL3/AGER/CXCL8/CLU/JUN/DYSF/FGR/C1QA/FCGR2B/IL10/HMOX1/SUCNR1/CSF1/NR4A3/FPR2/BATF2/MILR1/ITGAM/HAVCR2/TLR6/THBS1/KIT/CCL5/RELB/CAMP/CNR2/BPI/TLR1/S100A13/GAB2/CCR2/CD226/NECTIN2/TICAM1/FCER1G/CAMK4/TYROBP/SYT11/ANXA3/CX3CR1/RORA/ZC3H12A/LAT/AIF1/PRKCE/SLC11A1/IFI35/LRRK2/PTPRC/PTAFR/PREX1/STXBP1/PTPRC/JUND/IL4R/IL18/GATA1/ADGRE2/IFNGR2/IL1RL1	62
HL60	Cytarabine	UP	GO:0097529	myeloid leukocyte migration	60/2009	267/20973	2.66141e-10	1.14004e-07	8.97877e-08	CCL4/CXCL10/CCL4/CCR7/CCL3/CCL4/TREM1/RARRES2/AGER/SERPINE1/ROR2/CCL3L1/CXCL8/CCL2/CXCL11/TNFAIP6/NOD2/IL1R1/CCL23/IL1A/JAML/NBL1/CSF1/FPR2/DUSP1/CSF1R/TNFRSF11A/THBS1/KIT/CCL5/C5/PECAM1/IL1B/DAPK2/IL23A/PTK2/CCL20/SLIT2/ADAM8/MDK/CCR2/PTGER4/C3AR1/FCER1G/S100A8/S100A9/P2RX4/CCL22/CAMK1D/CX3CR1/CCL23/CXCL2/AIF1/PDE4B/CD9/HRH1/PREX1/TIRAP/EMILIN1/ADGRE2	60
HL60	Cytarabine	UP	GO:0071621	granulocyte chemotaxis	40/2009	143/20973	3.0051e-10	1.20144e-07	9.46237e-08	CCL4/CXCL10/CCL4/CCR7/CCL3/CCL4/TREM1/RARRES2/CCL3L1/CXCL8/CCL2/CXCL11/TNFAIP6/NOD2/CCL23/JAML/CSF1/CSF1R/THBS1/CCL5/IL1B/DAPK2/IL23A/PTK2/CCL20/SLIT2/MDK/C3AR1/FCER1G/S100A8/S100A9/CCL22/CAMK1D/CCL23/CXCL2/PDE4B/HRH1/PREX1/TIRAP/ADGRE2	40
HL60	Cytarabine	UP	GO:0030098	lymphocyte differentiation	82/2009	425/20973	5.2895e-10	1.98257e-07	1.56145e-07	CCR7/LCK/CD79B/IL12RB1/ZNF683/RSAD2/CD3E/NFKBIZ/MERTK/IL1A/LAG3/ADGRG3/IL7/HDAC9/CLEC4E/CD86/BCL3/CD80/IL4I1/FCGR2B/IL10/HLA-DOA/LY9/EGR1/EGR3/IL7R/TNFSF9/CD8A/PRDM1/LILRB2/IL15RA/TBX21/TNFSF4/LOXL3/JAG2/KIT/ZFP36L1/SOCS1/RELB/ITK/INHA/ZAP70/IL1B/DUSP10/IL23A/LFNG/SLAMF6/LGALS1/ADAM8/MDK/CCR2/CD79A/PTGER4/CR1/VSIR/FCER1G/TYRO3/NFIL3/CD19/CAMK4/DLL4/MR1/CD1D/CD83/PRKCZ/FLT3/NFAM1/NFKBID/RORA/ZC3H1…	82
HL60	Cytarabine	UP	GO:1901342	regulation of vasculature development	76/2009	383/20973	6.046e-10	2.13282e-07	1.67978e-07	TNF/CXCL10/ALOX5/CD40/SERPINE1/ACVRL1/STAB1/CXCL8/CCR3/PPARG/HSPG2/PLK2/IL1A/PPP1R16B/ADGRB2/C3/KLF2/IL10/CD34/ISM1/GAB1/TIE1/ECSCR/HMOX1/VASH1/NIBAN2/TNN/CYBB/AMOT/RRAS/ITGAX/EFNA1/TNFAIP3/THBS1/CHI3L1/ADGRA2/CAMP/C5/DAB2IP/IL1B/GHRL/FUT1/RGCC/ALOX5/ADM/MDK/CCR2/NRP1/C3AR1/CYP1B1/ANGPTL4/GATA6/ADGRB1/ID1/KLF4/JUP/ECM1/CHRNA7/CEMIP2/BTG1/NINJ1/E2F2/ANXA3/ADM2/CX3CR1/F3/ZC3H12A/HOXA5/AKT3/RAPGEF3/…	76
HL60	Cytarabine	UP	GO:0045765	regulation of angiogenesis	75/2009	377/20973	6.95136e-10	2.23515e-07	1.76037e-07	TNF/CXCL10/ALOX5/CD40/SERPINE1/ACVRL1/STAB1/CXCL8/CCR3/PPARG/HSPG2/PLK2/IL1A/PPP1R16B/ADGRB2/C3/KLF2/IL10/CD34/ISM1/GAB1/TIE1/ECSCR/HMOX1/VASH1/NIBAN2/TNN/CYBB/AMOT/RRAS/ITGAX/EFNA1/TNFAIP3/THBS1/CHI3L1/ADGRA2/CAMP/C5/DAB2IP/IL1B/GHRL/FUT1/RGCC/ALOX5/ADM/MDK/CCR2/NRP1/C3AR1/CYP1B1/ANGPTL4/GATA6/ADGRB1/KLF4/JUP/ECM1/CHRNA7/CEMIP2/BTG1/NINJ1/E2F2/ANXA3/ADM2/CX3CR1/F3/ZC3H12A/HOXA5/AKT3/RAPGEF3/LRG1…	75
HL60	Cytarabine	UP	GO:0018108	peptidyl-tyrosine phosphorylation	80/2009	413/20973	7.08151e-10	2.23515e-07	1.76037e-07	TNF/DDR1/AATK/CD40/ROR2/ITGB3/LCK/ANGPT1/DMTN/NOD2/CD36/FRK/CD44/CD3E/STYK1/CLEC7A/MERTK/ACE/IL7/FGR/FGFR3/CD80/CASS4/PRLR/GPRC5B/PTK6/PARP14/TIE1/EGF/LIF/EPHB2/SOCS3/EFNA1/CSF1R/KIT/CCL5/SH3BP5/SOCS1/ITK/ZAP70/DOK7/HCK/PECAM1/TTN/GHRL/IL23A/PTK2/ACVR1/NCF1/NRP1/MVP/SRC/PDGFA/TYRO3/TESK2/DOCK3/AREG/CD24/PRKCZ/FLT3/FYN/HES1/KITLG/DLG4/NTRK1/PRKCE/DGKQ/TESK1/TGFA/PTPRC/PTPRC/ERRFI1/HBEGF/IL6ST/IL18…	80
HL60	Cytarabine	UP	GO:0019722	calcium-mediated signaling	52/2009	222/20973	8.73002e-10	2.6177e-07	2.06166e-07	TNF/CCL4/CCL4/CCR7/CCL3/CCL4/CXCL8/DMTN/GBP1/CCR3/SELP/CXCR5/SLC8A1/CD3E/CLEC7A/CD22/ACKR2/CXCR3/ADGRB2/SAMD14/AKAP6/MYOZ1/CACNA1C/CCRL2/FPR2/CCR10/P2RX7/ZAP70/CCL20/CCR5/CCR2/SLC24A4/GRIN1/TRPM4/CACNA1C/DMPK/PLEK/P2RX4/PTGDR2/ATP1B1/CX3CR1/LAT/TMEM38A/RCAN3/IRGM/MCTP2/SLA2/FHL2/LRRK2/PTPRC/PTPRC/GSTM2	52
HL60	Cytarabine	UP	GO:0050727	regulation of inflammatory response	86/2009	461/20973	1.13836e-09	3.25082e-07	2.5603e-07	TNF/ALOX5/CCR7/CCL3/AGER/SERPINE1/NUPR1/TNFAIP6/GPSM3/NOD2/PPARG/PLK2/IL1R1/FFAR2/NFKBIZ/ACE/FGR/NLRP1/C3/PROC/FCGR2B/GPRC5B/IL10/BIRC3/MMP9/SUCNR1/ALOX15/FPR2/SOCS3/NLRP12/TNFSF4/TNFAIP3/TNFRSF11A/CCL5/NFKBIA/HCK/CNR2/IL1B/GHRL/DUSP10/IL23A/ALOX5/NKG7/USP18/LGALS1/CAMK2N1/ADAM8/NCF1/MDK/CCR2/PTGER4/SMPDL3B/FFAR4/SRC/LACC1/TYRO3/GGT1/ACP5/S100A8/KLF4/CYLD/S100A9/TNFRSF1B/SEMA7A/NINJ1/SYT11/FYN/AL…	86
HL60	Cytarabine	UP	GO:0002685	regulation of leukocyte migration	57/2009	257/20973	1.24793e-09	3.40175e-07	2.67917e-07	TNF/CCL4/CXCL10/CCL4/CCR7/CCL3/CCL4/RARRES2/AGER/SERPINE1/CXCL8/CCL2/TNFAIP6/GPSM3/NOD2/ICAM1/SELP/IL1R1/KLRK1/ADTRP/IL1A/CXCR3/NBL1/HMOX1/CSF1/FPR2/DUSP1/CSF1R/CHST2/THBS1/CCL5/C5/HOXA7/DAPK2/IL23A/PTK2/CCL20/GCSAM/SLIT2/ADAM8/MDK/CCR2/GCSAML/SMPD3/PTGER4/C3AR1/ECM1/P2RX4/CAMK1D/CX3CR1/KITLG/AIF1/CD9/PTAFR/TIRAP/GPR18/EMILIN1	57
HL60	Cytarabine	UP	GO:1902105	regulation of leukocyte differentiation	70/2009	347/20973	1.38137e-09	3.60177e-07	2.83671e-07	TNF/CCL3/AGER/ROR2/TNFAIP6/IL12RB1/ZNF683/NFKBIZ/LAG3/IL7/CD86/TAL1/CD80/IL4I1/FCGR2B/GPR68/IL10/HLA-DOA/EGR3/IL7R/CSF1/FOS/TNFSF9/PRDM1/LIF/LILRB2/IL15RA/TBX21/GPR55/LILRB1/TNFSF4/LOXL3/ZFP36L1/SOCS1/INHA/ZAP70/HOXA7/DUSP10/IL23A/ADAM8/MDK/CCR2/KLF10/CR1/VSIR/ZBTB46/CAMK4/TYROBP/LRRC17/GPR137/CD83/PRKCZ/IRF7/KITLG/NFAM1/NFKBID/LILRB1/ZC3H12A/CEBPB/NLRP3/PIK3R6/CTNNBIP1/PTPRC/PTPRC/BCL6/IL4R/IL18…	70
HL60	Cytarabine	UP	GO:0071216	cellular response to biotic stimulus	64/2009	306/20973	1.55156e-09	3.87697e-07	3.05345e-07	TNF/CXCL10/ADAM9/IRAK2/CCL3/SERPINE1/CXCL8/CCL2/CXCL11/NOD2/CD36/KLRK1/CLEC7A/IL1A/CDA/CD86/CD80/FCGR2B/IL10/CD6/EPHB2/LILRB2/LILRB1/TNFSF4/TNFAIP3/HAVCR2/TLR6/CCL5/CAMP/DAB2IP/NFKBIA/HCK/IL1B/DDIT3/LY96/CMPK2/BPI/TLR1/CCR5/CD274/TXNIP/TICAM1/ADAMTS13/SRC/VIM/CD68/TNFRSF1B/CX3CR1/LILRB1/PLSCR3/ZC3H12A/CXCL2/NFKBIL1/PRKCE/PPARD/CEBPB/IRGM/NLRP3/PDE4B/PTAFR/TIRAP/SIGIRR/IL18/GATA1	64
HL60	Cytarabine	UP	GO:0071219	cellular response to molecule of bacterial origin	60/2009	279/20973	1.6383e-09	3.92996e-07	3.09518e-07	TNF/CXCL10/ADAM9/IRAK2/CCL3/SERPINE1/CXCL8/CCL2/CXCL11/NOD2/CD36/KLRK1/IL1A/CD86/CD80/FCGR2B/IL10/CD6/EPHB2/LILRB2/LILRB1/TNFSF4/TNFAIP3/HAVCR2/TLR6/CCL5/CAMP/DAB2IP/NFKBIA/HCK/IL1B/LY96/CMPK2/BPI/TLR1/CCR5/CD274/TICAM1/ADAMTS13/SRC/VIM/CD68/TNFRSF1B/CX3CR1/LILRB1/PLSCR3/ZC3H12A/CXCL2/NFKBIL1/PRKCE/PPARD/CEBPB/IRGM/NLRP3/PDE4B/PTAFR/TIRAP/SIGIRR/IL18/GATA1	60
HL60	Cytarabine	UP	GO:0002819	regulation of adaptive immune response	59/2009	273/20973	1.83551e-09	4.23368e-07	3.33439e-07	TNF/CD40/AGER/IL12RB1/NOD2/RSAD2/IL1R1/NFKBIZ/CLEC7A/C3/CD80/IL4I1/FCGR2B/IL10/FCER2/IL7R/ALOX15/EPHB2/TBX21/LILRB1/TNFSF4/TNFAIP3/HAVCR2/LOXL3/P2RX7/IL1B/DUSP10/IL23A/CD48/CCR2/CD226/CR1/NECTIN2/CD274/TRPM4/APLF/PARP3/MR1/TNFRSF1B/CD1D/PRKCZ/IRF7/NFKBID/LILRB1/ZC3H12A/SLC11A1/NLRP3/KMT5C/CARD9/PTPRC/PTPRC/BCL6/IL6ST/IL4R/IL18/HLA-B/SMAD7/IRF1/IL1RL1	59
HL60	Cytarabine	UP	GO:1903037	regulation of leukocyte cell-cell adhesion	90/2009	498/20973	2.44147e-09	5.42279e-07	4.27091e-07	TNF/ALOX5/CCR7/AGER/LCK/CCL2/IL12RB1/NOD2/HLA-DRB4/SELP/CD70/CD44/SPTA1/EBI3/KLRK1/CD3E/NFKBIZ/ADTRP/IL1A/LAG3/IL7/CD86/CD80/IL4I1/FCGR2B/IL10/HLA-DOA/EGR3/IL7R/CD6/TNFSF9/NR4A3/HLA-DMB/LILRB2/LAX1/TBX21/LGALS9B/CHST2/LILRB1/TNFSF4/HAVCR2/LOXL3/CCL5/LGALS9C/SIRPG/SOCS1/ZAP70/IL1B/DUSP10/IL23A/ALOX5/PAG1/LGALS1/ADAM8/MDK/CCR2/SDC4/HLA-DMA/CR1/CD274/VSIR/SRC/KLF4/CD24/CD1D/CD83/PRKCZ/FYN/HES1/ARG2/…	90
HL60	Cytarabine	UP	GO:0045766	positive regulation of angiogenesis	46/2009	192/20973	3.76215e-09	7.77986e-07	6.12732e-07	CD40/SERPINE1/ACVRL1/CXCL8/CCR3/IL1A/C3/IL10/CD34/GAB1/TIE1/HMOX1/TNN/CYBB/RRAS/ITGAX/THBS1/CHI3L1/CAMP/C5/IL1B/GHRL/FUT1/ADM/MDK/NRP1/C3AR1/CYP1B1/ANGPTL4/GATA6/KLF4/JUP/ECM1/CHRNA7/BTG1/NINJ1/ANXA3/ADM2/CX3CR1/F3/ZC3H12A/AKT3/RAPGEF3/LRG1/PIK3R6/JCAD	46
HL60	Cytarabine	UP	GO:1904018	positive regulation of vasculature development	46/2009	192/20973	3.76215e-09	7.77986e-07	6.12732e-07	CD40/SERPINE1/ACVRL1/CXCL8/CCR3/IL1A/C3/IL10/CD34/GAB1/TIE1/HMOX1/TNN/CYBB/RRAS/ITGAX/THBS1/CHI3L1/CAMP/C5/IL1B/GHRL/FUT1/ADM/MDK/NRP1/C3AR1/CYP1B1/ANGPTL4/GATA6/KLF4/JUP/ECM1/CHRNA7/BTG1/NINJ1/ANXA3/ADM2/CX3CR1/F3/ZC3H12A/AKT3/RAPGEF3/LRG1/PIK3R6/JCAD	46
HL60	Cytarabine	UP	GO:0042060	wound healing	88/2009	489/20973	4.53918e-09	9.07382e-07	7.14642e-07	TNF/ALOX5/CLIC1/CDKN1A/DDR1/CD40/SERPINE1/ITGB3/LCK/ACVRL1/DMTN/CD36/SELP/PPARG/WNT5B/CD44/PEAR1/EVPL/DYSF/CLEC7A/ADTRP/MERTK/IL1A/PROC/FKBP10/MYOZ1/COL1A1/JAML/EPPK1/CD34/ANXA8/HMOX1/ALOX15/MCAM/EPHB2/SERPINA1/DSP/PTK7/CYP4F11/TNFAIP3/THBS1/COL5A1/SERPINA1/NOG/SCUBE1/PROCR/PTK2/ALOX5/HPSE/SDC4/F2RL3/ADAMTS13/SRC/PDGFA/SMPD1/FCER1G/TYRO3/S100A8/PLEK/F8/NOTCH4/SYT11/F3/TGFB3/RHOC/PLAU/MYLK/PLAUR/P…	88
HL60	Cytarabine	UP	GO:0050731	positive regulation of peptidyl-tyrosine phosphorylation	48/2009	210/20973	8.93546e-09	1.68782e-06	1.3293e-06	TNF/CD40/ITGB3/ANGPT1/NOD2/CD36/CD44/CD3E/CLEC7A/ACE/FGFR3/CD80/CASS4/GPRC5B/PTK6/PARP14/EGF/LIF/EFNA1/CSF1R/KIT/CCL5/DOK7/PECAM1/GHRL/IL23A/ACVR1/NCF1/NRP1/SRC/DOCK3/AREG/CD24/FLT3/FYN/HES1/KITLG/DLG4/DGKQ/TGFA/PTPRC/PTPRC/HBEGF/IL6ST/IL18/GATA1/PARP9/OSM	48
HL60	Cytarabine	UP	GO:0031589	cell-substrate adhesion	76/2009	406/20973	9.00619e-09	1.68782e-06	1.3293e-06	CCR7/ADAM9/DDR1/SERPINE1/ITGB3/ANGPT1/ACVRL1/DMTN/LIMS2/GBP1/CD36/LIMCH1/CD44/CD3E/MERTK/LAMB3/FBLN5/CEACAM6/CAMSAP3/LYPD3/NID1/CD96/CASS4/ITGB7/LAMB2/COL1A1/CD34/CSF1/TNN/ALOX15/CARMIL1/MICALL2/RRAS/ITGAX/EFNA1/DAB2/ITGAM/THBS1/SPOCK1/HOXA7/FUT1/ITGA2B/PTK2/HPSE/SORBS1/CSPG5/MDK/SDC4/NRP1/MELTF/SORBS3/ADAMTS13/SRC/EPB41L5/THBS3/TYRO3/TESK2/ID1/JUP/ITGA11/PRKCZ/TMEM8B/PLAU/LPXN/PRKCE/PPARD/SMAD3/…	76
HL60	Cytarabine	UP	GO:0030198	extracellular matrix organization	69/2009	356/20973	1.01579e-08	1.84597e-06	1.45386e-06	TNF/FLOT1/LOXL1/DDR1/TGFBI/ADAMTSL2/CRISPLD2/OLFML2B/ADTRP/LAMB3/FBLN5/ADAMTS10/NID1/COL27A1/BCL3/LOXL4/LAMB2/FKBP10/COL1A1/PTX3/ADAMTS14/MMP9/FSCN1/RXFP1/TIE1/NFKB2/APLP1/CHADL/MMP2/FLOT1/LOXL3/COL5A1/MPZL3/MFAP4/RGCC/ADAMTS6/ADAMTS20/ADAM8/ADAMTS7/SH3PXD2B/MELTF/COL9A2/SMPD3/MMP17/COL9A3/CYP1B1/ADAMTS13/ZNF469/LTBP3/TNFRSF1B/MMP25/TPSAB1/PHLDB1/SPINT1/FOXC1/RECK/CTSK/SMAD3/FLOT1/CARMIL2/COL18A1…	69
HL60	Cytarabine	UP	GO:0043062	extracellular structure organization	69/2009	357/20973	1.14356e-08	2.01703e-06	1.58859e-06	TNF/FLOT1/LOXL1/DDR1/TGFBI/ADAMTSL2/CRISPLD2/OLFML2B/ADTRP/LAMB3/FBLN5/ADAMTS10/NID1/COL27A1/BCL3/LOXL4/LAMB2/FKBP10/COL1A1/PTX3/ADAMTS14/MMP9/FSCN1/RXFP1/TIE1/NFKB2/APLP1/CHADL/MMP2/FLOT1/LOXL3/COL5A1/MPZL3/MFAP4/RGCC/ADAMTS6/ADAMTS20/ADAM8/ADAMTS7/SH3PXD2B/MELTF/COL9A2/SMPD3/MMP17/COL9A3/CYP1B1/ADAMTS13/ZNF469/LTBP3/TNFRSF1B/MMP25/TPSAB1/PHLDB1/SPINT1/FOXC1/RECK/CTSK/SMAD3/FLOT1/CARMIL2/COL18A1…	69
HL60	Cytarabine	UP	GO:0071222	cellular response to lipopolysaccharide	56/2009	266/20973	1.26174e-08	2.1619e-06	1.70268e-06	TNF/CXCL10/ADAM9/IRAK2/CCL3/SERPINE1/CXCL8/CCL2/CXCL11/NOD2/CD36/KLRK1/IL1A/CD86/CD80/IL10/CD6/EPHB2/LILRB2/LILRB1/TNFSF4/TNFAIP3/HAVCR2/CCL5/CAMP/DAB2IP/NFKBIA/HCK/IL1B/LY96/CMPK2/BPI/CCR5/CD274/TICAM1/ADAMTS13/SRC/VIM/CD68/TNFRSF1B/CX3CR1/LILRB1/PLSCR3/ZC3H12A/CXCL2/NFKBIL1/PRKCE/PPARD/CEBPB/IRGM/NLRP3/PDE4B/PTAFR/SIGIRR/IL18/GATA1	56
HL60	Cytarabine	UP	GO:0045229	external encapsulating structure organization	69/2009	360/20973	1.62511e-08	2.70717e-06	2.13213e-06	TNF/FLOT1/LOXL1/DDR1/TGFBI/ADAMTSL2/CRISPLD2/OLFML2B/ADTRP/LAMB3/FBLN5/ADAMTS10/NID1/COL27A1/BCL3/LOXL4/LAMB2/FKBP10/COL1A1/PTX3/ADAMTS14/MMP9/FSCN1/RXFP1/TIE1/NFKB2/APLP1/CHADL/MMP2/FLOT1/LOXL3/COL5A1/MPZL3/MFAP4/RGCC/ADAMTS6/ADAMTS20/ADAM8/ADAMTS7/SH3PXD2B/MELTF/COL9A2/SMPD3/MMP17/COL9A3/CYP1B1/ADAMTS13/ZNF469/LTBP3/TNFRSF1B/MMP25/TPSAB1/PHLDB1/SPINT1/FOXC1/RECK/CTSK/SMAD3/FLOT1/CARMIL2/COL18A1…	69
HL60	Cytarabine	UP	GO:1990266	neutrophil migration	37/2009	144/20973	1.71486e-08	2.77946e-06	2.18907e-06	CCL4/CXCL10/CCL4/CCR7/CCL3/CCL4/TREM1/CCL3L1/CXCL8/CCL2/CXCL11/TNFAIP6/NOD2/IL1R1/CCL23/IL1A/JAML/CCL5/PECAM1/IL1B/DAPK2/IL23A/CCL20/SLIT2/ADAM8/MDK/C3AR1/FCER1G/S100A8/S100A9/CCL22/CAMK1D/CCL23/CXCL2/PDE4B/PREX1/TIRAP	37
HL60	Cytarabine	UP	GO:0046631	alpha-beta T cell activation	48/2009	215/20973	1.98192e-08	3.12778e-06	2.4634e-06	AGER/IL12RB1/ZNF683/RSAD2/EBI3/CD3E/NFKBIZ/CD86/BCL3/CD80/LY9/PRDM1/TBX21/LGALS9B/LILRB1/TNFSF4/LOXL3/LGALS9C/SOCS1/RELB/ITK/ZAP70/IL23A/NKG7/SLAMF6/CCR2/PTGER4/CD274/VSIR/CD83/PRKCZ/ARG2/NFKBID/RORA/LILRB1/ZC3H12A/CDH26/TWSG1/ADORA2A/NLRP3/PTPRC/PTPRC/BCL6/GPR18/IL4R/IL18/SMAD7/IRF1	48
HL60	Cytarabine	UP	GO:0030593	neutrophil chemotaxis	33/2009	121/20973	2.0867e-08	3.2087e-06	2.52713e-06	CCL4/CXCL10/CCL4/CCR7/CCL3/CCL4/TREM1/CCL3L1/CXCL8/CCL2/CXCL11/TNFAIP6/NOD2/CCL23/JAML/CCL5/IL1B/DAPK2/IL23A/CCL20/SLIT2/MDK/C3AR1/FCER1G/S100A8/S100A9/CCL22/CAMK1D/CCL23/CXCL2/PDE4B/PREX1/TIRAP	33
HL60	Cytarabine	UP	GO:0002822	regulation of adaptive immune response based on somatic recombination of immune receptors built from immunoglobulin superfamily domains	53/2009	250/20973	2.4008e-08	3.5994e-06	2.83484e-06	TNF/CD40/AGER/IL12RB1/NOD2/RSAD2/IL1R1/NFKBIZ/CLEC7A/C3/CD80/IL4I1/FCGR2B/IL10/FCER2/IL7R/EPHB2/TBX21/LILRB1/TNFSF4/TNFAIP3/HAVCR2/LOXL3/P2RX7/IL1B/IL23A/CCR2/CD226/CR1/NECTIN2/CD274/TRPM4/APLF/PARP3/MR1/TNFRSF1B/CD1D/PRKCZ/NFKBID/LILRB1/ZC3H12A/SLC11A1/NLRP3/KMT5C/CARD9/PTPRC/PTPRC/BCL6/IL4R/IL18/HLA-B/SMAD7/IL1RL1	53
HL60	Cytarabine	UP	GO:0022604	regulation of cell morphogenesis	64/2009	328/20973	2.6477e-08	3.87275e-06	3.05012e-06	CCL3/CCL2/DMTN/LIMS2/GBP1/CD44/CDC42EP1/SPTA1/LST1/FGR/PLXNB3/CAMK2B/CASS4/FGD2/PLXNB2/CARMIL1/PLXNA4/EPHB2/GRIP1/CSF1R/DAB2/CPNE9/RND1/KIT/MOV10/ERMN/HCK/NEDD4L/ITPKA/RASAL1/BAIAP2/COCH/PALM/CYFIP1/PTK2/OBSL1/CUX2/PLXNC1/CSPG5/PLXNA3/MDK/CPNE5/NRP1/MELTF/EPB41L3/SRC/FYN/STRIP2/RHOC/DLG4/LST1/FGD3/DNMBP/SPRY3/FMNL3/PLEKHO1/CDKL5/TESK1/FGD4/FAM171A1/PREX1/NTNG2/CYFIP1/PEAK3	64
HL60	Cytarabine	UP	GO:0070371	ERK1 and ERK2 cascade	72/2009	388/20973	3.18943e-08	4.55405e-06	3.58671e-06	TNF/CCL4/CCL4/CCR7/CCL3/CCL4/TPBG/AGER/ANGPT1/CCL3L1/CCL2/JUN/NOD2/GBP1/ICAM1/CD36/CD44/ATF3/CCL23/IL1A/NECAB2/FGFR3/EGF/ALOX15/DUSP9/LIF/EPHB2/FPR2/RRAS/GPR55/CSF1R/DAB2/TNFAIP8L3/NLRP12/TNFRSF11A/HAVCR2/CHI3L1/CCL5/ZFP36L1/DAB2IP/IL1B/DUSP10/CCL20/DENND2B/NRP1/PTGER4/FFAR4/NDRG2/SRC/PDGFA/DUSP4/HESX1/CHRNA7/SEMA7A/CCL22/PRKCZ/ABCA7/DUSP5/CCL23/GLIPR2/NTRK1/SPRY3/CARD9/IQGAP3/PTPRC/TIRAP/PTPRC/E…	72
HL60	Cytarabine	UP	GO:0071674	mononuclear cell migration	52/2009	246/20973	3.58999e-08	5.00678e-06	3.94327e-06	TNF/CCL4/CXCL10/CCL4/ALOX5/CCR7/CCL3/CCL4/RARRES2/AGER/SERPINE1/CCL3L1/CCL2/CXCL11/ICAM1/KLRK1/CCL23/ADTRP/ITGB7/JAML/NBL1/CSF1/FPR2/TBX21/DUSP1/CSF1R/ASB2/NLRP12/TNFRSF11A/THBS1/CXCL16/CCL5/ZAP70/PECAM1/PTK2/CCL20/ALOX5/GCSAM/SLIT2/CCR5/ADAM8/MDK/CCR2/GCSAML/C3AR1/TRPM4/ECM1/CCL22/CX3CR1/HSD3B7/CCL23/AIF1	52
HL60	Cytarabine	UP	GO:0050730	regulation of peptidyl-tyrosine phosphorylation	58/2009	288/20973	3.71682e-08	5.06586e-06	3.98981e-06	TNF/CD40/ITGB3/ANGPT1/DMTN/NOD2/CD36/CD44/CD3E/CLEC7A/ACE/IL7/FGFR3/CD80/CASS4/GPRC5B/PTK6/PARP14/EGF/LIF/SOCS3/EFNA1/CSF1R/KIT/CCL5/SH3BP5/SOCS1/DOK7/PECAM1/GHRL/IL23A/ACVR1/NCF1/NRP1/MVP/SRC/PDGFA/DOCK3/AREG/CD24/PRKCZ/FLT3/FYN/HES1/KITLG/DLG4/PRKCE/DGKQ/TGFA/PTPRC/PTPRC/ERRFI1/HBEGF/IL6ST/IL18/GATA1/PARP9/OSM	58
HL60	Cytarabine	UP	GO:0050863	regulation of T cell activation	85/2009	488/20973	3.87904e-08	5.16947e-06	4.07141e-06	CCR7/AGER/LCK/CCL2/IL12RB1/ZNF683/NOD2/HLA-DRB4/CD70/SPTA1/EBI3/KLRK1/CD3E/NFKBIZ/IL1A/LAG3/IL7/CD86/CD80/IL4I1/FCGR2B/IL10/HLA-DOA/EGR3/IL7R/CD6/TNFSF9/PRDM1/HLA-DMB/LILRB2/LAX1/TBX21/LGALS9B/LILRB1/TNFSF4/HAVCR2/LOXL3/CCL5/LGALS9C/SIRPG/SOCS1/ZAP70/IL1B/DUSP10/IL23A/PAG1/LGALS1/ADAM8/MDK/CCR2/SDC4/HLA-DMA/CR1/CD274/VSIR/SRC/CAMK4/CD24/TNFRSF1B/CD1D/CD83/PRKCZ/FYN/HES1/ARG2/NFKBID/LILRB1/ZC3H12A…	85
HL60	Cytarabine	UP	GO:0071706	tumor necrosis factor superfamily cytokine production	51/2009	242/20973	5.36524e-08	6.84581e-06	5.39167e-06	CCL3/AGER/ANGPT1/CLU/NOD2/CD36/CLEC7A/IL1A/CD86/BCL3/IL10/CD34/ORM1/CYBB/EPHB2/OAS2/LILRB1/TNFRSF8/TNFAIP3/OAS3/HAVCR2/THBS1/OAS1/GHRL/LY96/BPI/IL23A/TLR1/ADAM8/CCR2/CD274/VSIR/TICAM1/ACP5/TYROBP/CHRNA7/SYT11/DDX58/ARG2/CX3CR1/LILRB1/ZC3H12A/NFKBIL1/LRRK2/CARD9/PTPRC/PTAFR/TIRAP/PTPRC/GPR18/ERRFI1	51
HL60	Cytarabine	UP	GO:1903555	regulation of tumor necrosis factor superfamily cytokine production	51/2009	242/20973	5.36524e-08	6.84581e-06	5.39167e-06	CCL3/AGER/ANGPT1/CLU/NOD2/CD36/CLEC7A/IL1A/CD86/BCL3/IL10/CD34/ORM1/CYBB/EPHB2/OAS2/LILRB1/TNFRSF8/TNFAIP3/OAS3/HAVCR2/THBS1/OAS1/GHRL/LY96/BPI/IL23A/TLR1/ADAM8/CCR2/CD274/VSIR/TICAM1/ACP5/TYROBP/CHRNA7/SYT11/DDX58/ARG2/CX3CR1/LILRB1/ZC3H12A/NFKBIL1/LRRK2/CARD9/PTPRC/PTAFR/TIRAP/PTPRC/GPR18/ERRFI1	51
HL60	Cytarabine	UP	GO:0007265	Ras protein signal transduction	71/2009	386/20973	5.71591e-08	7.14132e-06	5.62441e-06	FLOT1/CDKN1A/JUN/ADGRG1/NGFR/RASGRP3/RASGEF1B/CDC42EP1/PLK2/ARHGEF3/RASGRF1/PLEKHG5/CSF1/HEG1/RASIP1/ARHGEF28/RAB39A/RASA4B/EPHB2/IQSEC2/RRAS/IQSEC1/GPR55/FLOT1/KANK2/DAB2IP/GPR35/RASGRP4/RASGEF1C/GPR174/RASAL1/CYFIP1/ARHGAP5/ROPN1B/NRP1/F2RL3/NCKAP1/RAB15/DOK2/FBP1/GPR65/CYTH4/RTN4R/LPAR4/RASA4/GRAP/RGL4/ARHGEF25/RAB30/KITLG/AUTS2/RAPGEF4/LAT/AIF1/SQSTM1/NTRK1/SPRY3/RAPGEF3/NTN1/FLOT1/AKAP13/IQG…	71
HL60	Cytarabine	UP	GO:1903706	regulation of hemopoiesis	79/2009	448/20973	6.83351e-08	8.36027e-06	6.58444e-06	TNF/CCL3/AGER/ROR2/TNFAIP6/IL12RB1/ZNF683/GFI1B/NFKBIZ/LAG3/IL7/CD86/TAL1/CD80/IL4I1/FCGR2B/GPR68/IL10/HLA-DOA/EGR3/IL7R/CSF1/RARG/FOS/TNFSF9/PRDM1/LIF/LILRB2/IL15RA/TBX21/GPR55/LILRB1/TNFSF4/LOXL3/ZFP36L1/SOCS1/INHA/ZAP70/NFKBIA/HOXA7/H4C14/FAM210B/DUSP10/IL23A/ADAM8/MDK/CCR2/KLF10/CR1/VSIR/ZBTB46/CAMK4/TYROBP/LRRC17/GPR137/CD83/PRKCZ/IRF7/KITLG/NFAM1/NFKBID/LILRB1/ZC3H12A/HOXA5/CEBPB/NLRP3/PIK3…	79
HL60	Cytarabine	UP	GO:0007162	negative regulation of cell adhesion	69/2009	373/20973	6.97038e-08	8.36027e-06	6.58444e-06	SERPINE1/ANGPT1/ACVRL1/TGFBI/DMTN/GBP1/CDH1/IL1RN/ADTRP/LAG3/PLXNB3/CD86/CD80/IL4I1/FCGR2B/IL10/COL1A1/PLXNB2/PLXNA4/EPHB2/LILRB2/LAX1/TBX21/MMP2/LGALS9B/DUSP1/LILRB1/TNFSF4/HAVCR2/THBS1/LOXL3/RND1/LGALS9C/SOCS1/SPOCK1/HOXA7/RGCC/PTK2/PAG1/PLXNC1/PLXNA3/MDK/SDC4/MELTF/CR1/CD274/VSIR/CYP1B1/SRC/EPB41L5/KLF4/NOTCH4/ARG2/LILRB1/ZC3H12A/LPXN/ILDR2/TWSG1/CEBPB/ADORA2A/CD9/PTPRC/AKNA/PTPRC/CASK/BCL6/IL…	69
HL60	Cytarabine	UP	GO:0006809	nitric oxide biosynthetic process	27/2009	92/20973	7.52557e-08	8.6853e-06	6.84043e-06	TNF/CLU/CD36/KLRK1/CLEC7A/KLF2/IL10/PTX3/CD34/NOS1AP/TLR6/IL1B/DDAH2/DDAH2/TICAM1/CYP1B1/ACP5/KLF4/P2RX4/GCH1/ARG2/DDAH2/CX3CR1/RORA/ZC3H12A/AIF1/SMAD3	27
HL60	Cytarabine	UP	GO:0022409	positive regulation of cell-cell adhesion	79/2009	449/20973	7.53103e-08	8.6853e-06	6.84043e-06	TNF/FLOT1/ALOX5/CCR7/AGER/LCK/CCL2/DMTN/IL12RB1/NOD2/HLA-DRB4/SELP/CD70/CD44/SPTA1/EBI3/KLRK1/CD3E/NFKBIZ/IL1A/CEACAM6/IL7/CD86/CD80/IL4I1/IL10/HLA-DOA/EGR3/IL7R/CD6/TNFSF9/NR4A3/HLA-DMB/LILRB2/CHST2/LILRB1/TNFSF4/HAVCR2/FLOT1/CCL5/SIRPG/SOCS1/ZAP70/IL1B/DUSP10/IL23A/ALOX5/LGALS1/ADAM8/MDK/CCR2/HLA-DMA/CR1/CD274/PTPRU/VSIR/SRC/CD24/CD1D/CD83/PRKCZ/FYN/HES1/NFKBID/LILRB1/AIF1/PLAUR/NLRP3/PIK3R6/FL…	79
HL60	Cytarabine	UP	GO:1903039	positive regulation of leukocyte cell-cell adhesion	70/2009	382/20973	8.24222e-08	9.32615e-06	7.34515e-06	TNF/ALOX5/CCR7/AGER/LCK/CCL2/IL12RB1/NOD2/HLA-DRB4/SELP/CD70/CD44/SPTA1/EBI3/KLRK1/CD3E/NFKBIZ/IL1A/IL7/CD86/CD80/IL4I1/HLA-DOA/EGR3/IL7R/CD6/TNFSF9/NR4A3/HLA-DMB/LILRB2/CHST2/LILRB1/TNFSF4/HAVCR2/CCL5/SIRPG/SOCS1/ZAP70/IL1B/DUSP10/IL23A/ALOX5/LGALS1/ADAM8/MDK/CCR2/HLA-DMA/CR1/CD274/VSIR/SRC/CD24/CD1D/CD83/PRKCZ/FYN/HES1/NFKBID/LILRB1/AIF1/NLRP3/PIK3R6/PTPRC/PTAFR/CCDC88B/PTPRC/BCL6/IL6ST/IL4R/IL…	70
HL60	Cytarabine	UP	GO:0007204	positive regulation of cytosolic calcium ion concentration	64/2009	338/20973	8.51804e-08	9.45976e-06	7.45038e-06	OPRL1/CXCL10/CCR7/CCL3/LCK/CXCL11/CCR3/CD36/PTGER1/CXCR5/SLC8A1/FPR1/ACKR2/CXCR3/AKAP6/CACNA1C/CCRL2/TRPC1/FPR2/CCR10/NTSR1/GPR55/P2RX7/GPR35/GPR174/DDIT3/CACNB3/GHRL/CIB2/PTGER2/TRPV6/GPR157/CCR5/ADM/CCR2/SLC24A4/F2RL3/PTGER4/FFAR4/C3AR1/GPR65/GIPR/GRIN1/TRPM4/CACNA1C/LPAR4/CD19/CD38/CD52/P2RX4/CD24/FYN/CX3CR1/TMEM38A/DLG4/PRKCE/OPRL1/PTPRC/PTPRC/GPR18/F2R/JPH1/GATA1/GSTM2	64
HL60	Cytarabine	UP	GO:0035710	CD4-positive, alpha-beta T cell activation	34/2009	135/20973	1.08801e-07	1.1833e-05	9.31949e-06	AGER/IL12RB1/RSAD2/NFKBIZ/CD86/BCL3/CD80/LY9/TBX21/LGALS9B/TNFSF4/LOXL3/LGALS9C/SOCS1/RELB/IL23A/NKG7/SLAMF6/PTGER4/CD274/VSIR/CD83/PRKCZ/ARG2/NFKBID/RORA/ZC3H12A/CDH26/TWSG1/NLRP3/BCL6/IL4R/IL18/SMAD7	34
HL60	Cytarabine	UP	GO:1990868	response to chemokine	30/2009	111/20973	1.12469e-07	1.1833e-05	9.31949e-06	CCL4/CXCL10/CCL4/CCR7/CCL3/CCL4/CCL3L1/CXCL8/CCL2/CXCL11/CCR3/CXCR5/CCL23/ACKR2/CXCR3/CCRL2/CCR10/DUSP1/CCL5/GPR35/CCL20/SLIT2/CCR5/CCR2/CCL22/CX3CR1/ZC3H12A/CCL23/CXCL2/FOXC1	30
HL60	Cytarabine	UP	GO:1990869	cellular response to chemokine	30/2009	111/20973	1.12469e-07	1.1833e-05	9.31949e-06	CCL4/CXCL10/CCL4/CCR7/CCL3/CCL4/CCL3L1/CXCL8/CCL2/CXCL11/CCR3/CXCR5/CCL23/ACKR2/CXCR3/CCRL2/CCR10/DUSP1/CCL5/GPR35/CCL20/SLIT2/CCR5/CCR2/CCL22/CX3CR1/ZC3H12A/CCL23/CXCL2/FOXC1	30
HL60	Cytarabine	UP	GO:1902107	positive regulation of leukocyte differentiation	44/2009	200/20973	1.19212e-07	1.21172e-05	9.54332e-06	TNF/AGER/ROR2/IL12RB1/NFKBIZ/IL7/CD86/CD80/IL4I1/GPR68/IL10/EGR3/IL7R/CSF1/FOS/TNFSF9/LIF/LILRB2/IL15RA/TNFSF4/ZFP36L1/SOCS1/ZAP70/DUSP10/IL23A/ADAM8/MDK/KLF10/CR1/VSIR/ZBTB46/TYROBP/CD83/PRKCZ/KITLG/NFKBID/NLRP3/PIK3R6/CTNNBIP1/PTPRC/PTPRC/BCL6/IL4R/IL18	44
HL60	Cytarabine	UP	GO:1903708	positive regulation of hemopoiesis	44/2009	200/20973	1.19212e-07	1.21172e-05	9.54332e-06	TNF/AGER/ROR2/IL12RB1/NFKBIZ/IL7/CD86/CD80/IL4I1/GPR68/IL10/EGR3/IL7R/CSF1/FOS/TNFSF9/LIF/LILRB2/IL15RA/TNFSF4/ZFP36L1/SOCS1/ZAP70/DUSP10/IL23A/ADAM8/MDK/KLF10/CR1/VSIR/ZBTB46/TYROBP/CD83/PRKCZ/KITLG/NFKBID/NLRP3/PIK3R6/CTNNBIP1/PTPRC/PTPRC/BCL6/IL4R/IL18	44
HL60	Cytarabine	UP	GO:0042116	macrophage activation	34/2009	137/20973	1.59431e-07	1.59351e-05	1.25503e-05	TNF/CCL3/AGER/CLU/JUN/DYSF/C1QA/FCGR2B/IL10/SUCNR1/FPR2/ITGAM/HAVCR2/TLR6/THBS1/BPI/TLR1/TICAM1/TYROBP/SYT11/CX3CR1/RORA/ZC3H12A/AIF1/PRKCE/SLC11A1/IFI35/LRRK2/PTPRC/PTPRC/JUND/IL4R/IFNGR2/IL1RL1	34
HL60	Cytarabine	UP	GO:0007015	actin filament organization	82/2009	484/20973	2.26785e-07	2.22956e-05	1.75597e-05	CCR7/KASH5/DMTN/SYNPO2/SHROOM4/LIMCH1/CDC42EP1/SPTA1/SAMD14/CASS4/SPTBN4/AIF1L/FSCN1/GAS2L1/ALOX15/ASAP3/CARMIL1/MICALL2/MYO7B/BIN1/MYO1B/CYRIA/HIP1/RND1/ERMN/GAS7/HCK/PFN4/SPTB/TMOD1/MYO1C/TTN/BAIAP2/GHRL/CYFIP1/RGCC/RHPN1/SLIT2/SORBS1/MARCKS/SDC4/NRP1/SHANK3/SORBS3/NCKAP1/PTGER4/PSTPIP2/GPR65/SRC/CTNNA1/IQANK1/TPM4/TLE6/SYNPO/ID1/MYO5C/PLEK/MICAL1/TPM2/PLEKHG2/TGFB3/RHOC/CAPG/AIF1/ADD2/RAPGEF3/…	82
HL60	Cytarabine	UP	GO:0070098	chemokine-mediated signaling pathway	28/2009	103/20973	2.58321e-07	2.49864e-05	1.96789e-05	CCL4/CXCL10/CCL4/CCR7/CCL3/CCL4/CCL3L1/CXCL8/CCL2/CXCL11/CCR3/CXCR5/CCL23/ACKR2/CXCR3/CCRL2/CCR10/CCL5/GPR35/CCL20/SLIT2/CCR5/CCR2/CCL22/CX3CR1/CCL23/CXCL2/FOXC1	28
HL60	Cytarabine	UP	GO:0070372	regulation of ERK1 and ERK2 cascade	66/2009	364/20973	2.86299e-07	2.72529e-05	2.1464e-05	TNF/CCL4/CCL4/CCR7/CCL3/CCL4/TPBG/AGER/ANGPT1/CCL3L1/CCL2/JUN/NOD2/GBP1/ICAM1/CD36/CD44/ATF3/CCL23/IL1A/NECAB2/FGFR3/ALOX15/DUSP9/LIF/EPHB2/FPR2/RRAS/GPR55/CSF1R/DAB2/TNFAIP8L3/NLRP12/TNFRSF11A/HAVCR2/CHI3L1/CCL5/DAB2IP/IL1B/DUSP10/CCL20/DENND2B/NRP1/FFAR4/NDRG2/SRC/PDGFA/DUSP4/CHRNA7/SEMA7A/CCL22/PRKCZ/ABCA7/CCL23/GLIPR2/NTRK1/SPRY3/CARD9/PTPRC/TIRAP/PTPRC/ERRFI1/F2R/EMILIN1/CNKSR3/MTURN	66
HL60	Cytarabine	UP	GO:0045860	positive regulation of protein kinase activity	75/2009	433/20973	3.04243e-07	2.8289e-05	2.228e-05	TNF/CCR7/ADAM9/CDKN1A/CD40/AGER/ROR2/ITGB3/ANGPT1/CLU/NOD2/TNFSF15/ACE/MOB3B/CD86/TAL1/CASS4/FGD2/PRLR/GPRC5B/EGR1/EGF/CSF1/EFNA1/CSF1R/TNFRSF11A/TLR6/THBS1/CHI3L1/KIT/CCL5/SOCS1/P2RX7/DAB2IP/DOK7/IL1B/GHRL/RGCC/IL23A/PTK2/MOB3C/ADAM8/NCF1/SDC4/SRC/PDGFA/UCN/DOCK3/CARD10/AREG/CD24/PRKCZ/FLT3/KITLG/LAT/DLG4/PARP16/STOX1/PIK3R5/SLC11A1/TNFRSF10B/IRGM/PINK1/PIK3R6/LRRK2/DGKQ/AKAP13/TGFA/PTPRC/TIRAP/…	75
HL60	Cytarabine	UP	GO:0002285	lymphocyte activation involved in immune response	48/2009	234/20973	3.06618e-07	2.8289e-05	2.228e-05	CD40/IL12RB1/ZNF683/ICAM1/NFKBIZ/KLRC2/CLEC4E/CD86/BCL3/CD80/FCGR2B/IL10/LY9/HLA-DMB/TBX21/LILRB1/TNFSF4/HAVCR2/LOXL3/RELB/IL23A/LFNG/NKG7/SLAMF6/LGALS1/MDK/PTGER4/CR1/FCER1G/APLF/PARP3/CD19/CD244/PRKCZ/NFKBID/RORA/LILRB1/ZC3H12A/SLC11A1/NLRP3/KMT5C/PTPRC/PTPRC/BCL6/IL4R/IL18/EXO1/SMAD7	48
HL60	Cytarabine	UP	GO:0046209	nitric oxide metabolic process	27/2009	98/20973	3.13017e-07	2.84418e-05	2.24004e-05	TNF/CLU/CD36/KLRK1/CLEC7A/KLF2/IL10/PTX3/CD34/NOS1AP/TLR6/IL1B/DDAH2/DDAH2/TICAM1/CYP1B1/ACP5/KLF4/P2RX4/GCH1/ARG2/DDAH2/CX3CR1/RORA/ZC3H12A/AIF1/SMAD3	27
HL60	Cytarabine	UP	GO:0070555	response to interleukin-1	38/2009	167/20973	3.44257e-07	3.08135e-05	2.42683e-05	CCL4/CCL4/IRAK2/CCL3/CD40/CCL4/CCL3L1/CXCL8/CCL2/GBP1/IL1RN/IL1R1/GBP2/CCL23/KLF2/EGR1/GBP3/MMP2/MAPK11/TNFRSF11A/CHI3L1/CCL5/CAMP/DAB2IP/IL1B/CCL20/ADAMTS7/SRC/SMPD1/CD38/CCL22/HES1/MYLK3/RORA/ZC3H12A/CCL23/CEBPB/RPS6KA5	38
HL60	Cytarabine	UP	GO:0046634	regulation of alpha-beta T cell activation	37/2009	161/20973	3.76012e-07	3.31609e-05	2.61171e-05	AGER/IL12RB1/ZNF683/EBI3/CD3E/NFKBIZ/CD86/CD80/PRDM1/TBX21/LGALS9B/LILRB1/TNFSF4/LOXL3/LGALS9C/SOCS1/ZAP70/IL23A/CCR2/CD274/VSIR/CD83/PRKCZ/ARG2/NFKBID/LILRB1/ZC3H12A/TWSG1/ADORA2A/NLRP3/PTPRC/PTPRC/BCL6/IL4R/IL18/SMAD7/IRF1	37
HL60	Cytarabine	UP	GO:2001057	reactive nitrogen species metabolic process	27/2009	99/20973	3.91461e-07	3.4023e-05	2.67961e-05	TNF/CLU/CD36/KLRK1/CLEC7A/KLF2/IL10/PTX3/CD34/NOS1AP/TLR6/IL1B/DDAH2/DDAH2/TICAM1/CYP1B1/ACP5/KLF4/P2RX4/GCH1/ARG2/DDAH2/CX3CR1/RORA/ZC3H12A/AIF1/SMAD3	27
HL60	Cytarabine	UP	GO:0071347	cellular response to interleukin-1	33/2009	136/20973	4.22556e-07	3.6201e-05	2.85114e-05	CCL4/CCL4/IRAK2/CCL3/CD40/CCL4/CCL3L1/CXCL8/CCL2/GBP1/IL1RN/IL1R1/GBP2/CCL23/KLF2/EGR1/GBP3/MMP2/MAPK11/CCL5/CAMP/DAB2IP/IL1B/CCL20/ADAMTS7/CCL22/HES1/MYLK3/RORA/ZC3H12A/CCL23/CEBPB/RPS6KA5	33
HL60	Cytarabine	UP	GO:0045619	regulation of lymphocyte differentiation	45/2009	216/20973	4.49637e-07	3.73683e-05	2.94308e-05	IL12RB1/ZNF683/NFKBIZ/LAG3/IL7/CD86/CD80/IL4I1/IL10/HLA-DOA/EGR3/IL7R/TNFSF9/PRDM1/LILRB2/IL15RA/TBX21/TNFSF4/LOXL3/ZFP36L1/SOCS1/INHA/ZAP70/DUSP10/IL23A/ADAM8/MDK/CCR2/CR1/VSIR/CAMK4/CD83/PRKCZ/NFAM1/NFKBID/ZC3H12A/NLRP3/PIK3R6/PTPRC/PTPRC/BCL6/IL4R/IL18/SMAD7/IRF1	45
HL60	Cytarabine	UP	GO:0032640	tumor necrosis factor production	48/2009	237/20973	4.54876e-07	3.73683e-05	2.94308e-05	CCL3/AGER/ANGPT1/CLU/NOD2/CD36/CLEC7A/IL1A/BCL3/IL10/CD34/ORM1/CYBB/EPHB2/OAS2/LILRB1/TNFRSF8/TNFAIP3/OAS3/HAVCR2/THBS1/OAS1/GHRL/LY96/BPI/IL23A/TLR1/CCR2/VSIR/TICAM1/ACP5/TYROBP/CHRNA7/SYT11/DDX58/ARG2/CX3CR1/LILRB1/ZC3H12A/NFKBIL1/LRRK2/CARD9/PTPRC/PTAFR/TIRAP/PTPRC/GPR18/ERRFI1	48
HL60	Cytarabine	UP	GO:0032680	regulation of tumor necrosis factor production	48/2009	237/20973	4.54876e-07	3.73683e-05	2.94308e-05	CCL3/AGER/ANGPT1/CLU/NOD2/CD36/CLEC7A/IL1A/BCL3/IL10/CD34/ORM1/CYBB/EPHB2/OAS2/LILRB1/TNFRSF8/TNFAIP3/OAS3/HAVCR2/THBS1/OAS1/GHRL/LY96/BPI/IL23A/TLR1/CCR2/VSIR/TICAM1/ACP5/TYROBP/CHRNA7/SYT11/DDX58/ARG2/CX3CR1/LILRB1/ZC3H12A/NFKBIL1/LRRK2/CARD9/PTPRC/PTAFR/TIRAP/PTPRC/GPR18/ERRFI1	48
HL60	Cytarabine	UP	GO:0070663	regulation of leukocyte proliferation	63/2009	348/20973	5.60188e-07	4.53979e-05	3.57548e-05	CDKN1A/CD40/AGER/IL12RB1/CD70/SPTA1/EBI3/CD3E/IL1A/CD22/LST1/IL7/CD86/CD80/IL4I1/FCGR2B/IL10/CSF1/CD6/TNFSF9/HLA-DMB/EPHB2/LILRB2/LGALS9B/CSF1R/LILRB1/TNFSF4/TNFAIP3/HAVCR2/CCL5/LGALS9C/ZAP70/IL1B/IL23A/PTK2/TNFRSF4/CCR2/SDC4/CR1/CD274/VSIR/TICAM1/CD38/TYROBP/CD24/TNFRSF1B/CD1D/HES1/ARG2/KITLG/LILRB1/AIF1/LST1/TWSG1/CEBPB/PTPRC/CCDC88B/TIRAP/PTPRC/BCL6/IL6ST/IL18/IRF1	63
HL60	Cytarabine	UP	GO:0031644	regulation of nervous system process	36/2009	157/20973	5.69509e-07	4.55379e-05	3.58651e-05	TNF/OPRL1/CCL3/IL1A/CACNG5/ZNF488/IL10/EGR2/NPTXR/ITGAX/NTSR1/GPR35/MYRF/BAIAP2/GHRL/OPRD1/CUX2/SHANK3/S1PR2/SRC/GRIN1/DMPK/CHRNA7/TNFRSF1B/PRKCZ/STX1B/NLGN2/DLG4/OPRL1/LRRK2/DLGAP4/TYMP/PTAFR/F2R/ADRB2/ACP3	36
HL60	Cytarabine	UP	GO:0045428	regulation of nitric oxide biosynthetic process	23/2009	78/20973	6.21631e-07	4.90516e-05	3.86324e-05	TNF/CLU/CD36/KLRK1/CLEC7A/KLF2/IL10/PTX3/CD34/NOS1AP/TLR6/IL1B/DDAH2/DDAH2/TICAM1/ACP5/KLF4/P2RX4/DDAH2/CX3CR1/ZC3H12A/AIF1/SMAD3	23
HL60	Cytarabine	UP	GO:0051480	regulation of cytosolic calcium ion concentration	66/2009	372/20973	6.43057e-07	5.00832e-05	3.94449e-05	OPRL1/CXCL10/CCR7/CCL3/LCK/CXCL11/CCR3/CD36/PTGER1/CXCR5/SLC8A1/FPR1/ACKR2/CXCR3/AKAP6/CACNA1C/CCRL2/TRPC1/FPR2/CCR10/NTSR1/GPR55/P2RX7/GPR35/GPR174/DDIT3/CACNB3/GHRL/CIB2/PTGER2/TRPV6/GPR157/CCR5/ADM/CCR2/CDH23/SLC24A4/F2RL3/PTGER4/FFAR4/C3AR1/GPR65/GIPR/GRIN1/TRPM4/CACNA1C/LPAR4/CD19/CD38/CD52/P2RX4/CD24/FYN/CX3CR1/TMEM38A/DLG4/PRKCE/OPRL1/SMAD3/PTPRC/PTPRC/GPR18/F2R/JPH1/GATA1/GSTM2	66
HL60	Cytarabine	UP	GO:0070661	leukocyte proliferation	73/2009	426/20973	6.64192e-07	5.08943e-05	4.00836e-05	CDKN1A/CD40/AGER/CLU/IL12RB1/CD70/SPTA1/EBI3/CD3E/IL1A/ACE/CD22/LST1/IL7/CD86/CD80/IL4I1/FCGR2B/IL10/IL7R/CSF1/CD6/TNFSF9/HLA-DMB/EPHB2/LILRB2/LGALS9B/CSF1R/LILRB1/TNFSF4/TNFAIP3/HAVCR2/KIT/CCL5/LGALS9C/P2RX7/ZAP70/IL1B/IL23A/PTK2/TNFRSF4/CCR2/SDC4/CD79A/CR1/CD274/VSIR/TICAM1/CD19/CD38/TYROBP/CD24/TNFRSF1B/CD1D/FLT3/FYN/HES1/ARG2/KITLG/LILRB1/AIF1/LST1/TWSG1/CEBPB/SLC11A1/PTPRC/CCDC88B/TIRAP/PTPR…	73
HL60	Cytarabine	UP	GO:0002688	regulation of leukocyte chemotaxis	34/2009	145/20973	6.70443e-07	5.08943e-05	4.00836e-05	CCL4/CXCL10/CCL4/CCR7/CCL3/CCL4/RARRES2/SERPINE1/CXCL8/CCL2/TNFAIP6/GPSM3/NOD2/KLRK1/NBL1/CSF1/FPR2/DUSP1/CSF1R/THBS1/CCL5/C5/DAPK2/IL23A/PTK2/SLIT2/MDK/CCR2/C3AR1/CAMK1D/CX3CR1/AIF1/TIRAP/GPR18	34
HL60	Cytarabine	UP	GO:0050804	modulation of chemical synaptic transmission	81/2009	489/20973	6.91603e-07	5.18443e-05	4.08319e-05	TNF/FLOT1/NPAS4/AGER/ROR2/CCL2/CYP46A1/CDH1/PLK2/ACHE/CACNG5/RASGRF1/CAMK2B/KCNMB4/EGR2/EPHB2/NPTXR/IQSEC2/S100B/LILRB2/TSHZ3/RETN/FLOT1/AKAP5/KIT/ITPKA/CNR2/IL1B/PLCL1/BAIAP2/GHRL/MAP1A/CYFIP1/CUX2/NRGN/CSPG5/CCR2/SHANK3/S1PR2/SRC/GRIN1/UCN/MPP2/GRIK5/ADGRB1/CD38/TYROBP/GRID1/DMPK/SLC4A8/CHRNA7/SYNGR1/SYT11/PRKCZ/STX1B/FYN/TUBB2B/DNM1/CX3CR1/CLSTN3/NLGN2/DLG4/RIMS3/SQSTM1/NTRK1/PRKCE/BRSK1/MCTP2…	81
HL60	Cytarabine	UP	GO:0045580	regulation of T cell differentiation	40/2009	185/20973	7.08089e-07	5.24248e-05	4.12891e-05	IL12RB1/ZNF683/NFKBIZ/LAG3/IL7/CD86/CD80/IL4I1/HLA-DOA/EGR3/IL7R/TNFSF9/PRDM1/LILRB2/TBX21/TNFSF4/LOXL3/SOCS1/ZAP70/DUSP10/IL23A/ADAM8/MDK/CCR2/CR1/VSIR/CAMK4/CD83/PRKCZ/NFKBID/ZC3H12A/NLRP3/PIK3R6/PTPRC/PTPRC/BCL6/IL4R/IL18/SMAD7/IRF1	40
HL60	Cytarabine	UP	GO:0002695	negative regulation of leukocyte activation	50/2009	255/20973	7.3441e-07	5.37105e-05	4.23017e-05	MERTK/LAG3/LST1/FGR/CD86/CD80/IL4I1/FCGR2B/IL10/HMOX1/LILRB2/LAX1/TBX21/LGALS9B/LILRB1/MILR1/TNFSF4/TNFAIP3/HAVCR2/LOXL3/LGALS9C/SOCS1/INHA/CNR2/BPI/PAG1/MDK/CCR2/SDC4/CR1/CD274/VSIR/TYRO3/PARP3/TYROBP/SYT11/ARG2/LILRB1/ZC3H12A/LST1/ILDR2/TWSG1/CEBPB/ADORA2A/PTPRC/PTPRC/BCL6/IL4R/SMAD7/IRF1	50
HL60	Cytarabine	UP	GO:0099177	regulation of trans-synaptic signaling	81/2009	490/20973	7.52489e-07	5.43696e-05	4.28208e-05	TNF/FLOT1/NPAS4/AGER/ROR2/CCL2/CYP46A1/CDH1/PLK2/ACHE/CACNG5/RASGRF1/CAMK2B/KCNMB4/EGR2/EPHB2/NPTXR/IQSEC2/S100B/LILRB2/TSHZ3/RETN/FLOT1/AKAP5/KIT/ITPKA/CNR2/IL1B/PLCL1/BAIAP2/GHRL/MAP1A/CYFIP1/CUX2/NRGN/CSPG5/CCR2/SHANK3/S1PR2/SRC/GRIN1/UCN/MPP2/GRIK5/ADGRB1/CD38/TYROBP/GRID1/DMPK/SLC4A8/CHRNA7/SYNGR1/SYT11/PRKCZ/STX1B/FYN/TUBB2B/DNM1/CX3CR1/CLSTN3/NLGN2/DLG4/RIMS3/SQSTM1/NTRK1/PRKCE/BRSK1/MCTP2…	81
HL60	Cytarabine	UP	GO:0046632	alpha-beta T cell differentiation	31/2009	127/20973	8.15105e-07	5.81927e-05	4.58318e-05	IL12RB1/ZNF683/RSAD2/NFKBIZ/CD86/BCL3/CD80/LY9/PRDM1/TBX21/TNFSF4/LOXL3/SOCS1/RELB/ITK/ZAP70/IL23A/SLAMF6/PTGER4/CD83/PRKCZ/NFKBID/RORA/ZC3H12A/NLRP3/BCL6/GPR18/IL4R/IL18/SMAD7/IRF1	31
HL60	Cytarabine	UP	GO:0043087	regulation of GTPase activity	71/2009	413/20973	8.32867e-07	5.87612e-05	4.62796e-05	CCL4/CCL4/CCR7/CCL3/CD40/CCL4/ARHGEF16/CCL3L1/CCL2/RASGRP3/RASGEF1B/KLRK1/CCL23/RGS8/ARHGAP27/RASGRF1/PLXNB3/ARAP2/FGD2/RGS1/GPSM1/PLXNB2/RASIP1/ASAP3/PLXNA4/RASA4B/AMOT/BIN1/RGS16/ADAP2/IQSEC1/CCL5/DAB2IP/RASGRP4/RASGEF1C/RASAL1/PTK2/CCL20/ARAP3/PLXNC1/PLXNA3/GPR65/RTN4R/RASA4/RGL4/CCPG1/CCL22/RAP1GAP2/AGRN/RAPGEF4/CCL23/TBC1D16/FGD3/NTRK1/TBC1D3/RAPGEF3/TBC1D3C/CDKL5/EVI5L/LRRK2/FGD4/IQGAP3/TBC…	71
HL60	Cytarabine	UP	GO:0050866	negative regulation of cell activation	53/2009	278/20973	8.60281e-07	5.99896e-05	4.7247e-05	MERTK/LAG3/LST1/FGR/CD86/CD80/IL4I1/FCGR2B/IL10/HMOX1/LILRB2/LAX1/TBX21/LGALS9B/LILRB1/MILR1/TNFSF4/TNFAIP3/HAVCR2/LOXL3/LGALS9C/SOCS1/INHA/CNR2/BPI/PAG1/MDK/CCR2/SDC4/CR1/CD274/VSIR/PDGFA/TYRO3/PARP3/TYROBP/SYT11/ARG2/LILRB1/ZC3H12A/LST1/ILDR2/TWSG1/CEBPB/ADORA2A/CD9/PTPRC/PTPRC/BCL6/IL4R/EMILIN1/SMAD7/IRF1	53
HL60	Cytarabine	UP	GO:0042092	type 2 immune response	15/2009	38/20973	9.10921e-07	6.27907e-05	4.94531e-05	NOD2/RSAD2/CD86/BCL3/IL10/TBX21/TNFSF4/CCR2/ECM1/PRKCZ/ARG2/NLRP3/BCL6/IL4R/IL18	15
HL60	Cytarabine	UP	GO:0045055	regulated exocytosis	49/2009	251/20973	1.07895e-06	7.35277e-05	5.79095e-05	CACNA1G/CCL3/DMTN/KLRC2/FGR/SYN2/FCGR2B/CACNA1I/HMOX1/NR4A3/RPH3AL/MILR1/ITGAM/KIT/P2RX7/HCK/SCAMP5/TRPV6/NKG7/S100A13/GAB2/CSPG5/RAB11FIP5/CCR2/RAB15/STX11/RAB31/GRIK5/PLEK/SLC4A8/SYNGR1/SYT11/STX1B/MICAL1/ANXA3/RAPGEF4/LAT/RIMS3/TMEM79/ADORA2A/LRRK2/CBARP/PTAFR/STXBP1/SYNJ1/CASK/IL4R/GATA1/ADGRE2	49
HL60	Cytarabine	UP	GO:0032944	regulation of mononuclear cell proliferation	59/2009	325/20973	1.15352e-06	7.77268e-05	6.12166e-05	CDKN1A/CD40/AGER/IL12RB1/CD70/SPTA1/EBI3/CD3E/IL1A/CD22/LST1/IL7/CD86/CD80/IL4I1/FCGR2B/IL10/CSF1/CD6/TNFSF9/HLA-DMB/EPHB2/LILRB2/LGALS9B/LILRB1/TNFSF4/HAVCR2/CCL5/LGALS9C/ZAP70/IL1B/IL23A/TNFRSF4/CCR2/SDC4/CR1/CD274/VSIR/TICAM1/CD38/TYROBP/CD24/TNFRSF1B/CD1D/HES1/ARG2/LILRB1/AIF1/LST1/TWSG1/CEBPB/PTPRC/CCDC88B/TIRAP/PTPRC/BCL6/IL6ST/IL18/IRF1	59
HL60	Cytarabine	UP	GO:0080164	regulation of nitric oxide metabolic process	23/2009	81/20973	1.29542e-06	8.63179e-05	6.79828e-05	TNF/CLU/CD36/KLRK1/CLEC7A/KLF2/IL10/PTX3/CD34/NOS1AP/TLR6/IL1B/DDAH2/DDAH2/TICAM1/ACP5/KLF4/P2RX4/DDAH2/CX3CR1/ZC3H12A/AIF1/SMAD3	23
HL60	Cytarabine	UP	GO:0043551	regulation of phosphatidylinositol 3-kinase activity	19/2009	59/20973	1.32466e-06	8.72966e-05	6.87537e-05	CCR7/NOD2/FGR/FGFR3/FPR2/SOCS3/TNFAIP8L3/KIT/SOCS1/DAB2IP/PTK2/SRC/CD19/FLT3/PIK3IP1/PIK3R5/SLA2/PIK3R6/PLGLB2	19
HL60	Cytarabine	UP	GO:0034113	heterotypic cell-cell adhesion	24/2009	87/20973	1.3617e-06	8.87621e-05	6.99079e-05	TNF/FLOT1/AGER/ITGB3/LCK/IL1RN/CD44/NRCAM/CEACAM6/ITGB7/IL10/LILRB2/DSP/ITGAX/FLOT1/IL1B/KLF4/JUP/CD1D/NINJ1/CD58/FLOT1/PTPRC/PTPRC	24
HL60	Cytarabine	UP	GO:0002526	acute inflammatory response	31/2009	130/20973	1.39779e-06	9.01352e-05	7.09893e-05	TNF/CCR7/TREM1/NUPR1/FFAR2/IL1A/A2M/C3/FCGR2B/ORM1/CD6/SERPINA1/TNFSF4/TNFRSF11A/SERPINA1/IL1B/ACVR1/ADAM8/HP/S100A8/F8/ITIH4/MYLK3/ALOX5AP/F3/CEBPB/NLRP3/CTNNBIP1/SIGIRR/IL6ST/OSM	31
HL60	Cytarabine	UP	GO:0002699	positive regulation of immune effector process	65/2009	373/20973	1.48349e-06	9.46437e-05	7.45401e-05	TNF/CD40/IL12RB1/NOD2/CD36/RSAD2/IL1R1/KLRK1/FFAR2/NFKBIZ/CLEC7A/LAG3/KLRC2/FGR/CD86/C3/CD80/GPRC5B/IL10/FCER2/HMOX1/NR4A3/HLA-DMB/EPHB2/TBX21/LILRB1/TNFSF4/ITGAM/KIT/P2RX7/IL1B/IL23A/TNFRSF4/SLAMF6/GAB2/CCR2/CD226/CR1/NECTIN2/TICAM1/INAVA/LACC1/TYROBP/DHX58/MR1/CD1D/SEMA7A/CD244/PRKCZ/DDX58/NFKBID/LILRB1/NLRP3/KMT5C/PTPRC/PTAFR/STXBP1/PTPRC/HK1/DDX60/IL4R/IL18/GATA1/HLA-B/ADGRE2	65
HL60	Cytarabine	UP	GO:0045624	positive regulation of T-helper cell differentiation	11/2009	22/20973	1.57368e-06	9.93408e-05	7.82395e-05	IL12RB1/NFKBIZ/CD86/CD80/TNFSF4/IL23A/PRKCZ/NFKBID/NLRP3/IL4R/IL18	11
HL60	Cytarabine	UP	GO:0050870	positive regulation of T cell activation	62/2009	351/20973	1.61871e-06	0.000101119	7.96397e-05	CCR7/AGER/LCK/CCL2/IL12RB1/NOD2/HLA-DRB4/CD70/SPTA1/EBI3/KLRK1/CD3E/NFKBIZ/IL1A/IL7/CD86/CD80/IL4I1/HLA-DOA/EGR3/IL7R/CD6/TNFSF9/HLA-DMB/LILRB2/LILRB1/TNFSF4/HAVCR2/CCL5/SIRPG/SOCS1/ZAP70/IL1B/DUSP10/IL23A/LGALS1/ADAM8/MDK/CCR2/HLA-DMA/CR1/CD274/VSIR/SRC/CD24/CD1D/CD83/PRKCZ/FYN/HES1/NFKBID/LILRB1/AIF1/NLRP3/PIK3R6/PTPRC/CCDC88B/PTPRC/BCL6/IL6ST/IL4R/IL18	62
HL60	Cytarabine	UP	GO:0006887	exocytosis	66/2009	382/20973	1.67929e-06	0.000103205	8.12831e-05	CACNA1G/CCL3/SEPTIN4/DMTN/KLRC2/FGR/SYN2/FCGR2B/CACNA1I/HMOX1/TNFAIP2/NR4A3/RPH3AL/MILR1/ITGAM/STXBP6/KIT/CCL5/P2RX7/ATP9A/HCK/SCAMP5/RAB3B/TRPV6/NKG7/S100A13/GAB2/CSPG5/RAB11FIP5/CCR2/SDC4/SYTL3/RAB27B/SYTL2/SMPD3/RAB15/STX11/RAB31/GRIK5/PLEK/SLC4A8/SYNGR1/SYT11/STX1B/MICAL1/ANXA3/RAPGEF4/LAT/RIMS3/SCRN1/TMEM79/TRIM72/LLGL2/ADORA2A/ITSN1/LRRK2/CBARP/PTAFR/STXBP1/SYNJ1/CASK/IL4R/ARHGAP44/GATA1/AD…	66
HL60	Cytarabine	UP	GO:0070665	positive regulation of leukocyte proliferation	43/2009	212/20973	1.6983e-06	0.000103205	8.12831e-05	CDKN1A/CD40/AGER/IL12RB1/CD70/SPTA1/EBI3/CD3E/IL1A/IL7/CD86/CD80/CSF1/CD6/TNFSF9/HLA-DMB/EPHB2/LILRB2/CSF1R/TNFSF4/HAVCR2/CCL5/ZAP70/IL1B/IL23A/PTK2/TNFRSF4/CCR2/CD274/TICAM1/CD38/CD24/CD1D/HES1/KITLG/AIF1/PTPRC/CCDC88B/TIRAP/PTPRC/BCL6/IL6ST/IL18	43
HL60	Cytarabine	UP	GO:0002292	T cell differentiation involved in immune response	24/2009	88/20973	1.70374e-06	0.000103205	8.12831e-05	IL12RB1/NFKBIZ/CLEC4E/CD86/BCL3/CD80/LY9/TBX21/TNFSF4/LOXL3/RELB/IL23A/SLAMF6/PTGER4/FCER1G/PRKCZ/NFKBID/RORA/ZC3H12A/NLRP3/BCL6/IL4R/IL18/SMAD7	24
HL60	Cytarabine	UP	GO:0043367	CD4-positive, alpha-beta T cell differentiation	25/2009	94/20973	1.73178e-06	0.000103855	8.17948e-05	IL12RB1/RSAD2/NFKBIZ/CD86/BCL3/CD80/LY9/TBX21/TNFSF4/LOXL3/SOCS1/RELB/IL23A/SLAMF6/PTGER4/CD83/PRKCZ/NFKBID/RORA/ZC3H12A/NLRP3/BCL6/IL4R/IL18/SMAD7	25
HL60	Cytarabine	UP	GO:0050670	regulation of lymphocyte proliferation	58/2009	322/20973	1.83471e-06	0.000108938	8.57982e-05	CDKN1A/CD40/AGER/IL12RB1/CD70/SPTA1/EBI3/CD3E/IL1A/CD22/LST1/IL7/CD86/CD80/IL4I1/FCGR2B/IL10/CD6/TNFSF9/HLA-DMB/EPHB2/LILRB2/LGALS9B/LILRB1/TNFSF4/HAVCR2/CCL5/LGALS9C/ZAP70/IL1B/IL23A/TNFRSF4/CCR2/SDC4/CR1/CD274/VSIR/TICAM1/CD38/TYROBP/CD24/TNFRSF1B/CD1D/HES1/ARG2/LILRB1/AIF1/LST1/TWSG1/CEBPB/PTPRC/CCDC88B/TIRAP/PTPRC/BCL6/IL6ST/IL18/IRF1	58
HL60	Cytarabine	UP	GO:0002700	regulation of production of molecular mediator of immune response	49/2009	256/20973	1.95081e-06	0.000113733	8.95743e-05	TNF/CD40/ANGPT1/NOD2/CD36/RSAD2/IL1R1/FFAR2/CLEC7A/CD22/CD86/CD96/FCGR2B/GPRC5B/IL10/HMOX1/NR4A3/EPHB2/TBX21/LILRB1/TNFSF4/KIT/IL1B/TNFRSF4/CCR2/CD226/CR1/TICAM1/INAVA/LACC1/TRPM4/APLF/PARP3/TNFRSF1B/SEMA7A/CD244/PRKCZ/DDX58/TGFB3/LILRB1/NLRP3/KMT5C/PTPRC/PTPRC/BCL6/HK1/IL4R/IL18/SMAD7	49
HL60	Cytarabine	UP	GO:0042093	T-helper cell differentiation	22/2009	77/20973	1.95339e-06	0.000113733	8.95743e-05	IL12RB1/NFKBIZ/CD86/BCL3/CD80/LY9/TBX21/TNFSF4/LOXL3/RELB/IL23A/SLAMF6/PTGER4/PRKCZ/NFKBID/RORA/ZC3H12A/NLRP3/BCL6/IL4R/IL18/SMAD7	22
HL60	Cytarabine	UP	GO:0001503	ossification	76/2009	462/20973	1.97828e-06	0.000114074	8.98435e-05	TNF/TNC/ALOX5/CLIC1/CCL3/ROR2/FAM20C/ID3/TNFAIP6/PPARG/SLC8A1/TMEM119/FAM20C/FGR/ACHE/CLEC5A/FGFR3/COL1A1/MMP9/EGR2/KREMEN1/CSF1/TNN/ALOX15/DHRS3/MMP2/MAPK11/TNFRSF11A/PHOSPHO1/P2RX7/NOG/TUFT1/CLEC11A/PTK2/ACVR1/ALOX5/SGMS2/MDK/ADAMTS7/KREMEN2/KLF10/SMPD3/PTGER4/FFAR4/TP53INP2/TRPM4/THBS3/RANBP3L/TPM4/ECM1/LTBP3/ITGA11/SHOX2/SPP1/AREG/JUNB/SEMA7A/TGFB3/TP63/SCUBE3/FOXC1/TWSG1/CEBPB/CTSK/SMAD3/FHL…	76
HL60	Cytarabine	UP	GO:0002275	myeloid cell activation involved in immune response	26/2009	101/20973	2.11611e-06	0.00012086	9.51877e-05	CCL3/DYSF/FGR/HMOX1/SUCNR1/NR4A3/MILR1/ITGAM/HAVCR2/KIT/S100A13/GAB2/CCR2/TICAM1/FCER1G/TYROBP/ANXA3/CX3CR1/LAT/PRKCE/IFI35/PTAFR/STXBP1/IL4R/GATA1/ADGRE2	26
HL60	Cytarabine	UP	GO:0042391	regulation of membrane potential	76/2009	463/20973	2.14956e-06	0.000121101	9.53774e-05	TNF/CLIC1/CACNA1G/NPAS4/KCNK6/SCN5A/CD36/P2RX6/KCNH1/GABRA4/SLC4A3/SLC8A1/NRCAM/SCN9A/CHRNA2/AKAP6/CACNA1I/CACNA1C/KCNMB4/SCN8A/SNTA1/BIN1/SLC4A11/DSP/NOS1AP/NTSR1/KCNN4/P2RX7/GPR35/NEDD4L/CNR2/BAIAP2/CACNB3/GHRL/OPRD1/CUX2/KCNE3/SLC24A4/SHANK3/S1PR2/SRC/CNTNAP1/GRIN1/ATP1A3/TRPM4/CACNA1C/MPP2/GRIK5/JUP/KCNH4/GRID1/DMPK/IFI6/SLC4A8/P2RX4/KCNE1/CHRNA7/PIP5KL1/PRKCZ/STX1B/ATP1B1/HCN3/NLGN2/DLG4/RIM…	76
HL60	Cytarabine	UP	GO:0002286	T cell activation involved in immune response	32/2009	139/20973	2.16071e-06	0.000121101	9.53774e-05	IL12RB1/ICAM1/NFKBIZ/CLEC4E/CD86/BCL3/CD80/FCGR2B/LY9/HLA-DMB/TBX21/LILRB1/TNFSF4/HAVCR2/LOXL3/RELB/IL23A/SLAMF6/MDK/PTGER4/FCER1G/PRKCZ/NFKBID/RORA/LILRB1/ZC3H12A/SLC11A1/NLRP3/BCL6/IL4R/IL18/SMAD7	32
HL60	Cytarabine	UP	GO:0032943	mononuclear cell proliferation	67/2009	393/20973	2.26736e-06	0.000125902	9.91585e-05	CDKN1A/CD40/AGER/IL12RB1/CD70/SPTA1/EBI3/CD3E/IL1A/ACE/CD22/LST1/IL7/CD86/CD80/IL4I1/FCGR2B/IL10/IL7R/CSF1/CD6/TNFSF9/HLA-DMB/EPHB2/LILRB2/LGALS9B/LILRB1/TNFSF4/HAVCR2/CCL5/LGALS9C/P2RX7/ZAP70/IL1B/IL23A/TNFRSF4/CCR2/SDC4/CD79A/CR1/CD274/VSIR/TICAM1/CD19/CD38/TYROBP/CD24/TNFRSF1B/CD1D/FLT3/FYN/HES1/ARG2/LILRB1/AIF1/LST1/TWSG1/CEBPB/SLC11A1/PTPRC/CCDC88B/TIRAP/PTPRC/BCL6/IL6ST/IL18/IRF1	67
HL60	Cytarabine	UP	GO:0008360	regulation of cell shape	36/2009	167/20973	2.68723e-06	0.000147847	0.000116442	CCL3/CCL2/DMTN/CDC42EP1/SPTA1/LST1/FGR/PLXNB3/FGD2/PLXNB2/PLXNA4/CSF1R/RND1/KIT/ERMN/HCK/BAIAP2/COCH/PALM/CYFIP1/PTK2/PLXNC1/PLXNA3/EPB41L3/FYN/STRIP2/RHOC/LST1/FGD3/DNMBP/FMNL3/PLEKHO1/FGD4/FAM171A1/CYFIP1/PEAK3	36
HL60	Cytarabine	UP	GO:0002294	CD4-positive, alpha-beta T cell differentiation involved in immune response	22/2009	79/20973	3.12444e-06	0.000170339	0.000134156	IL12RB1/NFKBIZ/CD86/BCL3/CD80/LY9/TBX21/TNFSF4/LOXL3/RELB/IL23A/SLAMF6/PTGER4/PRKCZ/NFKBID/RORA/ZC3H12A/NLRP3/BCL6/IL4R/IL18/SMAD7	22
HL60	Cytarabine	UP	GO:0009615	response to virus	75/2009	460/20973	3.22655e-06	0.000173164	0.000136382	TNF/CCL4/CXCL10/CCL4/CD40/CCL4/APOBEC3F/CLU/IL12RB1/GBP1/RSAD2/APOBEC3H/APOBEC3G/FGR/NLRP1/AIM2/BCL3/PRF1/BIRC3/GBP3/CYP1A1/TBX21/IFIT5/POU2F2/ITGAX/OAS2/LILRB1/MAPK11/TNFSF4/TNFAIP3/OAS3/CCL5/IFI44/MOV10/CCDC92/TRIM22/ISG20/OAS1/RNASE6/IFI16/IL1B/IL23A/MX1/DDIT4/MX2/TICAM1/SRC/APOBEC3D/SMPD1/TRIM34/DHX58/IFI6/CCL22/IRF7/DDX58/LILRB1/ZC3H12A/SHFL/HERC5/IRGM/NLRP3/ZDHHC1/SMAD3/CARD9/IRF5/PMAIP1/PT…	75
HL60	Cytarabine	UP	GO:0045582	positive regulation of T cell differentiation	29/2009	122/20973	3.23401e-06	0.000173164	0.000136382	IL12RB1/NFKBIZ/IL7/CD86/CD80/IL4I1/EGR3/IL7R/TNFSF9/LILRB2/TNFSF4/SOCS1/ZAP70/DUSP10/IL23A/ADAM8/MDK/CR1/VSIR/CD83/PRKCZ/NFKBID/NLRP3/PIK3R6/PTPRC/PTPRC/BCL6/IL4R/IL18	29
HL60	Cytarabine	UP	GO:1903557	positive regulation of tumor necrosis factor superfamily cytokine production	31/2009	135/20973	3.27677e-06	0.000173901	0.000136962	CCL3/AGER/CLU/NOD2/CD36/CLEC7A/IL1A/CD86/ORM1/CYBB/EPHB2/OAS2/TNFRSF8/OAS3/HAVCR2/THBS1/OAS1/LY96/IL23A/TLR1/ADAM8/CCR2/TICAM1/TYROBP/DDX58/LRRK2/CARD9/PTPRC/PTAFR/TIRAP/PTPRC	31
HL60	Cytarabine	UP	GO:0002825	regulation of T-helper 1 type immune response	13/2009	32/20973	3.32824e-06	0.000175083	0.000137893	IL12RB1/IL1R1/CD80/TBX21/TNFSF4/HAVCR2/IL1B/IL23A/CCR2/SLC11A1/IL4R/IL18/IL1RL1	13
HL60	Cytarabine	UP	GO:0032970	regulation of actin filament-based process	70/2009	422/20973	3.68447e-06	0.000191538	0.000150853	CCR7/DMTN/SYNPO2/SCN5A/LIMCH1/CDC42EP1/SPTA1/IL1A/SPTBN4/ABI3/FSCN1/CACNA1C/ALOX15/ASAP3/CARMIL1/BIN1/DSP/CYRIA/CSF1R/RND1/HCK/PFN4/SPTB/TMOD1/BAIAP2/CYFIP1/RGCC/RHPN1/SLIT2/SIGLEC15/MDK/SDC4/NRP1/SHANK3/SORBS3/NCKAP1/PTGER4/GPR65/PDGFA/TRPM4/CACNA1C/IQANK1/SYNPO/ID1/JUP/PLEK/MYLK3/PLEKHG2/TGFB3/RHOC/CAPG/ADD2/RAPGEF3/PRKCE/PDE4B/SMAD3/TESK1/AKAP13/IQGAP3/CARMIL2/MYLK2/ARHGAP44/PXN/CYFIP1/VILL/PP…	70
HL60	Cytarabine	UP	GO:0032946	positive regulation of mononuclear cell proliferation	40/2009	197/20973	3.74658e-06	0.000191538	0.000150853	CDKN1A/CD40/AGER/IL12RB1/CD70/SPTA1/EBI3/CD3E/IL1A/IL7/CD86/CD80/CSF1/CD6/TNFSF9/HLA-DMB/EPHB2/LILRB2/TNFSF4/HAVCR2/CCL5/ZAP70/IL1B/IL23A/TNFRSF4/CCR2/CD274/TICAM1/CD38/CD24/CD1D/HES1/AIF1/PTPRC/CCDC88B/TIRAP/PTPRC/BCL6/IL6ST/IL18	40
HL60	Cytarabine	UP	GO:0071622	regulation of granulocyte chemotaxis	17/2009	52/20973	3.75705e-06	0.000191538	0.000150853	CCR7/RARRES2/CXCL8/TNFAIP6/NOD2/CSF1/CSF1R/THBS1/CCL5/DAPK2/IL23A/PTK2/SLIT2/MDK/C3AR1/CAMK1D/TIRAP	17
HL60	Cytarabine	UP	GO:0001818	negative regulation of cytokine production	73/2009	446/20973	3.7688e-06	0.000191538	0.000150853	TNF/CCR7/AGER/ANGPT1/NOD2/GBP1/MERTK/LAG3/HDAC9/BCL3/CD96/KLF2/FCGR2B/IL10/CD34/HMOX1/ORM1/NAV3/EPHB2/TBX21/LGALS9B/LILRB1/NLRP12/TNFSF4/TNFAIP3/OAS3/HAVCR2/TLR6/THBS1/LGALS9C/RELB/INHA/OAS1/DDIT3/GHRL/RGCC/BPI/IL23A/PTGER4/CR1/CD274/FFAR4/VSIR/NDRG2/ACP5/GATA6/KLF4/CYLD/TYROBP/DHX58/CHRNA7/CD24/CD83/SYT11/ARG2/CX3CR1/TGFB3/LILRB1/ZC3H12A/SERPINB1/NFKBIL1/TWSG1/SLC11A1/NLRP3/PTPRC/PTPRC/BCL6/GPR1…	73
HL60	Cytarabine	UP	GO:0045621	positive regulation of lymphocyte differentiation	31/2009	136/20973	3.85963e-06	0.000194429	0.00015313	IL12RB1/NFKBIZ/IL7/CD86/CD80/IL4I1/IL10/EGR3/IL7R/TNFSF9/LILRB2/IL15RA/TNFSF4/SOCS1/ZAP70/DUSP10/IL23A/ADAM8/MDK/CR1/VSIR/CD83/PRKCZ/NFKBID/NLRP3/PIK3R6/PTPRC/PTPRC/BCL6/IL4R/IL18	31
HL60	Cytarabine	UP	GO:0002287	alpha-beta T cell activation involved in immune response	22/2009	80/20973	3.92295e-06	0.000194429	0.00015313	IL12RB1/NFKBIZ/CD86/BCL3/CD80/LY9/TBX21/TNFSF4/LOXL3/RELB/IL23A/SLAMF6/PTGER4/PRKCZ/NFKBID/RORA/ZC3H12A/NLRP3/BCL6/IL4R/IL18/SMAD7	22
HL60	Cytarabine	UP	GO:0002293	alpha-beta T cell differentiation involved in immune response	22/2009	80/20973	3.92295e-06	0.000194429	0.00015313	IL12RB1/NFKBIZ/CD86/BCL3/CD80/LY9/TBX21/TNFSF4/LOXL3/RELB/IL23A/SLAMF6/PTGER4/PRKCZ/NFKBID/RORA/ZC3H12A/NLRP3/BCL6/IL4R/IL18/SMAD7	22
HL60	Cytarabine	UP	GO:0048608	reproductive structure development	74/2009	456/20973	4.45067e-06	0.000218776	0.000172305	TNC/ROR2/NUPR1/TNFAIP6/ADGRG1/PPARG/ZNF568/DLX3/MERTK/IL1A/PCYT1B/CDKN1C/ACE/A2M/C3/PRLR/PCDH12/ETNK2/IL10/STRA6/PTX3/MAMLD1/GJB2/VASH1/RARG/PRDM1/LIF/SOCS3/MMP2/RETN/DMC1/KIT/ZFP36L1/CRIP1/NOG/INHA/PHLDA2/TFEB/GHRL/PTK2/LFNG/SLIT2/ADM/DNAAF11/EPAS1/COL9A3/CYP1B1/SRC/PDGFA/CTNNA1/TYRO3/GATA6/HESX1/SPP1/JUNB/HES1/KITLG/ARID5B/FST/TP63/E2F8/NTRK1/SPINT1/FOXC1/PPARD/CEBPB/FANCG/BRIP1/TTPA/STC2/SCX/E…	74
HL60	Cytarabine	UP	GO:0045429	positive regulation of nitric oxide biosynthetic process	18/2009	58/20973	4.54187e-06	0.000221444	0.000174406	TNF/CLU/CD36/KLRK1/CLEC7A/KLF2/PTX3/NOS1AP/TLR6/IL1B/DDAH2/DDAH2/TICAM1/KLF4/P2RX4/DDAH2/AIF1/SMAD3	18
HL60	Cytarabine	UP	GO:0032623	interleukin-2 production	21/2009	75/20973	4.73156e-06	0.000227001	0.000178783	NOD2/GBP1/CD3E/CLEC7A/IL1A/LAG3/CD86/CD80/CD34/NAV3/TBX21/TNFAIP3/HAVCR2/IL1B/CCR2/CR1/CD83/PDE4B/CARD9/PTPRC/PTPRC	21
HL60	Cytarabine	UP	GO:0032663	regulation of interleukin-2 production	21/2009	75/20973	4.73156e-06	0.000227001	0.000178783	NOD2/GBP1/CD3E/CLEC7A/IL1A/LAG3/CD86/CD80/CD34/NAV3/TBX21/TNFAIP3/HAVCR2/IL1B/CCR2/CR1/CD83/PDE4B/CARD9/PTPRC/PTPRC	21
HL60	Cytarabine	UP	GO:2000514	regulation of CD4-positive, alpha-beta T cell activation	25/2009	99/20973	4.79562e-06	0.000227433	0.000179123	AGER/IL12RB1/NFKBIZ/CD86/CD80/TBX21/LGALS9B/TNFSF4/LOXL3/LGALS9C/SOCS1/IL23A/CD274/VSIR/CD83/PRKCZ/ARG2/NFKBID/ZC3H12A/TWSG1/NLRP3/BCL6/IL4R/IL18/SMAD7	25
HL60	Cytarabine	UP	GO:0071675	regulation of mononuclear cell migration	32/2009	144/20973	4.8164e-06	0.000227433	0.000179123	TNF/CCL4/CXCL10/CCL4/CCR7/CCL3/CCL4/RARRES2/AGER/SERPINE1/CCL2/KLRK1/ADTRP/NBL1/CSF1/FPR2/DUSP1/CSF1R/THBS1/CCL5/PTK2/CCL20/GCSAM/SLIT2/ADAM8/MDK/CCR2/GCSAML/C3AR1/ECM1/CX3CR1/AIF1	32
HL60	Cytarabine	UP	GO:0002828	regulation of type 2 immune response	13/2009	33/20973	5.01068e-06	0.000234758	0.000184892	NOD2/RSAD2/CD86/TBX21/TNFSF4/CCR2/ECM1/PRKCZ/ARG2/NLRP3/BCL6/IL4R/IL18	13
HL60	Cytarabine	UP	GO:0002687	positive regulation of leukocyte migration	36/2009	172/20973	5.48433e-06	0.000254958	0.000200801	TNF/CCL4/CXCL10/CCL4/CCR7/CCL3/CCL4/RARRES2/AGER/SERPINE1/CXCL8/GPSM3/ICAM1/SELP/IL1R1/IL1A/CSF1/FPR2/CSF1R/THBS1/CCL5/DAPK2/IL23A/PTK2/CCL20/ADAM8/MDK/CCR2/C3AR1/P2RX4/CAMK1D/CX3CR1/KITLG/AIF1/PTAFR/TIRAP	36
HL60	Cytarabine	UP	GO:0050920	regulation of chemotaxis	48/2009	258/20973	5.58594e-06	0.000257684	0.000202948	CCL4/CXCL10/CCL4/CCR7/CCL3/CCL4/RARRES2/TPBG/AGER/SERPINE1/CXCL8/CCL2/TNFAIP6/GPSM3/NOD2/KLRK1/NBL1/SUCNR1/CSF1/PLXNA4/SEMA6B/FPR2/DUSP1/CSF1R/THBS1/CCL5/ADGRA2/C5/DAPK2/IL23A/PTK2/SLIT2/PLXNA3/MDK/CCR2/NRP1/C3AR1/SEMA3B/P2RX4/SEMA7A/TUBB2B/CAMK1D/CX3CR1/F3/AIF1/SMAD3/TIRAP/GPR18	48
HL60	Cytarabine	UP	GO:0061458	reproductive system development	74/2009	459/20973	5.65788e-06	0.00025901	0.000203993	TNC/ROR2/NUPR1/TNFAIP6/ADGRG1/PPARG/ZNF568/DLX3/MERTK/IL1A/PCYT1B/CDKN1C/ACE/A2M/C3/PRLR/PCDH12/ETNK2/IL10/STRA6/PTX3/MAMLD1/GJB2/VASH1/RARG/PRDM1/LIF/SOCS3/MMP2/RETN/DMC1/KIT/ZFP36L1/CRIP1/NOG/INHA/PHLDA2/TFEB/GHRL/PTK2/LFNG/SLIT2/ADM/DNAAF11/EPAS1/COL9A3/CYP1B1/SRC/PDGFA/CTNNA1/TYRO3/GATA6/HESX1/SPP1/JUNB/HES1/KITLG/ARID5B/FST/TP63/E2F8/NTRK1/SPINT1/FOXC1/PPARD/CEBPB/FANCG/BRIP1/TTPA/STC2/SCX/E…	74
HL60	Cytarabine	UP	GO:0002221	pattern recognition receptor signaling pathway	43/2009	222/20973	5.90881e-06	0.000268448	0.000211426	TNF/FLOT1/IRAK2/CD40/NOD2/CD36/RSAD2/FFAR2/CLEC7A/TREML4/CLEC4E/BIRC3/TNFAIP3/OAS3/HAVCR2/TLR6/FLOT1/DAB2IP/NFKBIA/OAS1/LY96/TLR1/SMPDL3B/TICAM1/INAVA/LACC1/TYRO3/CYLD/DHX58/NINJ1/TIFA/IRF7/DDX58/SLC15A3/NFKBIL1/PRKCE/IRGM/IFI35/FLOT1/TIRAP/SLC15A2/DDX60/IRF1	43
HL60	Cytarabine	UP	GO:0010975	regulation of neuron projection development	73/2009	452/20973	6.12729e-06	0.000276281	0.000217595	ROR2/RAB17/KEL/NRCAM/MAP2/UST/NEU4/PLXNB3/CAMK2B/PTK6/ABI3/CRMP1/PLXNB2/KREMEN1/HECW2/PLXNA4/SEMA6B/EPHB2/PTK7/EFNA1/DAB2/DAB2IP/SPOCK1/LZTS3/NEDD4L/ITPKA/FEZ1/BAIAP2/SDC2/CYFIP1/TRIM46/OBSL1/SLIT2/CUX2/PLXNC1/PLXNA3/MDK/NRP1/SHANK3/PTPRF/EFHC2/VIM/NEGR1/RTN4R/ID1/KLF4/CD38/SEMA3B/NCS1/DRAXIN/S100A9/SHOX2/SPP1/SEMA7A/STX1B/FYN/HES1/CAMK1D/NTRK1/INPP5J/NTN1/BRSK1/CDKL5/LRRK2/MAGI2/CAMSAP2/ARHGAP44…	73
HL60	Cytarabine	UP	GO:0046651	lymphocyte proliferation	65/2009	389/20973	6.32917e-06	0.000279786	0.000220356	CDKN1A/CD40/AGER/IL12RB1/CD70/SPTA1/EBI3/CD3E/IL1A/CD22/LST1/IL7/CD86/CD80/IL4I1/FCGR2B/IL10/IL7R/CD6/TNFSF9/HLA-DMB/EPHB2/LILRB2/LGALS9B/LILRB1/TNFSF4/HAVCR2/CCL5/LGALS9C/P2RX7/ZAP70/IL1B/IL23A/TNFRSF4/CCR2/SDC4/CD79A/CR1/CD274/VSIR/TICAM1/CD19/CD38/TYROBP/CD24/TNFRSF1B/CD1D/FLT3/FYN/HES1/ARG2/LILRB1/AIF1/LST1/TWSG1/CEBPB/SLC11A1/PTPRC/CCDC88B/TIRAP/PTPRC/BCL6/IL6ST/IL18/IRF1	65
HL60	Cytarabine	UP	GO:0032612	interleukin-1 production	37/2009	180/20973	6.34498e-06	0.000279786	0.000220356	TNF/CCR7/CCL3/AGER/NOD2/CD36/GBP5/CLEC7A/NLRP1/AIM2/IL10/EGR1/ORM1/NLRP12/TNFAIP3/HAVCR2/TLR6/PYHIN1/P2RX7/IFI16/PANX2/GHRL/S100A13/FFAR4/INAVA/ACP5/TYROBP/ARG2/CX3CR1/ZC3H12A/SERPINB1/NLRP3/SMAD3/NLRC4/ERRFI1/HK1/F2R	37
HL60	Cytarabine	UP	GO:0032652	regulation of interleukin-1 production	37/2009	180/20973	6.34498e-06	0.000279786	0.000220356	TNF/CCR7/CCL3/AGER/NOD2/CD36/GBP5/CLEC7A/NLRP1/AIM2/IL10/EGR1/ORM1/NLRP12/TNFAIP3/HAVCR2/TLR6/PYHIN1/P2RX7/IFI16/PANX2/GHRL/S100A13/FFAR4/INAVA/ACP5/TYROBP/ARG2/CX3CR1/ZC3H12A/SERPINB1/NLRP3/SMAD3/NLRC4/ERRFI1/HK1/F2R	37
HL60	Cytarabine	UP	GO:0042088	T-helper 1 type immune response	17/2009	54/20973	6.7031e-06	0.00029342	0.000231094	IL12RB1/IL1R1/EBI3/BCL3/CD80/TBX21/TNFSF4/HAVCR2/RELB/IL1B/IL23A/CCR2/SLC11A1/IL4R/IL18/IL18BP/IL1RL1	17
HL60	Cytarabine	UP	GO:0031349	positive regulation of defense response	67/2009	406/20973	7.0423e-06	0.000306034	0.000241028	TNF/CCR7/CCL3/SERPINE1/NUPR1/GPSM3/NOD2/GBP5/KLRK1/FFAR2/NFKBIZ/CLEC7A/LAG3/ACE/KLRC2/NLRP1/AIM2/C3/GPRC5B/SUCNR1/FPR2/NLRP12/TNFSF4/TNFRSF11A/HAVCR2/CCL5/PYHIN1/NFKBIA/HCK/IFI16/IL1B/COCH/IL23A/NKG7/SLAMF6/LGALS1/CAMK2N1/ADAM8/MDK/CCR2/CD226/PTGER4/NECTIN2/SRC/UCN/S100A8/TYROBP/S100A9/CD1D/NINJ1/FYN/IRF7/TRIM62/ALOX5AP/CEBPB/IRGM/IFI35/LRRK2/NLRC4/CARD9/TIRAP/IL6ST/IL18/EMILIN1/PARP9/OSM/IL1RL1	67
HL60	Cytarabine	UP	GO:0050671	positive regulation of lymphocyte proliferation	39/2009	195/20973	7.18375e-06	0.000309935	0.000244101	CDKN1A/CD40/AGER/IL12RB1/CD70/SPTA1/EBI3/CD3E/IL1A/IL7/CD86/CD80/CD6/TNFSF9/HLA-DMB/EPHB2/LILRB2/TNFSF4/HAVCR2/CCL5/ZAP70/IL1B/IL23A/TNFRSF4/CCR2/CD274/TICAM1/CD38/CD24/CD1D/HES1/AIF1/PTPRC/CCDC88B/TIRAP/PTPRC/BCL6/IL6ST/IL18	39
HL60	Cytarabine	UP	GO:0034341	response to interferon-gamma	37/2009	181/20973	7.25027e-06	0.00031057	0.000244601	TNF/CCL4/CCL4/CCL3/CD40/CCL4/CCL3L1/CCL2/IL12RB1/GBP1/PPARG/GBP5/GBP2/CCL23/DAPK1/PARP14/GBP3/CXCL16/CCL5/SOCS1/HCK/MYO1C/CCL20/ADAMTS13/VIM/CCL22/GCH1/CCL23/AIF1/SHFL/SLC11A1/IRGM/CD58/STXBP1/PARP9/IRF1/ZYX	37
HL60	Cytarabine	UP	GO:0006213	pyrimidine nucleoside metabolic process	11/2009	25/20973	7.57589e-06	0.000322217	0.000253774	APOBEC3F/APOBEC3H/APOBEC3G/UPB1/CDA/APOBEC3D/TK1/TYMP/APOBEC3B/TK2/UPP1	11
HL60	Cytarabine	UP	GO:1904407	positive regulation of nitric oxide metabolic process	18/2009	60/20973	7.74955e-06	0.000327282	0.000257763	TNF/CLU/CD36/KLRK1/CLEC7A/KLF2/PTX3/NOS1AP/TLR6/IL1B/DDAH2/DDAH2/TICAM1/KLF4/P2RX4/DDAH2/AIF1/SMAD3	18
HL60	Cytarabine	UP	GO:0050729	positive regulation of inflammatory response	37/2009	182/20973	8.27314e-06	0.000346951	0.000273254	TNF/CCR7/CCL3/SERPINE1/NUPR1/GPSM3/FFAR2/NFKBIZ/ACE/NLRP1/C3/GPRC5B/SUCNR1/NLRP12/TNFSF4/TNFRSF11A/NFKBIA/IL1B/IL23A/NKG7/LGALS1/CAMK2N1/ADAM8/MDK/CCR2/PTGER4/S100A8/S100A9/NINJ1/ALOX5AP/CEBPB/IFI35/LRRK2/IL6ST/IL18/OSM/IL1RL1	37
HL60	Cytarabine	UP	GO:0051056	regulation of small GTPase mediated signal transduction	58/2009	338/20973	8.65959e-06	0.000360636	0.000284032	FLOT1/ADGRG1/ARHGEF3/ARHGAP27/RASGRF1/FGD2/PLEKHG5/CSF1/HEG1/RASIP1/ARHGEF28/RASA4B/EPHB2/IQSEC2/AMOT/IQSEC1/GPR55/FLOT1/KANK2/DAB2IP/GPR35/RASGRP4/GPR174/RASAL1/SLIT2/ARHGAP5/ARHGAP31/NRP1/F2RL3/ARHGEF40/FBP1/GPR65/SRC/CYTH4/RTN4R/LPAR4/RASA4/DOCK3/RAP1GAP2/ARHGEF25/KITLG/AUTS2/SQSTM1/FGD3/NTRK1/DNMBP/SPRY3/ITSN1/FLOT1/AKAP13/FGD4/ARHGAP26/PREX1/BCL6/GPR18/F2R/ARHGAP44/ARHGAP9	58
HL60	Cytarabine	UP	GO:0043550	regulation of lipid kinase activity	20/2009	72/20973	9.033e-06	0.000373592	0.000294237	CCR7/NOD2/EEF1A2/FGR/FGFR3/FPR2/SOCS3/TNFAIP8L3/KIT/SOCS1/DAB2IP/PTK2/SRC/CD19/FLT3/PIK3IP1/PIK3R5/SLA2/PIK3R6/PLGLB2	20
HL60	Cytarabine	UP	GO:0007160	cell-matrix adhesion	49/2009	270/20973	9.09782e-06	0.000373696	0.000294318	CCR7/ADAM9/DDR1/SERPINE1/ITGB3/ACVRL1/DMTN/CD36/LIMCH1/CD44/CD3E/FBLN5/CEACAM6/CAMSAP3/LYPD3/NID1/CD96/ITGB7/CD34/CSF1/TNN/RRAS/ITGAX/ITGAM/THBS1/HOXA7/FUT1/ITGA2B/PTK2/HPSE/SORBS1/SDC4/NRP1/ADAMTS13/SRC/EPB41L5/THBS3/TESK2/JUP/ITGA11/PRKCZ/TMEM8B/PLAU/SMAD3/CASK/BCL6/EMILIN1/PXN/ZYX	49
HL60	Cytarabine	UP	GO:0045622	regulation of T-helper cell differentiation	16/2009	50/20973	9.84837e-06	0.000400426	0.00031537	IL12RB1/NFKBIZ/CD86/CD80/TBX21/TNFSF4/LOXL3/IL23A/PRKCZ/NFKBID/ZC3H12A/NLRP3/BCL6/IL4R/IL18/SMAD7	16
HL60	Cytarabine	UP	GO:0010720	positive regulation of cell development	56/2009	324/20973	9.88211e-06	0.000400426	0.00031537	TNF/DMTN/LIMS2/CLEC7A/ACE/PLXNB3/PAX6/CAMK2B/CASS4/PROC/GPR68/ZNF488/TP73/PLXNB2/EGR2/NIBAN2/CARMIL1/PLXNA4/LIF/EPHB2/BIN1/DAB2/KIT/PDE3A/ITPKA/IL1B/BAIAP2/CYFIP1/OBSL1/SLIT2/CUX2/PLXNC1/CSPG5/PLXNA3/MDK/NRP1/SHANK3/S1PR2/TYROBP/SHOX2/TNFRSF1B/SEMA7A/HES1/CX3CR1/OLIG2/NTN1/SPINT1/SMARCD3/CDKL5/TESK1/PREX1/SYNJ1/IL6ST/CYFIP1/SMAD7/E2F1	56
HL60	Cytarabine	UP	GO:0051924	regulation of calcium ion transport	51/2009	286/20973	1.0027e-05	0.000403571	0.000317847	CCL4/OPRL1/CXCL10/CCL4/CCL3/CCL4/CCL2/CXCL11/SLC8A1/ACE/CAMK2B/AKAP6/CACNA1C/EGF/BEST1/TRPC1/LILRB2/BIN1/NOS1AP/NTSR1/LILRB1/CCL5/P2RX7/GPR35/CACNB3/OPRD1/F2RL3/CACNB4/GRIN1/UCN/CACNA1C/CD19/P2RX4/FYN/HES1/ATP1B1/LILRB1/TMEM38A/MYLK/PRKCE/PACSIN3/OPRL1/ADORA2A/PDE4B/CBARP/STC2/CRACR2B/CASK/F2R/JPH1/GSTM2	51
HL60	Cytarabine	UP	GO:0048017	inositol lipid-mediated signaling	39/2009	198/20973	1.04593e-05	0.000418162	0.000329339	TNF/ROR2/ANGPT1/SELP/KCNH1/PEAR1/PPP1R16B/FGR/UNC5B/EGF/ADAP2/CSF1R/TNFAIP8L3/KIT/CCL5/ZFP36L1/DAB2IP/PLCD1/PLCL1/PTK2/PLD2/GAB2/NCF1/TPTE2/SRC/PDGFA/TYRO3/FLT3/PLCH1/PIK3IP1/NTRK1/PIK3R5/PPARD/PTAFR/PLGLB2/F2R/IL18/PIK3C2B/OSM	39
HL60	Cytarabine	UP	GO:0002431	Fc receptor mediated stimulatory signaling pathway	13/2009	35/20973	1.07466e-05	0.000426803	0.000336145	FGR/FCGR2B/NR4A3/HCK/PTK2/PLD2/CD226/SRC/FCER1G/FYN/PRKCE/PTPRC/PTPRC	13
HL60	Cytarabine	UP	GO:1903532	positive regulation of secretion by cell	53/2009	302/20973	1.08579e-05	0.000428386	0.000337391	ADAM9/CACNA1G/PPARG/HCAR2/IL1A/KLRC2/FGR/ACHE/ILDR1/GPR68/CACNA1I/APBB1/RPH3AL/RETN/NTSR1/DAB2/TNFRSF11A/ITGAM/KCNN4/P2RX7/INHA/IL1B/TTN/SCAMP5/GHRL/RGCC/GAB2/ADAM8/SDC4/RAB27B/SMPD3/RAB15/FFAR4/GIPR/TRPM4/UCN/CD38/SLC4A8/P2RX4/SPP1/STX1B/TGFB3/NLGN2/RASL10B/PRKCE/PPARD/ADORA2A/PINK1/PTAFR/STXBP1/IL4R/GATA1/SDC1	53
HL60	Cytarabine	UP	GO:0070374	positive regulation of ERK1 and ERK2 cascade	49/2009	272/20973	1.11851e-05	0.000435605	0.000343077	TNF/CCL4/CCL4/CCR7/CCL3/CCL4/TPBG/AGER/ANGPT1/CCL3L1/CCL2/JUN/NOD2/ICAM1/CD36/CD44/CCL23/IL1A/NECAB2/FGFR3/ALOX15/FPR2/GPR55/CSF1R/TNFAIP8L3/TNFRSF11A/HAVCR2/CHI3L1/CCL5/CCL20/DENND2B/NRP1/FFAR4/SRC/PDGFA/CHRNA7/SEMA7A/CCL22/PRKCZ/ABCA7/CCL23/GLIPR2/NTRK1/CARD9/PTPRC/TIRAP/PTPRC/F2R/MTURN	49
HL60	Cytarabine	UP	GO:0006874	cellular calcium ion homeostasis	76/2009	484/20973	1.11861e-05	0.000435605	0.000343077	OPRL1/CXCL10/CCR7/CCL3/CD40/LCK/CXCL11/CCR3/CD36/PTGER1/CXCR5/SLC8A1/KEL/CCL23/FPR1/ACKR2/CXCR3/AKAP6/CACNA1C/CCRL2/TRPC1/FPR2/CCR10/NTSR1/GPR55/CCL5/P2RX7/GPR35/GPR174/DDIT3/CACNB3/GHRL/CIB2/PTGER2/TRPV6/GPR157/CCR5/ADM/CCR2/CDH23/SLC24A4/F2RL3/PTGER4/FFAR4/C3AR1/GPR65/GIPR/GRIN1/TRPM4/CACNA1C/LPAR4/CD19/CD38/CD52/DMPK/P2RX4/CHRNA7/CD24/FYN/ATP1B1/CX3CR1/TMEM38A/DLG4/CCL23/MCUB/PRKCE/OPRL1/SMAD3…	76
HL60	Cytarabine	UP	GO:0032611	interleukin-1 beta production	33/2009	157/20973	1.20753e-05	0.000464203	0.0003656	TNF/CCR7/CCL3/AGER/NOD2/CD36/GBP5/CLEC7A/NLRP1/AIM2/EGR1/ORM1/NLRP12/TNFAIP3/TLR6/PYHIN1/P2RX7/IFI16/GHRL/FFAR4/INAVA/ACP5/TYROBP/ARG2/CX3CR1/ZC3H12A/SERPINB1/NLRP3/SMAD3/NLRC4/ERRFI1/HK1/F2R	33
HL60	Cytarabine	UP	GO:0032651	regulation of interleukin-1 beta production	33/2009	157/20973	1.20753e-05	0.000464203	0.0003656	TNF/CCR7/CCL3/AGER/NOD2/CD36/GBP5/CLEC7A/NLRP1/AIM2/EGR1/ORM1/NLRP12/TNFAIP3/TLR6/PYHIN1/P2RX7/IFI16/GHRL/FFAR4/INAVA/ACP5/TYROBP/ARG2/CX3CR1/ZC3H12A/SERPINB1/NLRP3/SMAD3/NLRC4/ERRFI1/HK1/F2R	33
HL60	Cytarabine	UP	GO:0007189	adenylate cyclase-activating G protein-coupled receptor signaling pathway	34/2009	164/20973	1.22323e-05	0.000465258	0.000366431	OPRL1/CXCL10/CXCL11/ADGRG1/PTGER1/ADGRG3/ADGRB2/RXFP1/APLP1/ADCY4/ADGRE1/GPR161/CNR2/ADGRG2/MRAP2/PTGER2/GPR157/ADM/S1PR2/PTGER4/GPR65/GIPR/GNG2/ADGRB1/ADGRG5/ADM2/RAPGEF4/OPRL1/ADORA2A/PDE4B/AKAP13/TMEM116/ADRB2/ADGRE2	34
HL60	Cytarabine	UP	GO:0002703	regulation of leukocyte mediated immunity	63/2009	381/20973	1.22579e-05	0.000465258	0.000366431	TNF/CD40/AGER/IL12RB1/NOD2/ICAM1/RSAD2/IL1R1/KLRK1/CLEC7A/LAG3/KLRC2/FGR/CD96/C3/IL4I1/FCGR2B/IL10/FCER2/HMOX1/IL7R/TBX21/LILRB1/TNFSF4/ITGAM/HAVCR2/KIT/P2RX7/CLEC12B/IL1B/IL23A/SLAMF6/GAB2/CCR2/CD226/CR1/NECTIN2/TICAM1/TRPM4/APLF/PARP3/TYROBP/MR1/TNFRSF1B/CD1D/PRKCZ/DDX58/CX3CR1/LILRB1/NLRP3/PIK3R6/KMT5C/PTPRC/PTAFR/STXBP1/PTPRC/BCL6/IL4R/IL18/GATA1/HLA-B/SMAD7/ADGRE2	63
HL60	Cytarabine	UP	GO:0043370	regulation of CD4-positive, alpha-beta T cell differentiation	18/2009	62/20973	1.28591e-05	0.000485006	0.000381984	IL12RB1/NFKBIZ/CD86/CD80/TBX21/TNFSF4/LOXL3/SOCS1/IL23A/CD83/PRKCZ/NFKBID/ZC3H12A/NLRP3/BCL6/IL4R/IL18/SMAD7	18
HL60	Cytarabine	UP	GO:0051250	negative regulation of lymphocyte activation	42/2009	222/20973	1.37596e-05	0.000515726	0.000406179	MERTK/LAG3/LST1/FGR/CD86/CD80/IL4I1/FCGR2B/IL10/LILRB2/LAX1/TBX21/LGALS9B/LILRB1/TNFSF4/TNFAIP3/HAVCR2/LOXL3/LGALS9C/SOCS1/INHA/PAG1/MDK/SDC4/CR1/CD274/VSIR/TYRO3/PARP3/TYROBP/ARG2/LILRB1/ZC3H12A/LST1/ILDR2/TWSG1/CEBPB/ADORA2A/BCL6/IL4R/SMAD7/IRF1	42
HL60	Cytarabine	UP	GO:0032760	positive regulation of tumor necrosis factor production	29/2009	131/20973	1.42287e-05	0.000527211	0.000415224	CCL3/AGER/CLU/NOD2/CD36/CLEC7A/IL1A/ORM1/CYBB/EPHB2/OAS2/TNFRSF8/OAS3/HAVCR2/THBS1/OAS1/LY96/IL23A/TLR1/CCR2/TICAM1/TYROBP/DDX58/LRRK2/CARD9/PTPRC/PTAFR/TIRAP/PTPRC	29
HL60	Cytarabine	UP	GO:0006816	calcium ion transport	74/2009	471/20973	1.42418e-05	0.000527211	0.000415224	CCL4/OPRL1/CXCL10/CCL4/CCR7/CACNA1G/CCL3/CCL4/LCK/CCL2/CXCL11/SLC8A1/CATSPER1/TMEM37/ACE/CACNG5/CAMK2B/AKAP6/CACNA1I/CACNA1C/EGF/BEST1/TRPC1/CALHM1/LILRB2/BIN1/NOS1AP/NTSR1/LILRB1/KCNN4/CCL5/BSPRY/P2RX7/GPR35/DDIT3/CACNB3/TRPV6/CCR5/OPRD1/CDH23/SLC24A4/F2RL3/CACNB4/GRIN1/TRPM4/UCN/CACNA1C/CD19/NCS1/ANXA9/P2RX4/CHRNA7/FYN/HES1/ATP1B1/LILRB1/TMEM38A/MYLK/MCUB/PRKCE/PACSIN3/OPRL1/ADORA2A/PDE4B/CBARP…	74
HL60	Cytarabine	UP	GO:0038094	Fc-gamma receptor signaling pathway	12/2009	31/20973	1.43548e-05	0.000528132	0.00041595	FGR/CLEC4E/FCGR2B/HCK/PTK2/PLD2/SRC/FCER1G/FYN/PRKCE/PTPRC/PTPRC	12
HL60	Cytarabine	UP	GO:0090594	inflammatory response to wounding	9/2009	18/20973	1.45253e-05	0.000531149	0.000418326	ALOX5/PPARG/IL1A/HMOX1/ALOX5/MDK/CCR2/F2R/SIGLEC10	9
HL60	Cytarabine	UP	GO:0051251	positive regulation of lymphocyte activation	77/2009	496/20973	1.4837e-05	0.000539259	0.000424713	CCR7/CDKN1A/CD40/AGER/LCK/CCL2/IL12RB1/NOD2/HLA-DRB4/CD70/SPTA1/EBI3/KLRK1/CD3E/NFKBIZ/CLEC7A/IL1A/KLRC2/IL7/CD86/CD80/IL4I1/IL10/HLA-DOA/EGR3/IL7R/CD6/TNFSF9/HLA-DMB/EPHB2/LILRB2/IL15RA/TBX21/LILRB1/TNFSF4/HAVCR2/CCL5/SIRPG/TRBC1/SOCS1/ZAP70/IL1B/DUSP10/IL23A/TNFRSF4/LGALS1/ADAM8/MDK/CCR2/HLA-DMA/CR1/CD274/VSIR/TICAM1/SRC/CD38/TYROBP/CD24/CD1D/CD83/PRKCZ/FYN/HES1/NFKBID/LILRB1/AIF1/NLRP3/PIK3R6/…	77
HL60	Cytarabine	UP	GO:0051017	actin filament bundle assembly	35/2009	173/20973	1.60027e-05	0.000578121	0.000455321	DMTN/SYNPO2/LIMCH1/AIF1L/FSCN1/ASAP3/CARMIL1/MYO1B/BAIAP2/RGCC/RHPN1/SORBS1/MARCKS/SDC4/NRP1/SHANK3/SORBS3/PTGER4/GPR65/SRC/SYNPO/ID1/PLEK/MICAL1/TGFB3/RHOC/AIF1/ADD2/RAPGEF3/SMAD3/TESK1/FAM171A1/PXN/PPM1E/ZYX	35
HL60	Cytarabine	UP	GO:0051899	membrane depolarization	22/2009	87/20973	1.70656e-05	0.000607586	0.000478527	CACNA1G/SCN5A/SLC8A1/SCN9A/CACNA1I/CACNA1C/SCN8A/NTSR1/P2RX7/NEDD4L/SRC/TRPM4/CACNA1C/IFI6/P2RX4/PRKCZ/HCN3/HCN3/ADORA2A/LRRK2/SMAD7/MLLT11	22
HL60	Cytarabine	UP	GO:0045628	regulation of T-helper 2 cell differentiation	7/2009	11/20973	1.70769e-05	0.000607586	0.000478527	CD86/TNFSF4/PRKCZ/NLRP3/BCL6/IL4R/IL18	7
HL60	Cytarabine	UP	GO:0051047	positive regulation of secretion	56/2009	330/20973	1.71222e-05	0.000607586	0.000478527	OPRL1/ADAM9/CACNA1G/PPARG/HCAR2/IL1A/KLRC2/FGR/ACHE/ILDR1/GPR68/CACNA1I/APBB1/RPH3AL/RETN/NTSR1/DAB2/TNFRSF11A/ITGAM/KCNN4/P2RX7/INHA/IL1B/TTN/SCAMP5/GHRL/RGCC/GAB2/ADAM8/SDC4/RAB27B/SMPD3/RAB15/FFAR4/GIPR/TRPM4/UCN/S100A8/CD38/SLC4A8/P2RX4/SPP1/STX1B/TGFB3/NLGN2/RASL10B/PRKCE/OPRL1/PPARD/ADORA2A/PINK1/PTAFR/STXBP1/IL4R/GATA1/SDC1	56
HL60	Cytarabine	UP	GO:0007249	I-kappaB kinase/NF-kappaB signaling	57/2009	338/20973	1.74468e-05	0.000615462	0.00048473	TNF/CCR7/IRAK2/CD40/ANGPT1/APOL3/NOD2/CD36/PLK2/CLEC7A/IL1A/TRAF1/BCL3/GPRC5B/BIRC3/PLEKHG5/HMOX1/SLC44A2/S100B/IFIT5/NLRP12/TNFAIP3/TLR6/PPM1N/RELB/DAB2IP/TRIM22/NFKBIA/IL1B/S100A13/LGALS1/TICAM1/INAVA/PIDD1/TRIM34/S100A4/ECM1/CTH/FYN/TIFA/TRIM62/CX3CR1/RORA/RHOC/ZC3H12A/MIB2/CARD19/NFKBIL1/SQSTM1/PRKCE/TNFRSF10B/PINK1/PELI2/AKAP13/CARD9/TIRAP/F2R	57
HL60	Cytarabine	UP	GO:0071346	cellular response to interferon-gamma	32/2009	153/20973	1.8069e-05	0.000633684	0.000499081	TNF/CCL4/CCL4/CCL3/CCL4/CCL3L1/CCL2/IL12RB1/GBP1/PPARG/GBP5/GBP2/CCL23/DAPK1/PARP14/GBP3/CCL5/SOCS1/HCK/MYO1C/CCL20/ADAMTS13/VIM/CCL22/CCL23/AIF1/IRGM/CD58/STXBP1/PARP9/IRF1/ZYX	32
HL60	Cytarabine	UP	GO:0042554	superoxide anion generation	15/2009	47/20973	1.92701e-05	0.000671877	0.000529162	CLEC7A/CYBB/FPR2/SH3PXD2A/NOXA1/ITGAM/NCF1C/NCF1B/NCF1/SH3PXD2B/ACP5/TYROBP/NCF2/NCF4/NCF4	15
HL60	Cytarabine	UP	GO:0032956	regulation of actin cytoskeleton organization	62/2009	379/20973	2.00725e-05	0.000695807	0.000548009	CCR7/DMTN/SYNPO2/LIMCH1/CDC42EP1/SPTA1/IL1A/SPTBN4/ABI3/FSCN1/ALOX15/ASAP3/CARMIL1/BIN1/CYRIA/CSF1R/RND1/HCK/PFN4/SPTB/TMOD1/BAIAP2/CYFIP1/RGCC/RHPN1/SLIT2/SIGLEC15/MDK/SDC4/NRP1/SHANK3/SORBS3/NCKAP1/PTGER4/GPR65/PDGFA/IQANK1/SYNPO/ID1/PLEK/MYLK3/PLEKHG2/TGFB3/RHOC/CAPG/ADD2/RAPGEF3/PRKCE/SMAD3/TESK1/AKAP13/IQGAP3/CARMIL2/ARHGAP44/PXN/CYFIP1/VILL/PPM1E/ABI2/SSH3/PEAK3/TMOD2	62
HL60	Cytarabine	UP	GO:0045730	respiratory burst	13/2009	37/20973	2.15976e-05	0.000741394	0.000583912	CLEC7A/CYBB/NOXA1/HCK/NCF1C/DUSP10/NCF1B/NCF1/CD52/CD24/NCF2/CAMK1D/SLC11A1	13
HL60	Cytarabine	UP	GO:0003015	heart process	48/2009	271/20973	2.16348e-05	0.000741394	0.000583912	TNF/DES/CACNA1G/SCN5A/SLC4A3/SLC8A1/ACE/SPTBN4/CACNA1C/RNLS/TRPC1/SNTA1/BIN1/DSP/NOS1AP/NEDD4L/TTN/ADORA3/ADM/TMIGD3/KCNE3/FOXN4/EPAS1/SRC/ATP1A3/TRPM4/UCN/CACNA1C/GATA6/JUP/DMPK/P2RX4/SHOX2/KCNE1/FYN/ATP1B1/GCH1/ADM2/ZC3H12A/TMEM38A/PDE4B/AKAP13/MYLK2/HBEGF/GAA/SMAD7/GSTM2/GJC1	48
HL60	Cytarabine	UP	GO:0006909	phagocytosis	56/2009	333/20973	2.23515e-05	0.000761602	0.000599828	TNF/ITGB3/CCL2/NOD2/CD36/PLD4/PEAR1/DYSF/CLEC7A/MERTK/CEACAM4/FGR/C3/IL2RB/FCGR2B/PTX3/RAB39A/ALOX15/FPR2/MFGE8/IL15RA/ICAM5/XKR7/ITGAM/THBS1/SIRPG/TRBC1/P2RX7/HCK/PECAM1/IL1B/PTK2/PLD2/CCR2/SRC/FCER1G/TYRO3/RAB31/ADGRB1/TYROBP/NCF2/SYT11/TMEM175/FYN/ANXA3/CAMK1D/ABCA7/AIF1/XKR9/PRKCE/SLC11A1/ADORA2A/NCF4/PTPRC/NCF4/PTPRC	56
HL60	Cytarabine	UP	GO:0046578	regulation of Ras protein signal transduction	40/2009	212/20973	2.32707e-05	0.000788442	0.000620966	FLOT1/ADGRG1/ARHGEF3/RASGRF1/CSF1/HEG1/RASIP1/ARHGEF28/RASA4B/EPHB2/IQSEC2/IQSEC1/GPR55/FLOT1/KANK2/DAB2IP/GPR35/RASGRP4/GPR174/RASAL1/NRP1/F2RL3/FBP1/GPR65/CYTH4/RTN4R/LPAR4/RASA4/ARHGEF25/KITLG/AUTS2/SQSTM1/NTRK1/SPRY3/FLOT1/AKAP13/BCL6/GPR18/F2R/ARHGAP44	40
HL60	Cytarabine	UP	GO:0016358	dendrite development	46/2009	257/20973	2.42341e-05	0.000809297	0.000637392	TPBG/RAB17/NTN5/CD3E/MAP2/SLC12A5/LST1/FOXO6/CAMK2B/FOXO6/ABI3/HECW2/EPHB2/GRIP1/IQSEC1/EFNA1/TMEFF1/DAB2IP/LZTS3/NEDD4L/ITPKA/BAIAP2/GHRL/MAP1A/SDC2/CYFIP1/OBSL1/CUX2/NRP1/SHANK3/ID1/CHRNA7/FYN/CAMK1D/NLGN2/DLG4/LST1/NTN1/CDKL5/LRRK2/CAMSAP2/ARHGAP44/CYFIP1/CELSR2/ABI2/CPEB3	46
HL60	Cytarabine	UP	GO:0045064	T-helper 2 cell differentiation	8/2009	15/20973	2.42701e-05	0.000809297	0.000637392	CD86/BCL3/TNFSF4/PRKCZ/NLRP3/BCL6/IL4R/IL18	8
HL60	Cytarabine	UP	GO:0043491	protein kinase B signaling	44/2009	242/20973	2.42911e-05	0.000809297	0.000637392	TNF/CCR7/CCL3/CD40/TPBG/ANGPT1/CCL2/GDF15/PEAR1/ADTRP/MERTK/AKR1C2/CASS4/EGF/MYORG/RRAS/TNFAIP8L3/HIP1/THBS1/CHI3L1/CCL5/ZFP36L1/IL1B/DDIT3/PTK2/HPSE/ADAM8/TPTE2/SMPD3/SRC/PDGFA/TYRO3/P2RX4/CX3CR1/F3/STOX1/NTRK1/SESN2/PIK3R5/PINK1/MAGI2/HBEGF/IL18/OSM	44
HL60	Cytarabine	UP	GO:0046637	regulation of alpha-beta T cell differentiation	21/2009	83/20973	2.60877e-05	0.000862987	0.000679677	IL12RB1/ZNF683/NFKBIZ/CD86/CD80/PRDM1/TBX21/TNFSF4/LOXL3/SOCS1/ZAP70/IL23A/CD83/PRKCZ/NFKBID/ZC3H12A/NLRP3/BCL6/IL4R/IL18/SMAD7	21
HL60	Cytarabine	UP	GO:0032233	positive regulation of actin filament bundle assembly	18/2009	65/20973	2.62057e-05	0.000862987	0.000679677	SYNPO2/LIMCH1/CARMIL1/RGCC/SDC4/NRP1/SORBS3/GPR65/SYNPO/ID1/PLEK/TGFB3/RHOC/RAPGEF3/SMAD3/TESK1/PXN/PPM1E	18
HL60	Cytarabine	UP	GO:0043122	regulation of I-kappaB kinase/NF-kappaB signaling	51/2009	296/20973	2.63343e-05	0.000862987	0.000679677	TNF/CCR7/CD40/ANGPT1/APOL3/NOD2/CD36/PLK2/CLEC7A/IL1A/TRAF1/GPRC5B/BIRC3/PLEKHG5/HMOX1/SLC44A2/S100B/IFIT5/NLRP12/TNFAIP3/TLR6/PPM1N/DAB2IP/TRIM22/IL1B/S100A13/LGALS1/TICAM1/INAVA/PIDD1/TRIM34/S100A4/ECM1/CTH/FYN/TIFA/TRIM62/RORA/RHOC/ZC3H12A/MIB2/CARD19/SQSTM1/PRKCE/TNFRSF10B/PINK1/PELI2/AKAP13/CARD9/TIRAP/F2R	51
HL60	Cytarabine	UP	GO:0055074	calcium ion homeostasis	76/2009	496/20973	2.65905e-05	0.000863386	0.000679991	OPRL1/CXCL10/CCR7/CCL3/CD40/LCK/CXCL11/CCR3/CD36/PTGER1/CXCR5/SLC8A1/KEL/CCL23/FPR1/ACKR2/CXCR3/AKAP6/CACNA1C/CCRL2/TRPC1/FPR2/CCR10/NTSR1/GPR55/CCL5/P2RX7/GPR35/GPR174/DDIT3/CACNB3/GHRL/CIB2/PTGER2/TRPV6/GPR157/CCR5/ADM/CCR2/CDH23/SLC24A4/F2RL3/PTGER4/FFAR4/C3AR1/GPR65/GIPR/GRIN1/TRPM4/CACNA1C/LPAR4/CD19/CD38/CD52/DMPK/P2RX4/CHRNA7/CD24/FYN/ATP1B1/CX3CR1/TMEM38A/DLG4/CCL23/MCUB/PRKCE/OPRL1/SMAD3…	76
HL60	Cytarabine	UP	GO:0061572	actin filament bundle organization	35/2009	177/20973	2.66344e-05	0.000863386	0.000679991	DMTN/SYNPO2/LIMCH1/AIF1L/FSCN1/ASAP3/CARMIL1/MYO1B/BAIAP2/RGCC/RHPN1/SORBS1/MARCKS/SDC4/NRP1/SHANK3/SORBS3/PTGER4/GPR65/SRC/SYNPO/ID1/PLEK/MICAL1/TGFB3/RHOC/AIF1/ADD2/RAPGEF3/SMAD3/TESK1/FAM171A1/PXN/PPM1E/ZYX	35
HL60	Cytarabine	UP	GO:0051592	response to calcium ion	31/2009	149/20973	2.70204e-05	0.000871189	0.000686137	ADAM9/DMTN/JUN/KCNMB1/SCN5A/KCNH1/KCNMB4/SUCNR1/FOS/ALOX15/RASA4B/TRPC1/THBS1/CPNE9/P2RX7/TTN/RASAL1/FOSB/CPNE4/TRPV6/CPNE5/TXNIP/GIPR/SMPD1/RASA4/JUNB/AQP3/SYT11/ALOX5AP/JUND/SDC1	31
HL60	Cytarabine	UP	GO:0072539	T-helper 17 cell differentiation	11/2009	28/20973	2.78252e-05	0.000887594	0.000699057	IL12RB1/NFKBIZ/LY9/TBX21/LOXL3/IL23A/SLAMF6/NFKBID/RORA/ZC3H12A/SMAD7	11
HL60	Cytarabine	UP	GO:1905523	positive regulation of macrophage migration	11/2009	28/20973	2.78252e-05	0.000887594	0.000699057	CCL3/RARRES2/CSF1/CSF1R/THBS1/CCL5/PTK2/MDK/C3AR1/P2RX4/CX3CR1	11
HL60	Cytarabine	UP	GO:0072538	T-helper 17 type immune response	14/2009	43/20973	2.82227e-05	0.000895509	0.000705291	IL12RB1/NFKBIZ/CLEC7A/LY9/EPHB2/TBX21/LOXL3/IL23A/SLAMF6/NFKBID/RORA/ZC3H12A/CARD9/SMAD7	14
HL60	Cytarabine	UP	GO:0032732	positive regulation of interleukin-1 production	25/2009	109/20973	2.88523e-05	0.000910669	0.000717231	TNF/CCL3/AGER/NOD2/CD36/GBP5/CLEC7A/NLRP1/AIM2/EGR1/ORM1/NLRP12/HAVCR2/TLR6/PYHIN1/P2RX7/IFI16/PANX2/S100A13/INAVA/TYROBP/NLRP3/SMAD3/NLRC4/HK1	25
HL60	Cytarabine	UP	GO:0002573	myeloid leukocyte differentiation	46/2009	259/20973	2.96215e-05	0.000930054	0.000732498	TNF/CCR7/CCL3/ROR2/FAM20C/JUN/TNFAIP6/PPARG/FAM20C/TAL1/GPR68/MMP9/CSF1/FOS/LIF/GPR55/BATF2/CSF1R/SH3PXD2A/LILRB1/OSCAR/TNFRSF11A/KIT/ZFP36L1/RELB/INHA/HOXA7/IFI16/OSCAR/IL23A/SIGLEC15/GAB2/KLF10/SRC/ZBTB46/CAMK4/TYROBP/LRRC17/GPR137/JUNB/IRF7/KITLG/LILRB1/CEBPB/CTNNBIP1/GATA1	46
HL60	Cytarabine	UP	GO:0060142	regulation of syncytium formation by plasma membrane fusion	13/2009	38/20973	2.9962e-05	0.000935845	0.000737059	CXCL10/FLOT1/ADAM9/GDF15/FLOT1/EHD2/ADGRB1/TYROBP/CD53/RAPGEF3/PLEKHO1/FLOT1/IL4R	13
HL60	Cytarabine	UP	GO:0032722	positive regulation of chemokine production	22/2009	90/20973	3.01969e-05	0.000938295	0.000738989	TNF/AGER/NOD2/FFAR2/CLEC7A/IL7/EGR1/HMOX1/CSF1R/TNFSF4/OAS3/HAVCR2/C5/OAS1/IL1B/TICAM1/AIF1/CARD9/TIRAP/IL4R/IL18/IL1RL1	22
HL60	Cytarabine	UP	GO:0007409	axonogenesis	71/2009	457/20973	3.06677e-05	0.000948011	0.000746641	FLOT1/LHX2/NGFR/KEL/NTN5/NRCAM/MAP2/UST/UNC5B/PLXNB3/PAX6/SPTBN4/LAMB2/CRMP1/PLXNB2/EGR2/NIBAN2/APLP1/TNN/DPYSL5/PLXNA4/APBB1/SEMA6B/EPHB2/S100B/ARX/EFNA1/CSF1R/TMEFF1/FLOT1/NOG/FEZ1/BAIAP2/ROBO3/MAP1A/CYFIP1/TRIM46/PTK2/SLIT2/PLXNC1/PLXNA3/NRP1/NEXN/CNTNAP1/TCTN1/RTN4R/ADGRB1/SEMA3B/DRAXIN/SHOX2/SPP1/NR4A2/NEO1/SEMA7A/ARHGEF25/FYN/TUBB2B/AUTS2/ATL1/NTRK1/NTN1/BRSK1/CDKL5/FLOT1/STXBP1/C12orf57/KI…	71
HL60	Cytarabine	UP	GO:0046636	negative regulation of alpha-beta T cell activation	17/2009	60/20973	3.15444e-05	0.000970113	0.000764048	TBX21/LGALS9B/LILRB1/TNFSF4/LOXL3/LGALS9C/SOCS1/CD274/VSIR/ARG2/LILRB1/ZC3H12A/TWSG1/ADORA2A/BCL6/IL4R/SMAD7	17
HL60	Cytarabine	UP	GO:0032602	chemokine production	27/2009	123/20973	3.24915e-05	0.000989093	0.000778996	TNF/TREM1/AGER/NOD2/FFAR2/CLEC7A/IL7/IL10/EGR1/HMOX1/CSF1R/TNFSF4/OAS3/HAVCR2/C5/OAS1/IL1B/TICAM1/KLF4/ARG2/AIF1/CARD9/TIRAP/SIGIRR/IL4R/IL18/IL1RL1	27
HL60	Cytarabine	UP	GO:0050764	regulation of phagocytosis	27/2009	123/20973	3.24915e-05	0.000989093	0.000778996	TNF/CCL2/NOD2/CD36/DYSF/CLEC7A/MERTK/FGR/C3/IL2RB/FCGR2B/PTX3/ALOX15/FPR2/MFGE8/IL15RA/SIRPG/HCK/IL1B/FCER1G/RAB31/SYT11/CAMK1D/ABCA7/SLC11A1/PTPRC/PTPRC	27
HL60	Cytarabine	UP	GO:0045071	negative regulation of viral genome replication	18/2009	66/20973	3.2835e-05	0.000989507	0.000779322	TNF/APOBEC3F/RSAD2/APOBEC3H/APOBEC3G/SLPI/IFIT5/OAS2/OAS3/CCL5/ISG20/OAS1/IFI16/MX1/APOBEC3D/SHFL/FAM111A/APOBEC3B	18
HL60	Cytarabine	UP	GO:0045453	bone resorption	18/2009	66/20973	3.2835e-05	0.000989507	0.000779322	ITGB3/TMEM119/IL7/GPR55/CSF1R/TNFAIP3/TNFRSF11A/P2RX7/SIGLEC15/ADAM8/SRC/ACP5/CD38/LTBP3/GPR137/SPP1/CTSK/ADRB2	18
HL60	Cytarabine	UP	GO:0002367	cytokine production involved in immune response	36/2009	186/20973	3.32844e-05	0.000998031	0.000786036	TNF/TREM1/ANGPT1/NOD2/CD36/RSAD2/IL1R1/FFAR2/CLEC7A/CD96/GPRC5B/IL10/HMOX1/NR4A3/TBX21/LILRB1/TNFSF4/KIT/IL1B/CCR2/CD226/TICAM1/INAVA/LACC1/TRPM4/TNFRSF1B/SEMA7A/PRKCZ/DDX58/TGFB3/LILRB1/NLRP3/BCL6/HK1/IL18/SMAD7	36
HL60	Cytarabine	UP	GO:1903034	regulation of response to wounding	35/2009	179/20973	3.40775e-05	0.00101673	0.000800763	TNF/ALOX5/SERPINE1/DMTN/CD36/CLEC7A/ADTRP/PROC/IL10/MYOZ1/EPPK1/CD34/KREMEN1/EPHB2/TNFAIP3/THBS1/PTK2/ALOX5/HPSE/MDK/PTPRF/PDGFA/RTN4R/KLF4/SPP1/F3/PLAU/MYLK/PRKCE/SMAD3/CD9/CASK/HBEGF/F2R/SIGLEC10	35
HL60	Cytarabine	UP	GO:0050921	positive regulation of chemotaxis	33/2009	165/20973	3.51872e-05	0.00104464	0.000822746	CCL4/CXCL10/CCL4/CCR7/CCL3/CCL4/RARRES2/TPBG/AGER/SERPINE1/CXCL8/GPSM3/SUCNR1/CSF1/FPR2/CSF1R/THBS1/CCL5/DAPK2/IL23A/PTK2/SLIT2/MDK/CCR2/NRP1/C3AR1/P2RX4/CAMK1D/CX3CR1/F3/AIF1/SMAD3/TIRAP	33
HL60	Cytarabine	UP	GO:0002444	myeloid leukocyte mediated immunity	26/2009	117/20973	3.61118e-05	0.00106681	0.000840205	CCL3/TREM1/ACE/FGR/C3/FCGR2B/HMOX1/NR4A3/MILR1/ITGAM/KIT/S100A13/GAB2/CCR2/TICAM1/TYROBP/DDX58/ANXA3/CX3CR1/LAT/CARD9/PTAFR/STXBP1/IL4R/GATA1/ADGRE2	26
HL60	Cytarabine	UP	GO:2000501	regulation of natural killer cell chemotaxis	7/2009	12/20973	3.75799e-05	0.00110474	0.000870078	CCL4/CCL4/CCL3/CCL4/CCL2/KLRK1/CCL5	7
HL60	Cytarabine	UP	GO:0003012	muscle system process	73/2009	477/20973	3.9604e-05	0.00115856	0.000912469	TNF/DES/CACNA1G/SCN5A/P2RX6/PPARG/SLC8A1/DTNA/MYOM2/TNNT3/CAMK2B/AKAP6/TNNT1/MYOZ1/MYBPH/CACNA1C/HMOX1/NR4A3/APBB1/SNTA1/BIN1/ANKRD2/DSP/NOS1AP/GAMT/KIT/NEDD4L/TMOD1/IL1B/TTN/GHRL/MYL5/KCNE3/TRPM4/UCN/CACNA1C/SYNM/TPM4/GATA6/CD38/JUP/DMPK/P2RX4/KCNE1/TNFRSF1B/SLC6A8/TPM2/ATP1B1/ARG2/FBXO32/ZC3H12A/TMEM38A/AIF1/MYLK/SSTR2/CAMTA2/TRIM72/PDE4B/SMAD3/AKAP13/PTAFR/MYLK2/C12orf57/ERRFI1/F2R/ADRB2/IL6ST…	73
HL60	Cytarabine	UP	GO:0002690	positive regulation of leukocyte chemotaxis	25/2009	111/20973	3.99236e-05	0.00116224	0.000915366	CCL4/CXCL10/CCL4/CCR7/CCL3/CCL4/RARRES2/SERPINE1/CXCL8/GPSM3/CSF1/FPR2/CSF1R/THBS1/CCL5/DAPK2/IL23A/PTK2/MDK/CCR2/C3AR1/CAMK1D/CX3CR1/AIF1/TIRAP	25
HL60	Cytarabine	UP	GO:0035023	regulation of Rho protein signal transduction	23/2009	98/20973	4.03504e-05	0.00116899	0.000920683	FLOT1/ADGRG1/ARHGEF3/RASGRF1/HEG1/RASIP1/ARHGEF28/GPR55/FLOT1/KANK2/GPR35/GPR174/NRP1/F2RL3/GPR65/RTN4R/LPAR4/ARHGEF25/FLOT1/AKAP13/BCL6/GPR18/F2R	23
HL60	Cytarabine	UP	GO:2000316	regulation of T-helper 17 type immune response	11/2009	29/20973	4.09591e-05	0.00118092	0.000930079	IL12RB1/NFKBIZ/CLEC7A/EPHB2/TBX21/LOXL3/IL23A/NFKBID/ZC3H12A/CARD9/SMAD7	11
HL60	Cytarabine	UP	GO:0051482	positive regulation of cytosolic calcium ion concentration involved in phospholipase C-activating G protein-coupled signaling pathway	12/2009	34/20973	4.24661e-05	0.00121851	0.000959684	OPRL1/GPR55/GPR35/GPR174/GPR157/F2RL3/C3AR1/GPR65/LPAR4/OPRL1/GPR18/F2R	12
HL60	Cytarabine	UP	GO:0031960	response to corticosteroid	34/2009	174/20973	4.44208e-05	0.00126853	0.000999079	TNF/ADAM9/NPAS4/IL1RN/ACE/A2M/SGK1/IL10/COL1A1/GJB2/FOS/CYBB/ZFP36L1/FOSB/ACVR1/SLIT2/DDIT4/ADM/MDK/PTPRU/CYP1B1/SRC/UCN/LCAT/AREG/FLT3/ANXA3/FBXO32/AIF1/SSTR2/PTAFR/ERRFI1/CASP9/SDC1	34
HL60	Cytarabine	UP	GO:0043123	positive regulation of I-kappaB kinase/NF-kappaB signaling	40/2009	218/20973	4.50308e-05	0.00127986	0.001008	TNF/CCR7/CD40/APOL3/NOD2/CD36/PLK2/CLEC7A/IL1A/GPRC5B/BIRC3/PLEKHG5/HMOX1/SLC44A2/S100B/IFIT5/TLR6/TRIM22/IL1B/S100A13/LGALS1/TICAM1/INAVA/TRIM34/S100A4/ECM1/CTH/FYN/TIFA/TRIM62/RHOC/MIB2/PRKCE/TNFRSF10B/PINK1/PELI2/AKAP13/CARD9/TIRAP/F2R	40
HL60	Cytarabine	UP	GO:0050868	negative regulation of T cell activation	33/2009	167/20973	4.52744e-05	0.00128071	0.00100867	LAG3/CD86/CD80/IL4I1/FCGR2B/IL10/LILRB2/LAX1/TBX21/LGALS9B/LILRB1/TNFSF4/HAVCR2/LOXL3/LGALS9C/SOCS1/PAG1/MDK/SDC4/CR1/CD274/VSIR/ARG2/LILRB1/ZC3H12A/ILDR2/TWSG1/CEBPB/ADORA2A/BCL6/IL4R/SMAD7/IRF1	33
HL60	Cytarabine	UP	GO:0043299	leukocyte degranulation	21/2009	86/20973	4.61698e-05	0.00129991	0.00102379	CCL3/KLRC2/FGR/FCGR2B/HMOX1/NR4A3/MILR1/ITGAM/KIT/HCK/NKG7/S100A13/GAB2/CCR2/ANXA3/LAT/PTAFR/STXBP1/IL4R/GATA1/ADGRE2	21
HL60	Cytarabine	UP	GO:1903522	regulation of blood circulation	48/2009	279/20973	4.65639e-05	0.00130488	0.0010277	TNF/DES/CACNA1G/AGER/SCN5A/SLC4A3/SLC8A1/ACE/SPTBN4/CACNA1C/KCNMB4/RNLS/TRPC1/SNTA1/BIN1/DSP/MMP2/NOS1AP/GHRL/ADORA3/ADM/TMIGD3/KCNE3/FOXN4/EPAS1/ATP1A3/TRPM4/UCN/CACNA1C/CD38/JUP/DMPK/P2RX4/SHOX2/KCNE1/ATP1B1/GCH1/ADM2/ZC3H12A/TMEM38A/PDE4B/HRH1/HBEGF/F2R/GAA/SMAD7/GSTM2/GJC1	48
HL60	Cytarabine	UP	GO:0046640	regulation of alpha-beta T cell proliferation	16/2009	56/20973	4.78374e-05	0.00132865	0.00104643	EBI3/CD3E/LGALS9B/TNFSF4/LGALS9C/ZAP70/IL23A/CCR2/CD274/VSIR/ARG2/TWSG1/PTPRC/PTPRC/IL18/IRF1	16
HL60	Cytarabine	UP	GO:0150076	neuroinflammatory response	23/2009	99/20973	4.78554e-05	0.00132865	0.00104643	TNF/CCL3/AGER/NUPR1/CLU/JUN/C1QA/MMP9/FPR2/ITGAM/TLR6/IL1B/TYROBP/TNFRSF1B/SYT11/CX3CR1/AIF1/ADORA2A/LRRK2/PTPRC/PTPRC/IL18/IFNGR2	23
HL60	Cytarabine	UP	GO:1902622	regulation of neutrophil migration	14/2009	45/20973	5.00191e-05	0.00137898	0.00108607	CCR7/CXCL8/TNFAIP6/NOD2/IL1R1/IL1A/DAPK2/IL23A/SLIT2/ADAM8/MDK/C3AR1/CAMK1D/TIRAP	14
HL60	Cytarabine	UP	GO:0010810	regulation of cell-substrate adhesion	42/2009	234/20973	5.0128e-05	0.00137898	0.00108607	CCR7/DDR1/SERPINE1/ACVRL1/DMTN/LIMS2/GBP1/CD36/LIMCH1/CD3E/CEACAM6/CAMSAP3/NID1/CASS4/COL1A1/CSF1/ALOX15/CARMIL1/RRAS/DAB2/THBS1/SPOCK1/HOXA7/FUT1/PTK2/CSPG5/MDK/SDC4/NRP1/MELTF/SRC/EPB41L5/JUP/PRKCZ/PLAU/PRKCE/SMAD3/TESK1/PREX1/CASK/BCL6/EMILIN1	42
HL60	Cytarabine	UP	GO:0007611	learning or memory	52/2009	311/20973	5.04297e-05	0.00138095	0.00108761	EHMT2/OPRL1/NPAS4/TPBG/AGER/PLK2/SLC12A5/BTG2/C1QL1/FOXO6/PAK6/RASGRF1/SGK1/STRA6/FOXO6/EGR2/FOS/EPHB2/S100B/LILRB2/NTSR1/KIT/MAP1A/CUX2/ZNF385A/NRGN/CAMK2N1/MDK/SHANK3/TANC1/GRIN1/UCN/CAMK4/CHRNA7/SYT11/PRKCZ/FYN/CX3CR1/ABCA7/DLG4/ATP8A1/NTRK1/RAPGEF3/OPRL1/BRSK1/CEBPB/HRH1/SYNJ1/SLC7A11/TMOD2/NTAN1/CPEB3	52
HL60	Cytarabine	UP	GO:0046579	positive regulation of Ras protein signal transduction	18/2009	68/20973	5.07088e-05	0.00138228	0.00108866	ADGRG1/ARHGEF3/RASGRF1/CSF1/GPR55/GPR35/RASGRP4/GPR174/F2RL3/GPR65/RTN4R/LPAR4/KITLG/AUTS2/NTRK1/AKAP13/GPR18/F2R	18
HL60	Cytarabine	UP	GO:0097696	receptor signaling pathway via STAT	37/2009	197/20973	5.12108e-05	0.00138964	0.00109446	TNF/CD40/CCL2/PPARG/STAT4/FGFR3/BCL3/PRLR/IL10/PTK6/PARP14/EGF/IL7R/LIF/EPHB2/SOCS3/CSF1R/KIT/CCL5/SOCS1/CLEC12B/IL23A/IL10RA/CCR2/CYP1B1/FLT3/FYN/HES1/PTPRC/MST1/PTPRC/F2R/IL6ST/IL18/PARP9/OSM/STAT2	37
HL60	Cytarabine	UP	GO:0051897	positive regulation of protein kinase B signaling	28/2009	133/20973	5.19783e-05	0.00140412	0.00110586	TNF/CCR7/CCL3/TPBG/ANGPT1/GDF15/AKR1C2/CASS4/EGF/MYORG/TNFAIP8L3/HIP1/THBS1/CHI3L1/PTK2/HPSE/ADAM8/SRC/PDGFA/P2RX4/CX3CR1/F3/STOX1/PIK3R5/PINK1/HBEGF/IL18/OSM	28
HL60	Cytarabine	UP	GO:0034446	substrate adhesion-dependent cell spreading	25/2009	113/20973	5.46786e-05	0.00147044	0.0011581	ITGB3/DMTN/LIMS2/GBP1/MERTK/LAMB3/CASS4/ITGB7/LAMB2/CARMIL1/MICALL2/EFNA1/DAB2/PTK2/CSPG5/MDK/NRP1/MELTF/SRC/TYRO3/LPXN/TESK1/PREX1/NTNG2/PXN	25
HL60	Cytarabine	UP	GO:0050728	negative regulation of inflammatory response	37/2009	198/20973	5.72668e-05	0.00153316	0.0012075	ALOX5/TNFAIP6/NOD2/PPARG/PLK2/FGR/PROC/FCGR2B/IL10/FPR2/SOCS3/NLRP12/TNFAIP3/HCK/CNR2/GHRL/DUSP10/ALOX5/MDK/PTGER4/SMPDL3B/FFAR4/SRC/TYRO3/ACP5/KLF4/TNFRSF1B/SYT11/FYN/RORA/PPARD/ADORA2A/NLRP3/SMAD3/PTPRC/PTPRC/SIGLEC10	37
HL60	Cytarabine	UP	GO:0030278	regulation of ossification	27/2009	127/20973	5.87221e-05	0.00156514	0.00123268	ALOX5/CCL3/FAM20C/SLC8A1/TMEM119/FAM20C/EGR2/KREMEN1/CSF1/DHRS3/PHOSPHO1/P2RX7/ACVR1/ALOX5/SGMS2/MDK/KREMEN2/PTGER4/TRPM4/ECM1/LTBP3/TGFB3/SMAD3/SMAD6/ADRB2/GATA1/SMAD7	27
HL60	Cytarabine	UP	GO:0035025	positive regulation of Rho protein signal transduction	12/2009	35/20973	5.90154e-05	0.001566	0.00123336	ADGRG1/ARHGEF3/GPR55/GPR35/GPR174/F2RL3/GPR65/RTN4R/LPAR4/AKAP13/GPR18/F2R	12
HL60	Cytarabine	UP	GO:0001508	action potential	31/2009	155/20973	5.98634e-05	0.0015815	0.00124557	TNF/CACNA1G/SCN5A/CD36/SLC4A3/SLC8A1/NRCAM/SCN9A/AKAP6/CACNA1I/CACNA1C/KCNMB4/SCN8A/SNTA1/BIN1/DSP/NOS1AP/NTSR1/GPR35/NEDD4L/CNR2/CACNB3/KCNE3/CNTNAP1/TRPM4/CACNA1C/JUP/P2RX4/KCNE1/ATP1B1/GJC1	31
HL60	Cytarabine	UP	GO:0001933	negative regulation of protein phosphorylation	59/2009	369/20973	6.15146e-05	0.00160775	0.00126624	CDKN1A/CTDSPL/ANGPT1/DMTN/JUN/PTPRH/PPARG/SLC8A1/CDKN1C/PAX6/PTK6/KIRREL2/PARP14/HEG1/RASIP1/EPHB2/LAX1/SOCS3/DUSP1/NLRP12/TNFAIP3/MLXIPL/SH3BP5/SOCS1/DAB2IP/NOG/IL1B/DUSP10/SLIT2/DDIT4/CAMK2N1/MVP/DUSP16/SMPD1/CAMK2N2/PIP5KL1/PRKCZ/MICAL1/PKIB/ZC3H12A/TRIB3/DBNDD1/INPP5J/SPRY3/PTPRB/ADORA2A/LRRK2/DGKQ/SMAD6/TESK1/HEXIM2/PTPRC/PTPRC/ERRFI1/KAT2B/EMILIN1/CNKSR3/PPM1E/SMAD7	59
HL60	Cytarabine	UP	GO:0050766	positive regulation of phagocytosis	22/2009	94/20973	6.1543e-05	0.00160775	0.00126624	TNF/CCL2/NOD2/CD36/CLEC7A/MERTK/C3/IL2RB/FCGR2B/PTX3/FPR2/MFGE8/IL15RA/SIRPG/IL1B/FCER1G/RAB31/CAMK1D/ABCA7/SLC11A1/PTPRC/PTPRC	22
HL60	Cytarabine	UP	GO:0002718	regulation of cytokine production involved in immune response	35/2009	184/20973	6.16611e-05	0.00160775	0.00126624	TNF/ANGPT1/NOD2/CD36/RSAD2/IL1R1/FFAR2/CLEC7A/CD96/GPRC5B/IL10/HMOX1/NR4A3/TBX21/LILRB1/TNFSF4/KIT/IL1B/CCR2/CD226/TICAM1/INAVA/LACC1/TRPM4/TNFRSF1B/SEMA7A/PRKCZ/DDX58/TGFB3/LILRB1/NLRP3/BCL6/HK1/IL18/SMAD7	35
HL60	Cytarabine	UP	GO:0061098	positive regulation of protein tyrosine kinase activity	17/2009	63/20973	6.25031e-05	0.00160928	0.00126744	ACE/CASS4/GPRC5B/EGF/EFNA1/CSF1R/CCL5/DOK7/GHRL/NCF1/SRC/DOCK3/AREG/CD24/DLG4/TGFA/HBEGF	17
HL60	Cytarabine	UP	GO:0000768	syncytium formation by plasma membrane fusion	18/2009	69/20973	6.25248e-05	0.00160928	0.00126744	CXCL10/FLOT1/ADAM9/GDF15/KCNH1/SH3PXD2A/FLOT1/TANC1/EHD2/ADGRB1/TYROBP/CD53/RAPGEF3/PLEKHO1/FLOT1/CD9/ADAMTS5/IL4R	18
HL60	Cytarabine	UP	GO:0140253	cell-cell fusion	18/2009	69/20973	6.25248e-05	0.00160928	0.00126744	CXCL10/FLOT1/ADAM9/GDF15/KCNH1/SH3PXD2A/FLOT1/TANC1/EHD2/ADGRB1/TYROBP/CD53/RAPGEF3/PLEKHO1/FLOT1/CD9/ADAMTS5/IL4R	18
HL60	Cytarabine	UP	GO:0032609	interferon-gamma production	34/2009	177/20973	6.36243e-05	0.00162364	0.00127876	TNF/CCR7/IL12RB1/NOD2/IL1R1/EBI3/KLRK1/CD3E/CLEC7A/BCL3/CD96/IL10/LGALS9B/LILRB1/TNFSF4/HAVCR2/LGALS9C/INHA/IL1B/DDIT3/IL23A/SLAMF6/CCR2/CD226/CR1/CD274/VSIR/CD244/LILRB1/ZC3H12A/SLC11A1/PDE4B/IL18/IL1RL1	34
HL60	Cytarabine	UP	GO:0032649	regulation of interferon-gamma production	34/2009	177/20973	6.36243e-05	0.00162364	0.00127876	TNF/CCR7/IL12RB1/NOD2/IL1R1/EBI3/KLRK1/CD3E/CLEC7A/BCL3/CD96/IL10/LGALS9B/LILRB1/TNFSF4/HAVCR2/LGALS9C/INHA/IL1B/DDIT3/IL23A/SLAMF6/CCR2/CD226/CR1/CD274/VSIR/CD244/LILRB1/ZC3H12A/SLC11A1/PDE4B/IL18/IL1RL1	34
HL60	Cytarabine	UP	GO:0051092	positive regulation of NF-kappaB transcription factor activity	37/2009	199/20973	6.3966e-05	0.00162544	0.00128018	TNF/FLOT1/IRAK2/CD40/AGER/CLU/NOD2/CD36/CLEC7A/TRAF1/AIM2/NTSR1/TNFRSF11A/TLR6/FLOT1/TRIM22/IL1B/IL18RAP/ADAM8/TICAM1/PIDD1/TRIM34/S100A8/S100A9/CTH/PRKCZ/TRIM62/CX3CR1/NTRK1/RHEBL1/NLRP3/FLOT1/NLRC4/CARD9/TIRAP/IL18/RPS6KA5	37
HL60	Cytarabine	UP	GO:0051091	positive regulation of DNA-binding transcription factor activity	54/2009	330/20973	6.62892e-05	0.00167737	0.00132107	TNF/FLOT1/IRAK2/CD40/AGER/CLU/NOD2/CD36/PPARG/CLEC7A/TRAF1/AIM2/IL10/NTSR1/TNFRSF11A/TLR6/FLOT1/KIT/TRIM22/IL1B/DDIT3/RGCC/OPRD1/IL18RAP/ADAM8/FANK1/LPAR5/TICAM1/PIDD1/TRIM34/S100A8/JUP/S100A9/CTH/PRKCZ/TRIM62/DDX58/ANXA3/CAMK1D/CX3CR1/NFAM1/ARID5B/ZC4H2/NTRK1/RHEBL1/PINK1/NLRP3/SMAD3/FLOT1/NLRC4/CARD9/TIRAP/IL18/RPS6KA5	54
HL60	Cytarabine	UP	GO:0042454	ribonucleoside catabolic process	9/2009	21/20973	6.7263e-05	0.00169486	0.00133485	APOBEC3F/APOBEC3H/APOBEC3G/CDA/ADA2/APOBEC3D/APOBEC3B/UPP1/ADAL	9
HL60	Cytarabine	UP	GO:0007188	adenylate cyclase-modulating G protein-coupled receptor signaling pathway	45/2009	260/20973	6.83479e-05	0.00171499	0.0013507	OPRL1/CXCL10/CXCL11/ADGRG1/CCR3/PTGER1/ADGRG3/FPR1/ADGRB2/RGS1/RXFP1/APLP1/ADCY4/FPR2/ADGRE1/AKAP5/GPR161/CNR2/ADGRG2/MRAP2/PTGER2/PALM/GPR157/OPRD1/ADM/S1PR2/PTGER4/GPR65/GIPR/GNG2/ADGRB1/OXER1/PTGDR2/ADGRG5/ADM2/RAPGEF4/SSTR2/OPRL1/ADORA2A/PDE4B/AKAP13/TMEM116/ADRB2/ADGRE2/PTH2R	45
HL60	Cytarabine	UP	GO:0034612	response to tumor necrosis factor	50/2009	299/20973	6.94336e-05	0.00173497	0.00136644	TNF/CCL4/CCL4/ADAM9/CCL3/CD40/CCL4/CCL3L1/CXCL8/CCL2/GBP1/CD70/GBP2/CCL23/TRAF1/AFF3/AIM2/KLF2/COL1A1/BIRC3/GBP3/TNFAIP3/TNFRSF11A/THBS1/CHI3L1/CXCL16/CCL5/ZFP36L1/CAMP/DAB2IP/NFKBIA/PELI3/TNFRSF4/CCL20/ADAMTS7/SMPD3/CYP1B1/ADAMTS13/SMPD1/CYLD/TNFRSF1B/CCL22/HES1/GCH1/RORA/ZC3H12A/CCL23/CD58/FAS/IL18BP	50
HL60	Cytarabine	UP	GO:0050673	epithelial cell proliferation	71/2009	469/20973	7.11902e-05	0.00177148	0.0013952	TNF/ALOX5/ITGB3/ACVRL1/NUPR1/CCL2/ALDH1A2/JUN/LIMS2/NGFR/NOD2/CCR3/SCN5A/IRF6/PPARG/PPP1R16B/CDKN1C/PLXNB3/PAX6/IL10/JAML/EPPK1/CD34/TIE1/HMOX1/EGF/EGR3/VASH1/ATOH8/NR4A3/IGFBP4/DAB2/TNFAIP3/THBS1/KIT/ZFP36L1/DAB2IP/NOG/CLEC12B/GHRL/DUSP10/FUT1/RGCC/ALOX5/MDK/NRP1/ID1/DLL4/ECM1/AREG/HES1/F3/FST/HOXA5/AKT3/TP63/STOX1/SERPINB1/LRG1/PPARD/CEBPB/EGFL7/SMAD3/IQGAP3/TGFA/CASK/ERRFI1/MCC/NR4A1/TGFBR3/JC…	71
HL60	Cytarabine	UP	GO:0048771	tissue remodeling	34/2009	178/20973	7.15286e-05	0.00177255	0.00139604	ITGB3/ACVRL1/PPARG/TMEM119/IL1A/ACE/IL7/TIE1/LIF/MMP2/GPR55/CSF1R/TNFAIP3/TNFRSF11A/P2RX7/IL23A/SIGLEC15/ADAM8/MDK/CCR2/EPAS1/SRC/ACP5/CD38/DLL4/LTBP3/GPR137/SPP1/TGFB3/FOXC1/CTSK/F2R/ADRB2/IL18	34
HL60	Cytarabine	UP	GO:0032731	positive regulation of interleukin-1 beta production	22/2009	95/20973	7.29357e-05	0.00179998	0.00141764	TNF/CCL3/AGER/NOD2/CD36/GBP5/CLEC7A/NLRP1/AIM2/EGR1/ORM1/NLRP12/TLR6/PYHIN1/P2RX7/IFI16/INAVA/TYROBP/NLRP3/SMAD3/NLRC4/HK1	22
HL60	Cytarabine	UP	GO:0051057	positive regulation of small GTPase mediated signal transduction	19/2009	76/20973	7.42431e-05	0.00181527	0.00142968	ADGRG1/ARHGEF3/RASGRF1/CSF1/GPR55/GPR35/RASGRP4/GPR174/F2RL3/GPR65/SRC/RTN4R/LPAR4/KITLG/AUTS2/NTRK1/AKAP13/GPR18/F2R	19
HL60	Cytarabine	UP	GO:0006941	striated muscle contraction	36/2009	193/20973	7.44784e-05	0.00181527	0.00142968	TNF/CACNA1G/SCN5A/SLC8A1/DTNA/TNNT3/TNNT1/MYBPH/CACNA1C/SNTA1/BIN1/DSP/NOS1AP/NEDD4L/TTN/KCNE3/TRPM4/UCN/CACNA1C/SYNM/JUP/DMPK/P2RX4/KCNE1/ATP1B1/ARG2/ZC3H12A/TMEM38A/PDE4B/MYLK2/C12orf57/NR4A1/GAA/SMAD7/GSTM2/GJC1	36
HL60	Cytarabine	UP	GO:0031953	negative regulation of protein autophosphorylation	7/2009	13/20973	7.46694e-05	0.00181527	0.00142968	JUN/NLRP12/MVP/TESK1/PTPRC/PTPRC/ERRFI1	7
HL60	Cytarabine	UP	GO:0051098	regulation of binding	63/2009	404/20973	7.50342e-05	0.00181527	0.00142968	FLOT1/CDKN1A/AGER/ANGPT1/LHX2/JUN/PPARG/SPTA1/MAP2/CCL23/ACE/BCL3/PAX6/GPSM1/IL10/MMP9/CRMP1/SLPI/HMOX1/EGF/NIBAN2/LIF/DACT1/DAB2/FLOT1/PYHIN1/NOG/NFKBIA/PHLDA2/IFI16/PLCL1/DDIT3/LFNG/DNAAF11/NRP1/PTPRF/KDM4D/TICAM1/SRC/EPB41L5/ID1/KLF4/CTSZ/CCPG1/HES1/DNAJB2/TRIB3/CCL23/ADD2/ZC4H2/PLAUR/SMARCD3/FOXC1/SMAD3/LRRK2/FLOT1/CTNNBIP1/ADRB2/GATA1/PARP9/TGFBR3/ZFP90/E2F1	63
HL60	Cytarabine	UP	GO:0060047	heart contraction	45/2009	261/20973	7.50688e-05	0.00181527	0.00142968	TNF/DES/CACNA1G/SCN5A/SLC4A3/SLC8A1/ACE/SPTBN4/CACNA1C/RNLS/TRPC1/SNTA1/BIN1/DSP/NOS1AP/NEDD4L/TTN/ADORA3/ADM/TMIGD3/KCNE3/FOXN4/EPAS1/ATP1A3/TRPM4/UCN/CACNA1C/GATA6/JUP/DMPK/P2RX4/SHOX2/KCNE1/ATP1B1/GCH1/ADM2/ZC3H12A/TMEM38A/PDE4B/MYLK2/HBEGF/GAA/SMAD7/GSTM2/GJC1	45
HL60	Cytarabine	UP	GO:0032642	regulation of chemokine production	26/2009	122/20973	7.6475e-05	0.00181819	0.00143198	TNF/AGER/NOD2/FFAR2/CLEC7A/IL7/IL10/EGR1/HMOX1/CSF1R/TNFSF4/OAS3/HAVCR2/C5/OAS1/IL1B/TICAM1/KLF4/ARG2/AIF1/CARD9/TIRAP/SIGIRR/IL4R/IL18/IL1RL1	26
HL60	Cytarabine	UP	GO:0002830	positive regulation of type 2 immune response	8/2009	17/20973	7.69149e-05	0.00181819	0.00143198	NOD2/RSAD2/CD86/TNFSF4/PRKCZ/NLRP3/IL4R/IL18	8
HL60	Cytarabine	UP	GO:0046135	pyrimidine nucleoside catabolic process	8/2009	17/20973	7.69149e-05	0.00181819	0.00143198	APOBEC3F/APOBEC3H/APOBEC3G/UPB1/CDA/APOBEC3D/APOBEC3B/UPP1	8
HL60	Cytarabine	UP	GO:0090136	epithelial cell-cell adhesion	8/2009	17/20973	7.69149e-05	0.00181819	0.00143198	CAMSAP3/DSP/KIT/KIFC3/PLEKHA7/CYP1B1/CTNNA1/JUP	8
HL60	Cytarabine	UP	GO:0007259	receptor signaling pathway via JAK-STAT	35/2009	186/20973	7.74763e-05	0.00181819	0.00143198	TNF/CD40/CCL2/STAT4/FGFR3/BCL3/PRLR/IL10/PTK6/PARP14/EGF/IL7R/LIF/EPHB2/SOCS3/CSF1R/KIT/CCL5/SOCS1/IL23A/IL10RA/CCR2/CYP1B1/FLT3/FYN/HES1/PTPRC/MST1/PTPRC/F2R/IL6ST/IL18/PARP9/OSM/STAT2	35
HL60	Cytarabine	UP	GO:1903038	negative regulation of leukocyte cell-cell adhesion	35/2009	186/20973	7.74763e-05	0.00181819	0.00143198	ADTRP/LAG3/CD86/CD80/IL4I1/FCGR2B/IL10/LILRB2/LAX1/TBX21/LGALS9B/LILRB1/TNFSF4/HAVCR2/LOXL3/LGALS9C/SOCS1/PAG1/MDK/SDC4/CR1/CD274/VSIR/KLF4/ARG2/LILRB1/ZC3H12A/ILDR2/TWSG1/CEBPB/ADORA2A/BCL6/IL4R/SMAD7/IRF1	35
HL60	Cytarabine	UP	GO:1905517	macrophage migration	17/2009	64/20973	7.7589e-05	0.00181819	0.00143198	CCL3/RARRES2/ROR2/CCL2/CSF1/CSF1R/THBS1/CCL5/C5/PTK2/MDK/CCR2/C3AR1/P2RX4/CX3CR1/CD9/EMILIN1	17
HL60	Cytarabine	UP	GO:0007411	axon guidance	43/2009	246/20973	7.7615e-05	0.00181819	0.00143198	LHX2/NGFR/NTN5/NRCAM/UNC5B/PLXNB3/PAX6/LAMB2/CRMP1/PLXNB2/EGR2/NIBAN2/DPYSL5/PLXNA4/SEMA6B/EPHB2/ARX/EFNA1/CSF1R/TMEFF1/NOG/FEZ1/ROBO3/CYFIP1/PTK2/SLIT2/PLXNC1/PLXNA3/NRP1/NEXN/SEMA3B/DRAXIN/NEO1/SEMA7A/ARHGEF25/FYN/TUBB2B/NTRK1/NTN1/KIF5C/RPS6KA5/CYFIP1/EPHB6	43
HL60	Cytarabine	UP	GO:0043406	positive regulation of MAP kinase activity	28/2009	136/20973	7.86579e-05	0.00183545	0.00144558	TNF/ADAM9/CD40/AGER/ROR2/NOD2/FGD2/EGF/TNFRSF11A/TLR6/THBS1/KIT/P2RX7/DAB2IP/IL1B/ADAM8/SRC/PDGFA/CD24/FLT3/KITLG/PIK3R5/PIK3R6/LRRK2/AKAP13/TGFA/PTPRC/PTPRC	28
HL60	Cytarabine	UP	GO:0042326	negative regulation of phosphorylation	64/2009	413/20973	7.97472e-05	0.00185366	0.00145992	CDKN1A/CTDSPL/ANGPT1/NUPR1/DMTN/JUN/PTPRH/PPARG/SLC8A1/CDKN1C/PAX6/PTK6/KIRREL2/PARP14/HEG1/RASIP1/EPHB2/LAX1/SOCS3/DUSP1/NLRP12/TNFAIP3/MLXIPL/SH3BP5/SOCS1/DAB2IP/NOG/INHA/IL1B/DUSP10/SLIT2/DDIT4/CAMK2N1/MVP/FBP1/DUSP16/SMPD1/CAMK2N2/PIP5KL1/PRKCZ/MICAL1/PKIB/ZC3H12A/TRIB3/PIK3IP1/DBNDD1/INPP5J/SPRY3/PTPRB/ADORA2A/LRRK2/DGKQ/SMAD6/TESK1/HEXIM2/PTPRC/PTPRC/ERRFI1/PLGLB2/KAT2B/EMILIN1/CNKSR3/PPM1E…	64
HL60	Cytarabine	UP	GO:0009164	nucleoside catabolic process	10/2009	26/20973	8.00691e-05	0.00185396	0.00146015	APOBEC3F/APOBEC3H/APOBEC3G/UPB1/CDA/ADA2/APOBEC3D/APOBEC3B/UPP1/ADAL	10
HL60	Cytarabine	UP	GO:0048015	phosphatidylinositol-mediated signaling	36/2009	194/20973	8.3162e-05	0.00191816	0.00151072	TNF/ROR2/ANGPT1/SELP/KCNH1/PEAR1/PPP1R16B/FGR/UNC5B/EGF/CSF1R/KIT/CCL5/ZFP36L1/DAB2IP/PLCD1/PLCL1/PTK2/GAB2/NCF1/TPTE2/SRC/PDGFA/TYRO3/FLT3/PLCH1/PIK3IP1/NTRK1/PIK3R5/PPARD/PTAFR/PLGLB2/F2R/IL18/PIK3C2B/OSM	36
HL60	Cytarabine	UP	GO:0034656	nucleobase-containing small molecule catabolic process	11/2009	31/20973	8.36994e-05	0.00192305	0.00151457	APOBEC3F/APOBEC3H/APOBEC3G/UPB1/CDA/ADA2/APOBEC3D/APOBEC3B/UPP1/ADAL/GALT	11
HL60	Cytarabine	UP	GO:0008016	regulation of heart contraction	40/2009	224/20973	8.40152e-05	0.00192305	0.00151457	TNF/DES/CACNA1G/SCN5A/SLC4A3/SLC8A1/SPTBN4/CACNA1C/RNLS/TRPC1/SNTA1/BIN1/DSP/NOS1AP/ADORA3/ADM/TMIGD3/KCNE3/FOXN4/EPAS1/ATP1A3/TRPM4/UCN/CACNA1C/JUP/DMPK/P2RX4/SHOX2/KCNE1/ATP1B1/GCH1/ADM2/ZC3H12A/TMEM38A/PDE4B/HBEGF/GAA/SMAD7/GSTM2/GJC1	40
HL60	Cytarabine	UP	GO:0097485	neuron projection guidance	43/2009	247/20973	8.54285e-05	0.00194796	0.00153419	LHX2/NGFR/NTN5/NRCAM/UNC5B/PLXNB3/PAX6/LAMB2/CRMP1/PLXNB2/EGR2/NIBAN2/DPYSL5/PLXNA4/SEMA6B/EPHB2/ARX/EFNA1/CSF1R/TMEFF1/NOG/FEZ1/ROBO3/CYFIP1/PTK2/SLIT2/PLXNC1/PLXNA3/NRP1/NEXN/SEMA3B/DRAXIN/NEO1/SEMA7A/ARHGEF25/FYN/TUBB2B/NTRK1/NTN1/KIF5C/RPS6KA5/CYFIP1/EPHB6	43
HL60	Cytarabine	UP	GO:0050678	regulation of epithelial cell proliferation	63/2009	406/20973	8.68138e-05	0.00197205	0.00155316	TNF/ALOX5/ITGB3/ACVRL1/NUPR1/CCL2/ALDH1A2/JUN/LIMS2/NGFR/NOD2/CCR3/SCN5A/PPARG/PPP1R16B/CDKN1C/PLXNB3/PAX6/IL10/JAML/EPPK1/TIE1/HMOX1/EGF/EGR3/VASH1/ATOH8/NR4A3/DAB2/TNFAIP3/THBS1/ZFP36L1/DAB2IP/NOG/GHRL/DUSP10/FUT1/RGCC/ALOX5/MDK/NRP1/ID1/DLL4/ECM1/AREG/HES1/F3/HOXA5/AKT3/TP63/STOX1/LRG1/PPARD/EGFL7/SMAD3/IQGAP3/TGFA/CASK/ERRFI1/MCC/NR4A1/TGFBR3/JCAD	63
HL60	Cytarabine	UP	GO:0042098	T cell proliferation	48/2009	286/20973	8.7613e-05	0.0019827	0.00156155	AGER/IL12RB1/CD70/SPTA1/EBI3/CD3E/IL1A/CD86/CD80/IL4I1/IL10/CD6/TNFSF9/HLA-DMB/LILRB2/LGALS9B/LILRB1/TNFSF4/HAVCR2/CCL5/LGALS9C/P2RX7/ZAP70/IL1B/IL23A/TNFRSF4/CCR2/SDC4/CR1/CD274/VSIR/CD24/TNFRSF1B/CD1D/FYN/HES1/ARG2/LILRB1/AIF1/TWSG1/CEBPB/SLC11A1/PTPRC/CCDC88B/PTPRC/IL6ST/IL18/IRF1	48
HL60	Cytarabine	UP	GO:0030316	osteoclast differentiation	27/2009	130/20973	8.9538e-05	0.00200974	0.00158285	TNF/CCL3/FAM20C/TNFAIP6/FAM20C/GPR68/CSF1/FOS/GPR55/CSF1R/SH3PXD2A/LILRB1/OSCAR/TNFRSF11A/OSCAR/IL23A/SIGLEC15/GAB2/KLF10/SRC/CAMK4/TYROBP/LRRC17/GPR137/JUNB/LILRB1/CEBPB	27
HL60	Cytarabine	UP	GO:0002823	negative regulation of adaptive immune response based on somatic recombination of immune receptors built from immunoglobulin superfamily domains	19/2009	77/20973	8.98133e-05	0.00200974	0.00158285	NOD2/IL4I1/FCGR2B/IL7R/TBX21/LILRB1/TNFSF4/HAVCR2/LOXL3/CR1/PARP3/LILRB1/ZC3H12A/PTPRC/PTPRC/BCL6/IL4R/SMAD7/IL1RL1	19
HL60	Cytarabine	UP	GO:0006801	superoxide metabolic process	19/2009	77/20973	8.98133e-05	0.00200974	0.00158285	CD36/CLEC7A/FBLN5/CYBB/FPR2/SH3PXD2A/NOXA1/ITGAM/NCF1C/NCF1B/NCF1/SH3PXD2B/ACP5/TYROBP/NCF2/GCH1/NCF4/NCF4/PREX1	19
HL60	Cytarabine	UP	GO:0032689	negative regulation of interferon-gamma production	16/2009	59/20973	9.55501e-05	0.00212227	0.00167148	NOD2/CD96/IL10/LGALS9B/LILRB1/TNFSF4/HAVCR2/LGALS9C/INHA/DDIT3/CR1/CD274/VSIR/LILRB1/ZC3H12A/IL1RL1	16
HL60	Cytarabine	UP	GO:0046633	alpha-beta T cell proliferation	16/2009	59/20973	9.55501e-05	0.00212227	0.00167148	EBI3/CD3E/LGALS9B/TNFSF4/LGALS9C/ZAP70/IL23A/CCR2/CD274/VSIR/ARG2/TWSG1/PTPRC/PTPRC/IL18/IRF1	16
HL60	Cytarabine	UP	GO:0042129	regulation of T cell proliferation	44/2009	256/20973	9.66306e-05	0.00213536	0.00168178	AGER/IL12RB1/CD70/SPTA1/EBI3/CD3E/IL1A/CD86/CD80/IL4I1/IL10/CD6/TNFSF9/HLA-DMB/LILRB2/LGALS9B/LILRB1/TNFSF4/HAVCR2/CCL5/LGALS9C/ZAP70/IL1B/IL23A/CCR2/SDC4/CR1/CD274/VSIR/CD24/TNFRSF1B/CD1D/HES1/ARG2/LILRB1/AIF1/TWSG1/CEBPB/PTPRC/CCDC88B/PTPRC/IL6ST/IL18/IRF1	44
HL60	Cytarabine	UP	GO:0110053	regulation of actin filament organization	49/2009	295/20973	9.68514e-05	0.00213536	0.00168178	CCR7/DMTN/SYNPO2/LIMCH1/CDC42EP1/SPTA1/SPTBN4/ALOX15/ASAP3/CARMIL1/BIN1/CYRIA/HCK/PFN4/SPTB/TMOD1/BAIAP2/CYFIP1/RGCC/RHPN1/SLIT2/SDC4/NRP1/SHANK3/SORBS3/NCKAP1/PTGER4/GPR65/IQANK1/SYNPO/ID1/PLEK/PLEKHG2/TGFB3/RHOC/CAPG/ADD2/RAPGEF3/PRKCE/SMAD3/TESK1/CARMIL2/PXN/CYFIP1/VILL/PPM1E/ABI2/SSH3/TMOD2	49
HL60	Cytarabine	UP	GO:0010811	positive regulation of cell-substrate adhesion	26/2009	124/20973	0.000101654	0.00223304	0.00175871	CCR7/DMTN/LIMS2/CD36/CD3E/CEACAM6/NID1/CASS4/CSF1/ALOX15/CARMIL1/RRAS/DAB2/FUT1/CSPG5/MDK/SDC4/NRP1/EPB41L5/JUP/PRKCZ/PRKCE/SMAD3/TESK1/PREX1/EMILIN1	26
HL60	Cytarabine	UP	GO:0014074	response to purine-containing compound	28/2009	138/20973	0.000102709	0.00224797	0.00177047	DMTN/P2RX6/SLC8A1/AKAP6/COL1A1/FOS/ZFP36L1/P2RX7/PDE3A/IL1B/FOSB/CIB2/CYP1B1/TRPM4/GATA6/P2RX4/AREG/KCNE1/HCN3/TMEM38A/HCN3/RAPGEF3/ADORA2A/DGKQ/PTAFR/GATA1/GSTM2/SDC1	28
HL60	Cytarabine	UP	GO:0010631	epithelial cell migration	60/2009	384/20973	0.000103961	0.0022671	0.00178554	TNF/ADAM9/CD40/ITGB3/ANGPT1/ACVRL1/JUN/PPARG/PLK2/ADTRP/HDAC9/EPPK1/MMP9/PLEKHG5/HMOX1/EGF/EGR3/VASH1/ATOH8/PTP4A3/AMOT/RRAS/IQSEC1/EFNA1/SOX18/THBS1/KIT/ADGRA2/KANK2/DAB2IP/PTP4A3/DUSP10/FUT1/RGCC/PTK2/SLIT2/NRP1/CYP1B1/SRC/EPB41L5/ADGRB1/ID1/KLF4/JUP/DLL4/CARD10/P2RX4/ANXA3/ZC3H12A/LPXN/AKT3/GLIPR2/PRKCE/PPARD/TESK1/HBEGF/MCC/PXN/NR4A1/JCAD	60
HL60	Cytarabine	UP	GO:0032535	regulation of cellular component size	59/2009	376/20973	0.000104964	0.00228069	0.00179624	CCR7/DMTN/KEL/CDC42EP1/SPTA1/NRCAM/MAP2/RILP/SLC12A5/SPTBN4/IL7R/RARG/ALOX15/CARMIL1/PLXNA4/SEMA6B/BIN1/SLC12A4/CYRIA/KCNN4/P2RX7/HCK/PFN4/SPTB/TMOD1/BAIAP2/RAB3B/CYFIP1/TRIM46/SLIT2/PPP1R15A/RILP/PLXNA3/NRP1/SHANK3/NCKAP1/UCN/IQANK1/RTN4R/SEMA3B/DRAXIN/PLEK/SLC12A7/SPP1/SEMA7A/RAP1GAP2/PLEKHG2/AKT3/CAPG/ADD2/PRKCE/NTN1/CDKL5/IQGAP3/CARMIL2/CYFIP1/VILL/SSH3/TMOD2	59
HL60	Cytarabine	UP	GO:0086005	ventricular cardiac muscle cell action potential	12/2009	37/20973	0.000109288	0.00235277	0.00185301	SCN5A/CACNA1C/SNTA1/BIN1/DSP/NOS1AP/NEDD4L/KCNE3/TRPM4/CACNA1C/JUP/KCNE1	12
HL60	Cytarabine	UP	GO:0090218	positive regulation of lipid kinase activity	12/2009	37/20973	0.000109288	0.00235277	0.00185301	CCR7/NOD2/EEF1A2/FGR/FGFR3/FPR2/TNFAIP8L3/KIT/PTK2/SRC/CD19/FLT3	12
HL60	Cytarabine	UP	GO:1905521	regulation of macrophage migration	14/2009	48/20973	0.000109851	0.00235277	0.00185301	CCL3/RARRES2/CSF1/CSF1R/THBS1/CCL5/C5/PTK2/MDK/C3AR1/P2RX4/CX3CR1/CD9/EMILIN1	14
HL60	Cytarabine	UP	GO:2000273	positive regulation of signaling receptor activity	14/2009	48/20973	0.000109851	0.00235277	0.00185301	CCL2/IL10/EGF/EPHB2/NCF1/CCR2/NRP1/SHANK3/AREG/PINK1/TGFA/HBEGF/ADRB2/IFNGR2	14
HL60	Cytarabine	UP	GO:0030178	negative regulation of Wnt signaling pathway	34/2009	182/20973	0.000112804	0.00240741	0.00189605	TPBG/ROR2/DACT3/EGR1/DKK2/KREMEN1/TNN/SFRP4/TRABD2A/MESP1/IGFBP4/DACT1/DAB2/IGFBP6/ANKRD6/DAB2IP/NOG/DDIT3/BARX1/CTNND1/MDK/PTPRU/CXXC4/TLE6/CYLD/DRAXIN/RNF213/TMEM88/NXN/CTNNBIP1/HIC1/SHISA2/MCC/CBY1	34
HL60	Cytarabine	UP	GO:0007266	Rho protein signal transduction	30/2009	153/20973	0.000113784	0.00241973	0.00190575	FLOT1/ADGRG1/NGFR/CDC42EP1/ARHGEF3/RASGRF1/PLEKHG5/HEG1/RASIP1/ARHGEF28/GPR55/FLOT1/KANK2/GPR35/GPR174/ARHGAP5/ROPN1B/NRP1/F2RL3/GPR65/RTN4R/LPAR4/ARHGEF25/NTN1/FLOT1/AKAP13/BCL6/RHOV/GPR18/F2R	30
HL60	Cytarabine	UP	GO:0071900	regulation of protein serine/threonine kinase activity	63/2009	410/20973	0.000115594	0.00242706	0.00191152	TNF/ADAM9/CDKN1A/CD40/AGER/ROR2/NOD2/PPARG/SLC8A1/CDKN1C/FGD2/CCNA1/EGF/HEG1/RASIP1/LAX1/DUSP1/CSF1R/DAB2/TNFAIP3/TNFRSF11A/TLR6/THBS1/CDK7/KIT/P2RX7/DAB2IP/IL1B/DUSP10/RGCC/ADAM8/CCNE2/SRC/PDGFA/DUSP16/SMPD1/CCNG2/CD24/FLT3/SERTAD1/KITLG/PKIB/TRIB3/PARP16/SESN2/PIK3R5/SPRY3/HERC5/IRGM/PIK3R6/LRRK2/TESK1/AKAP13/CCNO/HEXIM2/TGFA/PTPRC/MST1/PTPRC/ADRB2/KAT2B/CCNE1/CCNJL	63
HL60	Cytarabine	UP	GO:0045088	regulation of innate immune response	56/2009	353/20973	0.000115693	0.00242706	0.00191152	NOD2/PPARG/GBP5/KLRK1/FFAR2/CLEC7A/LAG3/KLRC2/FGR/AIM2/CD96/A2M/FCGR2B/BIRC3/PARP14/CFH/FPR2/LILRB1/TNFAIP3/OAS3/HAVCR2/CCL5/SOCS1/PYHIN1/HCK/CLEC12B/OAS1/IFI16/COCH/DUSP10/SLAMF6/USP18/ADAM8/NCF1/CD226/CR1/NECTIN2/SRC/TYRO3/TYROBP/DHX58/CD1D/FYN/IRF7/TRIM62/LILRB1/IRGM/PIK3R6/IFI35/NLRC4/CARD9/TIRAP/PARP9/HLA-B/IRF1/STAT2	56
HL60	Cytarabine	UP	GO:0002433	immune response-regulating cell surface receptor signaling pathway involved in phagocytosis	10/2009	27/20973	0.000116291	0.00242706	0.00191152	FGR/FCGR2B/HCK/PTK2/PLD2/SRC/FYN/PRKCE/PTPRC/PTPRC	10
HL60	Cytarabine	UP	GO:0038096	Fc-gamma receptor signaling pathway involved in phagocytosis	10/2009	27/20973	0.000116291	0.00242706	0.00191152	FGR/FCGR2B/HCK/PTK2/PLD2/SRC/FYN/PRKCE/PTPRC/PTPRC	10
HL60	Cytarabine	UP	GO:0060143	positive regulation of syncytium formation by plasma membrane fusion	11/2009	32/20973	0.000116557	0.00242706	0.00191152	FLOT1/ADAM9/GDF15/FLOT1/EHD2/ADGRB1/TYROBP/CD53/RAPGEF3/FLOT1/IL4R	11
HL60	Cytarabine	UP	GO:1902624	positive regulation of neutrophil migration	11/2009	32/20973	0.000116557	0.00242706	0.00191152	CCR7/CXCL8/IL1R1/IL1A/DAPK2/IL23A/ADAM8/MDK/C3AR1/CAMK1D/TIRAP	11
HL60	Cytarabine	UP	GO:0060348	bone development	42/2009	243/20973	0.000121073	0.00251237	0.00197871	FAM20C/TTC9/TMEM119/FAM20C/COL27A1/FGFR3/TAL1/GPR68/COL1A1/RARG/SFRP4/DHRS3/LILRB1/MAPK11/PHOSPHO1/KIT/CHAD/GHRL/SIGLEC15/ZNF385A/ADAMTS7/SH3PXD2B/SMPD3/PTGER4/SRC/THBS3/RANBP3L/TMEM107/ACP5/TYROBP/LRRC17/ECM1/LTBP3/SHOX2/TGFB3/LILRB1/FOXC1/AKAP13/SCX/PTPRC/PTPRC/RAB23	42
HL60	Cytarabine	UP	GO:0050890	cognition	58/2009	370/20973	0.000122948	0.00254249	0.00200243	TNF/EHMT2/OPRL1/NPAS4/TPBG/AGER/SHROOM4/PLK2/SLC12A5/BTG2/C1QL1/FOXO6/PAK6/RASGRF1/SGK1/STRA6/FOXO6/EGR2/FOS/EPHB2/S100B/LILRB2/NTSR1/KIT/MAP1A/CYFIP1/MGAT3/CUX2/ZNF385A/NRGN/CAMK2N1/MDK/SHANK3/TANC1/GRIN1/UCN/CAMK4/CHRNA7/SYT11/PRKCZ/FYN/CX3CR1/ABCA7/DLG4/ATP8A1/NTRK1/RAPGEF3/OPRL1/BRSK1/CEBPB/HRH1/SYNJ1/C12orf57/SLC7A11/CYFIP1/TMOD2/NTAN1/CPEB3	58
HL60	Cytarabine	UP	GO:0010959	regulation of metal ion transport	67/2009	444/20973	0.000123642	0.00254805	0.00200681	CCL4/OPRL1/CXCL10/CCL4/CCL3/CCL4/CCL2/PRSS8/KCNMB1/CXCL11/SCN5A/SLC8A1/KEL/ACE/CAMK2B/AKAP6/SPTBN4/CACNA1C/EGF/HECW2/BEST1/TRPC1/LILRB2/SNTA1/BIN1/NOS1AP/NTSR1/LILRB1/KCNN4/CCL5/P2RX7/GPR35/NEDD4L/CACNB3/OPRD1/KCNE3/F2RL3/CACNB4/GRIN1/UCN/CACNA1C/CD19/KCNS2/DMPK/P2RX4/KCNE1/FYN/HES1/ATP1B1/LILRB1/TMEM38A/MYLK/PRKCE/PACSIN3/OPRL1/ADORA2A/PDE4B/SLC6A9/CBARP/STC2/CRACR2B/CASK/F2R/JPH1/ADRB2/CNKSR3/G…	67
HL60	Cytarabine	UP	GO:0061097	regulation of protein tyrosine kinase activity	23/2009	105/20973	0.000125354	0.00257031	0.00202434	ACE/CASS4/GPRC5B/PTK6/EGF/EFNA1/CSF1R/CCL5/SH3BP5/DOK7/GHRL/NCF1/MVP/SRC/DOCK3/AREG/CD24/DLG4/TGFA/PTPRC/PTPRC/ERRFI1/HBEGF	23
HL60	Cytarabine	UP	GO:0051607	defense response to virus	55/2009	346/20973	0.000125579	0.00257031	0.00202434	CXCL10/CD40/APOBEC3F/IL12RB1/GBP1/RSAD2/APOBEC3H/APOBEC3G/NLRP1/AIM2/PRF1/BIRC3/GBP3/IFIT5/ITGAX/OAS2/LILRB1/TNFAIP3/OAS3/MOV10/CCDC92/TRIM22/ISG20/OAS1/RNASE6/IFI16/IL1B/IL23A/MX1/DDIT4/MX2/TICAM1/APOBEC3D/TRIM34/DHX58/IFI6/IRF7/DDX58/LILRB1/ZC3H12A/SHFL/HERC5/ZDHHC1/CARD9/IRF5/PMAIP1/PTPRC/IRF2/PTPRC/APOBEC3B/DDX60/PARP9/IFNGR2/IRF1/STAT2	55
HL60	Cytarabine	UP	GO:2000319	regulation of T-helper 17 cell differentiation	8/2009	18/20973	0.000126827	0.00258589	0.00203661	IL12RB1/NFKBIZ/TBX21/LOXL3/IL23A/NFKBID/ZC3H12A/SMAD7	8
HL60	Cytarabine	UP	GO:0007599	hemostasis	44/2009	259/20973	0.000127203	0.00258589	0.00203661	CLIC1/CD40/SERPINE1/ITGB3/LCK/DMTN/CD36/SELP/PEAR1/ADTRP/MERTK/PROC/CD34/ANXA8/EPHB2/SERPINA1/CYP4F11/THBS1/SERPINA1/SCUBE1/PROCR/HPSE/ZNF385A/F2RL3/ADAMTS13/SRC/PDGFA/FCER1G/TYRO3/PLEK/F8/F3/PLAU/PLAUR/ADORA2A/DGKQ/PAFAH2/CD9/STXBP1/F2R/IL6ST/DGKH/SLC7A11/GATA1	44
HL60	Cytarabine	UP	GO:0098815	modulation of excitatory postsynaptic potential	13/2009	43/20973	0.000128289	0.00259915	0.00204706	BAIAP2/CUX2/SHANK3/S1PR2/GRIN1/DMPK/CHRNA7/PRKCZ/STX1B/NLGN2/DLG4/LRRK2/ADRB2	13
HL60	Cytarabine	UP	GO:0090132	epithelium migration	60/2009	387/20973	0.00012945	0.00261384	0.00205863	TNF/ADAM9/CD40/ITGB3/ANGPT1/ACVRL1/JUN/PPARG/PLK2/ADTRP/HDAC9/EPPK1/MMP9/PLEKHG5/HMOX1/EGF/EGR3/VASH1/ATOH8/PTP4A3/AMOT/RRAS/IQSEC1/EFNA1/SOX18/THBS1/KIT/ADGRA2/KANK2/DAB2IP/PTP4A3/DUSP10/FUT1/RGCC/PTK2/SLIT2/NRP1/CYP1B1/SRC/EPB41L5/ADGRB1/ID1/KLF4/JUP/DLL4/CARD10/P2RX4/ANXA3/ZC3H12A/LPXN/AKT3/GLIPR2/PRKCE/PPARD/TESK1/HBEGF/MCC/PXN/NR4A1/JCAD	60
HL60	Cytarabine	UP	GO:0140546	defense response to symbiont	55/2009	347/20973	0.000135612	0.00272907	0.00214938	CXCL10/CD40/APOBEC3F/IL12RB1/GBP1/RSAD2/APOBEC3H/APOBEC3G/NLRP1/AIM2/PRF1/BIRC3/GBP3/IFIT5/ITGAX/OAS2/LILRB1/TNFAIP3/OAS3/MOV10/CCDC92/TRIM22/ISG20/OAS1/RNASE6/IFI16/IL1B/IL23A/MX1/DDIT4/MX2/TICAM1/APOBEC3D/TRIM34/DHX58/IFI6/IRF7/DDX58/LILRB1/ZC3H12A/SHFL/HERC5/ZDHHC1/CARD9/IRF5/PMAIP1/PTPRC/IRF2/PTPRC/APOBEC3B/DDX60/PARP9/IFNGR2/IRF1/STAT2	55
HL60	Cytarabine	UP	GO:0007596	blood coagulation	43/2009	252/20973	0.000136299	0.00273373	0.00215305	CLIC1/CD40/SERPINE1/ITGB3/LCK/DMTN/CD36/SELP/PEAR1/ADTRP/MERTK/PROC/CD34/ANXA8/EPHB2/SERPINA1/CYP4F11/THBS1/SERPINA1/SCUBE1/PROCR/HPSE/F2RL3/ADAMTS13/SRC/PDGFA/FCER1G/TYRO3/PLEK/F8/F3/PLAU/PLAUR/ADORA2A/DGKQ/PAFAH2/CD9/STXBP1/F2R/IL6ST/DGKH/SLC7A11/GATA1	43
HL60	Cytarabine	UP	GO:0035747	natural killer cell chemotaxis	7/2009	14/20973	0.000136971	0.00273805	0.00215645	CCL4/CCL4/CCL3/CCL4/CCL2/KLRK1/CCL5	7
HL60	Cytarabine	UP	GO:0006949	syncytium formation	18/2009	73/20973	0.000137708	0.00274365	0.00216086	CXCL10/FLOT1/ADAM9/GDF15/KCNH1/SH3PXD2A/FLOT1/TANC1/EHD2/ADGRB1/TYROBP/CD53/RAPGEF3/PLEKHO1/FLOT1/CD9/ADAMTS5/IL4R	18
HL60	Cytarabine	UP	GO:0050808	synapse organization	70/2009	471/20973	0.000141137	0.00280264	0.00220732	TNF/NPAS4/TPBG/RAB17/CDH1/NRCAM/ACHE/C1QL1/C1QA/CAMK2B/C3/FCGR2B/LAMB2/IL10/MDGA1/ABI3/PLXNB2/EPHB2/LILRB2/SNTA1/NOS1AP/EFNA1/ITGAM/CBLN3/DAB2IP/DOK7/LZTS3/ITPKA/BAIAP2/CACNB3/GHRL/PALM/CYFIP1/SDK2/LGI2/OBSL1/CUX2/IL10RA/NRP1/SHANK3/PTPRF/CACNB4/TANC1/CNTNAP1/NEGR1/SYNPO/ADGRB1/DMPK/CHRNA7/AGRN/FYN/CX3CR1/PPFIA4/CLSTN3/NLGN2/DLG4/ADD2/ZC4H2/NTRK1/NTN1/CAMKV/CDKL5/LRRK2/F2R/ARHGAP44/NTNG2/SLC7A11/…	70
HL60	Cytarabine	UP	GO:0042476	odontogenesis	27/2009	134/20973	0.000152874	0.00302557	0.0023829	SERPINE1/FAM20C/ID3/NGFR/SCN5A/DLX3/FAM20C/COL1A1/CD34/CSF1/JAG2/TUFT1/ADM/SLC24A4/DLX2/SMPD3/SRC/CTNNA1/GATA6/AQP3/DLX1/TGFB3/FST/TP63/FOXC1/ADAMTS5/SDC1	27
HL60	Cytarabine	UP	GO:0046660	female sex differentiation	26/2009	127/20973	0.000153372	0.00302557	0.0023829	NUPR1/TNFAIP6/MERTK/PCYT1B/A2M/STRA6/PTX3/MMP2/RETN/DMC1/KIT/INHA/LHFPL2/LFNG/SLIT2/COL9A3/SRC/CTNNA1/TYRO3/KITLG/ARID5B/FST/TP63/FOXC1/CEBPB/FANCG	26
HL60	Cytarabine	UP	GO:0002548	monocyte chemotaxis	21/2009	93/20973	0.000154464	0.00303712	0.002392	CCL4/CXCL10/CCL4/CCL3/CCL4/SERPINE1/CCL3L1/CCL2/CCL23/NBL1/FPR2/DUSP1/TNFRSF11A/CCL5/CCL20/SLIT2/CCR2/CCL22/CX3CR1/CCL23/AIF1	21
HL60	Cytarabine	UP	GO:0061900	glial cell activation	19/2009	80/20973	0.000155162	0.00304086	0.00239494	TNF/CCL3/AGER/CLU/JUN/C1QA/FPR2/ITGAM/TLR6/IL1B/TYROBP/SYT11/CX3CR1/AIF1/ADORA2A/LRRK2/PTPRC/PTPRC/IFNGR2	19
HL60	Cytarabine	UP	GO:2000310	regulation of NMDA receptor activity	9/2009	23/20973	0.000156634	0.00305971	0.00240979	CCL2/DAPK1/RASGRF1/EPHB2/CCR2/DLG4/PINK1/SLC6A9/IFNGR2	9
HL60	Cytarabine	UP	GO:0043552	positive regulation of phosphatidylinositol 3-kinase activity	11/2009	33/20973	0.000159791	0.00310118	0.00244245	CCR7/NOD2/FGR/FGFR3/FPR2/TNFAIP8L3/KIT/PTK2/SRC/CD19/FLT3	11
HL60	Cytarabine	UP	GO:0090022	regulation of neutrophil chemotaxis	11/2009	33/20973	0.000159791	0.00310118	0.00244245	CCR7/CXCL8/TNFAIP6/NOD2/DAPK2/IL23A/SLIT2/MDK/C3AR1/CAMK1D/TIRAP	11
HL60	Cytarabine	UP	GO:0042102	positive regulation of T cell proliferation	30/2009	156/20973	0.000163425	0.00315131	0.00248193	AGER/IL12RB1/CD70/SPTA1/EBI3/CD3E/IL1A/CD86/CD80/CD6/TNFSF9/HLA-DMB/LILRB2/TNFSF4/HAVCR2/CCL5/ZAP70/IL1B/IL23A/CCR2/CD274/CD24/CD1D/HES1/AIF1/PTPRC/CCDC88B/PTPRC/IL6ST/IL18	30
HL60	Cytarabine	UP	GO:0051384	response to glucocorticoid	30/2009	156/20973	0.000163425	0.00315131	0.00248193	TNF/ADAM9/NPAS4/IL1RN/ACE/A2M/IL10/GJB2/FOS/ZFP36L1/FOSB/ACVR1/SLIT2/DDIT4/ADM/MDK/PTPRU/CYP1B1/UCN/LCAT/AREG/FLT3/ANXA3/FBXO32/AIF1/SSTR2/PTAFR/ERRFI1/CASP9/SDC1	30
HL60	Cytarabine	UP	GO:1901739	regulation of myoblast fusion	10/2009	28/20973	0.000165439	0.00316509	0.00249278	CXCL10/FLOT1/GDF15/FLOT1/EHD2/ADGRB1/CD53/PLEKHO1/FLOT1/IL4R	10
HL60	Cytarabine	UP	GO:0043372	positive regulation of CD4-positive, alpha-beta T cell differentiation	13/2009	44/20973	0.00016625	0.00316509	0.00249278	IL12RB1/NFKBIZ/CD86/CD80/TNFSF4/SOCS1/IL23A/CD83/PRKCZ/NFKBID/NLRP3/IL4R/IL18	13
HL60	Cytarabine	UP	GO:0045124	regulation of bone resorption	13/2009	44/20973	0.00016625	0.00316509	0.00249278	ITGB3/TMEM119/CSF1R/TNFAIP3/TNFRSF11A/P2RX7/SIGLEC15/ADAM8/SRC/CD38/LTBP3/GPR137/SPP1	13
HL60	Cytarabine	UP	GO:2000515	negative regulation of CD4-positive, alpha-beta T cell activation	13/2009	44/20973	0.00016625	0.00316509	0.00249278	TBX21/LGALS9B/TNFSF4/LOXL3/LGALS9C/CD274/VSIR/ARG2/ZC3H12A/TWSG1/BCL6/IL4R/SMAD7	13
HL60	Cytarabine	UP	GO:0038093	Fc receptor signaling pathway	15/2009	56/20973	0.00018216	0.003457	0.00272269	FGR/CLEC4E/FCGR2B/NR4A3/KIT/HCK/PTK2/PLD2/SRC/FCER1G/FYN/FCGR1BP/PRKCE/PTPRC/PTPRC	15
HL60	Cytarabine	UP	GO:0007517	muscle organ development	55/2009	351/20973	0.000183447	0.00347045	0.00273328	CXCL10/FLOT1/DES/NUPR1/ID3/KEL/ATF3/BTG2/HDAC9/MYOZ1/STRA6/EGR1/EGR3/EGR2/HEG1/NIBAN2/FOS/LIF/SPEG/ANKRD2/DSP/MYORG/ASB2/FLOT1/NOG/TTN/ACVR1/HIVEP3/POU6F1/PAX5/CNTNAP1/ADGRB1/DLL4/ITGA11/MAFF/SHOX2/SGCB/ARID5B/FGFRL1/MYLK/ZBTB42/FHL3/ZFHX3/FOXC1/TRIM72/SMAD3/FLOT1/IGSF8/SCX/MYLK2/HBEGF/JPH1/NR4A1/TGFBR3/SMAD7	55
HL60	Cytarabine	UP	GO:0090130	tissue migration	60/2009	392/20973	0.000184837	0.00348575	0.00274533	TNF/ADAM9/CD40/ITGB3/ANGPT1/ACVRL1/JUN/PPARG/PLK2/ADTRP/HDAC9/EPPK1/MMP9/PLEKHG5/HMOX1/EGF/EGR3/VASH1/ATOH8/PTP4A3/AMOT/RRAS/IQSEC1/EFNA1/SOX18/THBS1/KIT/ADGRA2/KANK2/DAB2IP/PTP4A3/DUSP10/FUT1/RGCC/PTK2/SLIT2/NRP1/CYP1B1/SRC/EPB41L5/ADGRB1/ID1/KLF4/JUP/DLL4/CARD10/P2RX4/ANXA3/ZC3H12A/LPXN/AKT3/GLIPR2/PRKCE/PPARD/TESK1/HBEGF/MCC/PXN/NR4A1/JCAD	60
HL60	Cytarabine	UP	GO:0060079	excitatory postsynaptic potential	22/2009	101/20973	0.000189798	0.00356809	0.00281018	NPAS4/P2RX6/CHRNA2/P2RX7/BAIAP2/GHRL/CUX2/SHANK3/S1PR2/GRIN1/MPP2/GRIK5/DMPK/P2RX4/CHRNA7/PRKCZ/STX1B/NLGN2/DLG4/ADORA2A/LRRK2/ADRB2	22
HL60	Cytarabine	UP	GO:0099565	chemical synaptic transmission, postsynaptic	23/2009	108/20973	0.000195687	0.0036673	0.00288832	NPAS4/P2RX6/CHRNA2/NTSR1/P2RX7/BAIAP2/GHRL/CUX2/SHANK3/S1PR2/GRIN1/MPP2/GRIK5/DMPK/P2RX4/CHRNA7/PRKCZ/STX1B/NLGN2/DLG4/ADORA2A/LRRK2/ADRB2	23
HL60	Cytarabine	UP	GO:0071356	cellular response to tumor necrosis factor	45/2009	272/20973	0.000200299	0.00372633	0.00293481	TNF/CCL4/CCL4/CCL3/CD40/CCL4/CCL3L1/CXCL8/CCL2/GBP1/CD70/GBP2/CCL23/TRAF1/AIM2/KLF2/COL1A1/BIRC3/GBP3/TNFAIP3/TNFRSF11A/THBS1/CHI3L1/CCL5/ZFP36L1/CAMP/DAB2IP/NFKBIA/PELI3/TNFRSF4/CCL20/ADAMTS7/SMPD3/CYP1B1/ADAMTS13/CYLD/TNFRSF1B/CCL22/HES1/RORA/ZC3H12A/CCL23/CD58/FAS/IL18BP	45
HL60	Cytarabine	UP	GO:0002281	macrophage activation involved in immune response	8/2009	19/20973	0.000200701	0.00372633	0.00293481	DYSF/SUCNR1/HAVCR2/TICAM1/TYROBP/CX3CR1/PRKCE/IFI35	8
HL60	Cytarabine	UP	GO:0010759	positive regulation of macrophage chemotaxis	8/2009	19/20973	0.000200701	0.00372633	0.00293481	RARRES2/CSF1/CSF1R/THBS1/CCL5/PTK2/MDK/C3AR1	8
HL60	Cytarabine	UP	GO:0050806	positive regulation of synaptic transmission	35/2009	195/20973	0.000204083	0.00377742	0.00297504	TNF/FLOT1/AGER/ROR2/CCL2/CYP46A1/PLK2/CACNG5/EPHB2/LILRB2/TSHZ3/RETN/FLOT1/AKAP5/NRGN/CCR2/SHANK3/MPP2/TYROBP/SLC4A8/CHRNA7/PRKCZ/STX1B/CX3CR1/CLSTN3/NLGN2/DLG4/RIMS3/SQSTM1/NTRK1/PRKCE/ADORA2A/PINK1/FLOT1/STXBP1	35
HL60	Cytarabine	UP	GO:1902903	regulation of supramolecular fiber organization	64/2009	427/20973	0.000210145	0.00387767	0.003054	CCR7/CLU/DMTN/SYNPO2/LIMCH1/CDC42EP1/SPTA1/MAP2/CAMSAP3/HDGFL3/SPTBN4/NAV3/ALOX15/ASAP3/CARMIL1/CHADL/BIN1/CYRIA/TUBB4A/HCK/PFN4/SPTB/TMOD1/BAIAP2/MAP1A/CYFIP1/RGCC/RHPN1/SLIT2/CLIP3/SDC4/NRP1/SHANK3/SORBS3/NCKAP1/PTGER4/GPR65/IQANK1/SYNPO/ID1/PLEK/CHRNA7/MYLK3/PLEKHG2/TGFB3/RHOC/CAPG/ADD2/INPP5J/RAPGEF3/PRKCE/SMAD3/TESK1/AKAP13/CARMIL2/CAMSAP2/EMILIN1/PXN/CYFIP1/VILL/PPM1E/ABI2/SSH3/TMOD2	64
HL60	Cytarabine	UP	GO:0050817	coagulation	43/2009	257/20973	0.00021315	0.0039111	0.00308033	CLIC1/CD40/SERPINE1/ITGB3/LCK/DMTN/CD36/SELP/PEAR1/ADTRP/MERTK/PROC/CD34/ANXA8/EPHB2/SERPINA1/CYP4F11/THBS1/SERPINA1/SCUBE1/PROCR/HPSE/F2RL3/ADAMTS13/SRC/PDGFA/FCER1G/TYRO3/PLEK/F8/F3/PLAU/PLAUR/ADORA2A/DGKQ/PAFAH2/CD9/STXBP1/F2R/IL6ST/DGKH/SLC7A11/GATA1	43
HL60	Cytarabine	UP	GO:0001890	placenta development	29/2009	151/20973	0.000213262	0.0039111	0.00308033	PPARG/ZNF568/DLX3/CDKN1C/PCDH12/ETNK2/IL10/GJB2/VASH1/PRDM1/LIF/SOCS3/ZFP36L1/PHLDA2/TFEB/GHRL/PTK2/ADM/EPAS1/SPP1/JUNB/HES1/E2F8/SPINT1/PPARD/CEBPB/TTPA/STC2/E2F7	29
HL60	Cytarabine	UP	GO:0031663	lipopolysaccharide-mediated signaling pathway	19/2009	82/20973	0.000219152	0.00400687	0.00315575	TNF/IRAK2/CCL3/CCL2/CD36/CD6/TNFAIP3/CCL5/NFKBIA/HCK/IL1B/LY96/BPI/TICAM1/NFKBIL1/PRKCE/PTAFR/SIGIRR/IL18	19
HL60	Cytarabine	UP	GO:0042832	defense response to protozoan	10/2009	29/20973	0.000230955	0.00417987	0.00329201	CD40/GBP2/CLEC7A/BCL3/IL10/BATF2/NKG7/SLC11A1/CCDC88B/IL4R	10
HL60	Cytarabine	UP	GO:0072677	eosinophil migration	10/2009	29/20973	0.000230955	0.00417987	0.00329201	CCL4/CCL4/CCL3/CCL4/CCL2/CCL5/DAPK2/ADAM8/PTGER4/HRH1	10
HL60	Cytarabine	UP	GO:2000463	positive regulation of excitatory postsynaptic potential	10/2009	29/20973	0.000230955	0.00417987	0.00329201	BAIAP2/CUX2/SHANK3/GRIN1/CHRNA7/PRKCZ/STX1B/NLGN2/DLG4/ADRB2	10
HL60	Cytarabine	UP	GO:0002604	regulation of dendritic cell antigen processing and presentation	6/2009	11/20973	0.000231647	0.00417987	0.00329201	CCR7/NOD2/FCGR2B/THBS1/CD68/SLC11A1	6
HL60	Cytarabine	UP	GO:0022408	negative regulation of cell-cell adhesion	43/2009	258/20973	0.000232549	0.00417987	0.00329201	CDH1/IL1RN/ADTRP/LAG3/CD86/CD80/IL4I1/FCGR2B/IL10/LILRB2/LAX1/TBX21/LGALS9B/LILRB1/TNFSF4/HAVCR2/LOXL3/LGALS9C/SOCS1/RGCC/PTK2/PAG1/MDK/SDC4/CR1/CD274/VSIR/EPB41L5/KLF4/NOTCH4/ARG2/LILRB1/ZC3H12A/ILDR2/TWSG1/CEBPB/ADORA2A/CD9/AKNA/BCL6/IL4R/SMAD7/IRF1	43
HL60	Cytarabine	UP	GO:0051960	regulation of nervous system development	70/2009	479/20973	0.000234104	0.00417987	0.00329201	TNF/TPBG/LHX2/ELAPOR2/MAP2/ACE/PLXNB3/HOXB3/PAX6/CAMK2B/ZNF488/TP73/PLXNB2/EGR2/RARG/PLXNA4/LIF/SEMA6B/EPHB2/BIN1/ITGAX/KIT/NOG/MYRF/ITPKA/IL1B/BAIAP2/GHRL/DUSP10/CYFIP1/TRIM46/OBSL1/SLIT2/CUX2/PLXNC1/PLXNA3/MDK/NRP1/SHANK3/DLX2/CTNNA1/RTN4R/ADGRB1/ID1/SEMA3B/DLL4/DRAXIN/SHOX2/SPP1/TNFRSF1B/SEMA7A/DLX1/AGRN/HES1/BHLHE41/CX3CR1/OLIG2/CLSTN3/NLGN2/NTRK1/NTN1/SPINT1/SMARCD3/CDKL5/TYMP/SYNJ1/DYNLT1/I…	70
HL60	Cytarabine	UP	GO:0002820	negative regulation of adaptive immune response	20/2009	89/20973	0.000235165	0.00417987	0.00329201	NOD2/IL4I1/FCGR2B/IL7R/ALOX15/TBX21/LILRB1/TNFSF4/HAVCR2/LOXL3/CR1/PARP3/LILRB1/ZC3H12A/PTPRC/PTPRC/BCL6/IL4R/SMAD7/IL1RL1	20
HL60	Cytarabine	UP	GO:0046131	pyrimidine ribonucleoside metabolic process	7/2009	15/20973	0.000235584	0.00417987	0.00329201	APOBEC3F/APOBEC3H/APOBEC3G/CDA/APOBEC3D/APOBEC3B/UPP1	7
HL60	Cytarabine	UP	GO:0046133	pyrimidine ribonucleoside catabolic process	7/2009	15/20973	0.000235584	0.00417987	0.00329201	APOBEC3F/APOBEC3H/APOBEC3G/CDA/APOBEC3D/APOBEC3B/UPP1	7
HL60	Cytarabine	UP	GO:1903044	protein localization to membrane raft	7/2009	15/20973	0.000235584	0.00417987	0.00329201	FLOT1/CYP46A1/FLOT1/REEP2/CD24/ATP1B1/FLOT1	7
HL60	Cytarabine	UP	GO:0002224	toll-like receptor signaling pathway	29/2009	152/20973	0.000239839	0.00424281	0.00334158	TNF/FLOT1/IRAK2/CD40/NOD2/CD36/RSAD2/TREML4/BIRC3/TNFAIP3/HAVCR2/TLR6/FLOT1/DAB2IP/NFKBIA/OAS1/LY96/TLR1/SMPDL3B/TICAM1/TYRO3/NINJ1/IRF7/NFKBIL1/PRKCE/IFI35/FLOT1/TIRAP/IRF1	29
HL60	Cytarabine	UP	GO:0032615	interleukin-12 production	21/2009	96/20973	0.000247126	0.00434609	0.00342292	CCR7/CD40/AGER/NOD2/CD36/CLEC7A/LTB/IL10/LILRB1/MAPK11/TNFSF4/THBS1/LTB/IL23A/MDK/ACP5/LILRB1/IRF5/TIRAP/HLA-B/IRF1	21
HL60	Cytarabine	UP	GO:0032655	regulation of interleukin-12 production	21/2009	96/20973	0.000247126	0.00434609	0.00342292	CCR7/CD40/AGER/NOD2/CD36/CLEC7A/LTB/IL10/LILRB1/MAPK11/TNFSF4/THBS1/LTB/IL23A/MDK/ACP5/LILRB1/IRF5/TIRAP/HLA-B/IRF1	21
HL60	Cytarabine	UP	GO:0010038	response to metal ion	57/2009	372/20973	0.000256849	0.00450387	0.00354719	ADAM9/CACNA1G/DMTN/JUN/KCNMB1/CDH1/SCN5A/KCNH1/IL1A/AOC1/MMP9/HMOX1/KCNMB4/SUCNR1/FOS/ALOX15/RASA4B/CYBB/TRPC1/CYP1A1/SLFN14/THBS1/CPNE9/KIT/CRIP1/P2RX7/NEDD4L/TTN/RASAL1/FOSB/CPNE4/TRPV6/NCF1/CPNE5/SMPD3/TXNIP/HAAO/FBP1/ADAMTS13/MT1F/GIPR/SMPD1/S100A8/LCAT/RASA4/HESX1/P2RX4/JUNB/AQP3/SYT11/ALOX5AP/DLG4/LRRK2/KHK/JUND/CASP9/SDC1	57
HL60	Cytarabine	UP	GO:0060395	SMAD protein signal transduction	19/2009	83/20973	0.000259039	0.00452903	0.00356701	ROR2/JUN/GDF15/PPARG/FOS/ATOH8/DAB2/INHBE/INHA/BTBD11/VIM/TGFB3/SMAD3/SMAD9/SMAD6/MAGI2/PBLD/SMAD7/INHBC	19
HL60	Cytarabine	UP	GO:0001936	regulation of endothelial cell proliferation	34/2009	190/20973	0.000264615	0.00461308	0.0036332	TNF/ALOX5/ITGB3/ACVRL1/CCL2/ALDH1A2/JUN/NGFR/CCR3/PPARG/PPP1R16B/PLXNB3/IL10/TIE1/HMOX1/EGF/EGR3/VASH1/ATOH8/THBS1/GHRL/FUT1/RGCC/ALOX5/MDK/NRP1/DLL4/ECM1/F3/AKT3/LRG1/EGFL7/NR4A1/JCAD	34
HL60	Cytarabine	UP	GO:0001892	embryonic placenta development	20/2009	90/20973	0.000275521	0.00478928	0.00377197	ZNF568/CDKN1C/PCDH12/IL10/VASH1/PRDM1/LIF/SOCS3/ZFP36L1/PHLDA2/TFEB/ADM/EPAS1/JUNB/HES1/E2F8/SPINT1/CEBPB/TTPA/E2F7	20
HL60	Cytarabine	UP	GO:0072676	lymphocyte migration	28/2009	146/20973	0.000278393	0.00482521	0.00380027	CCL4/CXCL10/CCL4/CCR7/CCL3/CCL4/CCL3L1/CCL2/CXCL11/ICAM1/KLRK1/CCL23/ADTRP/ITGB7/TBX21/CXCL16/CCL5/ZAP70/CCL20/GCSAM/ADAM8/CCR2/GCSAML/ECM1/CCL22/HSD3B7/CCL23/AIF1	28
HL60	Cytarabine	UP	GO:0032743	positive regulation of interleukin-2 production	11/2009	35/20973	0.000287809	0.00497403	0.00391748	CD3E/CLEC7A/IL1A/CD86/CD80/IL1B/CCR2/CD83/PDE4B/PTPRC/PTPRC	11
HL60	Cytarabine	UP	GO:0032495	response to muramyl dipeptide	8/2009	20/20973	0.000306499	0.00526669	0.00414798	NOD2/NLRP1/TNFAIP3/NFKBIA/INAVA/VIM/CARD9/IRF5	8
HL60	Cytarabine	UP	GO:0045217	cell-cell junction maintenance	8/2009	20/20973	0.000306499	0.00526669	0.00414798	CAMSAP3/CSF1R/KIFC3/PLEKHA7/INAVA/CNTNAP1/NLGN2/F2R	8
HL60	Cytarabine	UP	GO:0001562	response to protozoan	10/2009	30/20973	0.000316886	0.00541414	0.0042641	CD40/GBP2/CLEC7A/BCL3/IL10/BATF2/NKG7/SLC11A1/CCDC88B/IL4R	10
HL60	Cytarabine	UP	GO:0051968	positive regulation of synaptic transmission, glutamatergic	10/2009	30/20973	0.000316886	0.00541414	0.0042641	ROR2/CCL2/CACNG5/TSHZ3/CCR2/SHANK3/NLGN2/NTRK1/ADORA2A/STXBP1	10
HL60	Cytarabine	UP	GO:0043254	regulation of protein-containing complex assembly	65/2009	442/20973	0.000322596	0.00549604	0.00432861	TNF/CCR7/CLU/DMTN/CD36/SELP/GBP5/CDC42EP1/SPTA1/MAP2/CLEC7A/CAMSAP3/TAL1/SPTBN4/FSCN1/NAV3/RASIP1/ALOX15/CARMIL1/TRABD2A/BIN1/DACT1/CYRIA/BMF/TLR6/STXBP6/TUBB4A/DAB2IP/HCK/PFN4/SPTB/TMOD1/BAIAP2/CYFIP1/SLIT2/OPRD1/CLIP3/NCKAP1/PTGER4/TICAM1/SRC/IQANK1/LCAT/PLEK/PRKCZ/STX1B/HES1/PLEKHG2/RHOC/CAPG/ADD2/INPP5J/PRKCE/IRGM/PINK1/SMAD6/CTNNBIP1/CARMIL2/TIRAP/STXBP1/CAMSAP2/CYFIP1/VILL/SSH3/TMOD2	65
HL60	Cytarabine	UP	GO:0043277	apoptotic cell clearance	16/2009	65/20973	0.00032491	0.00551979	0.00434732	ITGB3/CCL2/CD36/PEAR1/MERTK/C3/ALOX15/MFGE8/XKR7/THBS1/CCR2/TYRO3/ADGRB1/TYROBP/ABCA7/XKR9	16
HL60	Cytarabine	UP	GO:0002821	positive regulation of adaptive immune response	32/2009	177/20973	0.000327036	0.0055246	0.00435111	TNF/CD40/IL12RB1/NOD2/RSAD2/IL1R1/NFKBIZ/CLEC7A/C3/FCER2/TBX21/TNFSF4/P2RX7/IL1B/IL23A/CCR2/CD226/NECTIN2/CD274/MR1/CD1D/PRKCZ/NFKBID/SLC11A1/NLRP3/KMT5C/CARD9/PTPRC/PTPRC/IL6ST/IL18/HLA-B	32
HL60	Cytarabine	UP	GO:0007009	plasma membrane organization	32/2009	177/20973	0.000327036	0.0055246	0.00435111	FLOT1/CLU/SPTA1/DYSF/TIE1/BIN1/XKR7/FLOT1/COL5A1/P2RX7/MYRF/BAIAP2/SNX33/FOLR2/ROPN1B/EPB41L3/CR1/EHD2/SMPD1/FNBP1L/S100A9/SYT11/ABCA7/PLSCR3/PRX/XKR9/PACSIN3/TRIM72/FLOT1/CD9/PTPRC/PTPRC	32
HL60	Cytarabine	UP	GO:0045216	cell-cell junction organization	38/2009	223/20973	0.000332886	0.00560763	0.0044165	TNF/LIMS2/CDH1/CAMSAP3/ACE/SVEP1/ILDR1/CLDN7/FSCN1/GJB2/HEG1/MICALL2/EPHB2/DSP/CSF1R/PECAM1/IL1B/MYO1C/KIFC3/CTNND1/PLEKHA7/FBF1/EPB41L3/SRC/INAVA/CNTNAP1/CTNNA1/JUP/OCEL1/TGFB3/RHOC/NLGN2/SMAD3/CD9/F2R/CDH24/SMAD7/GJC1	38
HL60	Cytarabine	UP	GO:0002701	negative regulation of production of molecular mediator of immune response	15/2009	59/20973	0.000339667	0.00570583	0.00449384	TNF/ANGPT1/CD22/CD96/FCGR2B/IL10/HMOX1/TBX21/LILRB1/CR1/PARP3/TGFB3/LILRB1/BCL6/SMAD7	15
HL60	Cytarabine	UP	GO:0030041	actin filament polymerization	33/2009	185/20973	0.00034309	0.00574724	0.00452645	CCR7/DMTN/CDC42EP1/SPTA1/SPTBN4/ALOX15/CARMIL1/MICALL2/BIN1/CYRIA/GAS7/HCK/PFN4/SPTB/TMOD1/BAIAP2/CYFIP1/SLIT2/NCKAP1/PSTPIP2/IQANK1/PLEKHG2/CAPG/AIF1/ADD2/PRKCE/MSRB2/CARMIL2/PREX1/CYFIP1/VILL/SSH3/TMOD2	33
HL60	Cytarabine	UP	GO:0007520	myoblast fusion	14/2009	53/20973	0.000346807	0.00579332	0.00456274	CXCL10/FLOT1/GDF15/KCNH1/FLOT1/TANC1/EHD2/ADGRB1/CD53/PLEKHO1/FLOT1/CD9/ADAMTS5/IL4R	14
HL60	Cytarabine	UP	GO:0008154	actin polymerization or depolymerization	37/2009	216/20973	0.000356536	0.0059393	0.00467771	CCR7/DMTN/CDC42EP1/SPTA1/SPTBN4/ALOX15/CARMIL1/MICALL2/BIN1/CYRIA/GAS7/HCK/PFN4/SPTB/TMOD1/BAIAP2/GHRL/CYFIP1/SLIT2/NCKAP1/PSTPIP2/IQANK1/PLEK/MICAL1/PLEKHG2/CAPG/AIF1/ADD2/PRKCE/MSRB2/CARMIL2/PREX1/CYFIP1/VILL/ABI2/SSH3/TMOD2	37
HL60	Cytarabine	UP	GO:0046849	bone remodeling	20/2009	92/20973	0.00037473	0.00622508	0.00490279	ITGB3/TMEM119/IL7/GPR55/CSF1R/TNFAIP3/TNFRSF11A/P2RX7/SIGLEC15/ADAM8/MDK/SRC/ACP5/CD38/LTBP3/GPR137/SPP1/TGFB3/CTSK/ADRB2	20
HL60	Cytarabine	UP	GO:0007612	learning	29/2009	156/20973	0.000377968	0.00625921	0.00492967	OPRL1/NPAS4/TPBG/SLC12A5/BTG2/C1QL1/PAK6/STRA6/FOS/EPHB2/NTSR1/KIT/MAP1A/NRGN/SHANK3/TANC1/GRIN1/UCN/SYT11/FYN/ABCA7/DLG4/ATP8A1/RAPGEF3/OPRL1/BRSK1/HRH1/SYNJ1/SLC7A11	29
HL60	Cytarabine	UP	GO:0002230	positive regulation of defense response to virus by host	11/2009	36/20973	0.000378872	0.00625921	0.00492967	APOBEC3F/IL12RB1/APOBEC3G/AIM2/LILRB1/IL23A/DDX58/LILRB1/ZC3H12A/ZDHHC1/PARP9	11
HL60	Cytarabine	UP	GO:2000116	regulation of cysteine-type endopeptidase activity	43/2009	264/20973	0.000386066	0.00636055	0.00500948	TNF/LCK/NGFR/PPARG/TNFSF15/CD44/LAMP3/CLEC7A/NLRP1/DAPK1/AIM2/BIRC3/MMP9/NLRP12/HIP1/THBS1/IFI16/BBC3/SRC/GRIN1/PIDD1/S100A8/KLF4/S100A9/IFI6/MICAL1/FYN/F3/TP63/UACA/PLAUR/ADORA2A/NLRP3/SMAD3/NLRC4/CARD9/TBC1D10A/PMAIP1/F2R/CASP9/NR4A1/FAS/PSMB9	43
HL60	Cytarabine	UP	GO:0009612	response to mechanical stimulus	37/2009	217/20973	0.000390948	0.00642333	0.00505893	TNF/CXCL10/CD40/JUN/SLC8A1/BTG2/STRA6/COL1A1/FOS/MMP2/RETN/TNFRSF8/THBS1/CHI3L1/KIT/P2RX7/NFKBIA/PDZD7/IL1B/TTN/FOSB/PTK2/MDK/SHANK3/PTGER4/TXNIP/SRC/UCN/JUP/FYN/LRP11/NTRK1/TNFRSF10B/SCX/JUND/FAS/IRF1	37
HL60	Cytarabine	UP	GO:0002709	regulation of T cell mediated immunity	28/2009	149/20973	0.00039387	0.00645366	0.00508282	AGER/IL12RB1/NOD2/RSAD2/IL1R1/IL4I1/FCGR2B/IL7R/TBX21/LILRB1/TNFSF4/P2RX7/IL1B/IL23A/CCR2/NECTIN2/TRPM4/MR1/TNFRSF1B/CD1D/PRKCZ/LILRB1/NLRP3/PTPRC/PTPRC/IL18/HLA-B/SMAD7	28
HL60	Cytarabine	UP	GO:0006936	muscle contraction	56/2009	370/20973	0.000396198	0.00647412	0.00509893	TNF/DES/CACNA1G/SCN5A/P2RX6/SLC8A1/DTNA/MYOM2/TNNT3/TNNT1/MYBPH/CACNA1C/APBB1/SNTA1/BIN1/ANKRD2/DSP/NOS1AP/GAMT/KIT/NEDD4L/TMOD1/TTN/GHRL/MYL5/KCNE3/TRPM4/UCN/CACNA1C/SYNM/TPM4/CD38/JUP/DMPK/P2RX4/KCNE1/SLC6A8/TPM2/ATP1B1/ARG2/ZC3H12A/TMEM38A/MYLK/SSTR2/PDE4B/PTAFR/MYLK2/C12orf57/F2R/ADRB2/NR4A1/GAA/SMAD7/TMOD2/GSTM2/GJC1	56
HL60	Cytarabine	UP	GO:0032272	negative regulation of protein polymerization	19/2009	86/20973	0.000419086	0.00682951	0.00537883	DMTN/SPTA1/MAP2/SPTBN4/CARMIL1/TUBB4A/PFN4/SPTB/TMOD1/SLIT2/CLIP3/IQANK1/CAPG/ADD2/INPP5J/CARMIL2/VILL/SSH3/TMOD2	19
HL60	Cytarabine	UP	GO:0003158	endothelium development	29/2009	157/20973	0.000421953	0.00685759	0.00540095	TNF/CXCL10/ACVRL1/ICAM1/PPP1R16B/PROC/CD34/TIE1/HEG1/ATOH8/MESP1/ITGAX/SOX18/PECAM1/SCUBE1/IL1B/ACVR1/HPSE/NRP1/S1PR2/ID1/DLL4/BTG1/NOTCH4/RAPGEF3/APOLD1/KDM6B/COL18A1/COL15A1	29
HL60	Cytarabine	UP	GO:0002824	positive regulation of adaptive immune response based on somatic recombination of immune receptors built from immunoglobulin superfamily domains	31/2009	172/20973	0.000424753	0.00686743	0.0054087	TNF/CD40/IL12RB1/NOD2/RSAD2/IL1R1/NFKBIZ/CLEC7A/C3/FCER2/TBX21/TNFSF4/P2RX7/IL1B/IL23A/CCR2/CD226/NECTIN2/CD274/MR1/CD1D/PRKCZ/NFKBID/SLC11A1/NLRP3/KMT5C/CARD9/PTPRC/PTPRC/IL18/HLA-B	31
HL60	Cytarabine	UP	GO:0140052	cellular response to oxidised low-density lipoprotein particle stimulus	6/2009	12/20973	0.000425715	0.00686743	0.0054087	CD36/ADTRP/TLR6/SMPD3/TICAM1/CD68	6
HL60	Cytarabine	UP	GO:0046850	regulation of bone remodeling	14/2009	54/20973	0.000427403	0.00686743	0.0054087	ITGB3/TMEM119/CSF1R/TNFAIP3/TNFRSF11A/P2RX7/SIGLEC15/ADAM8/MDK/SRC/CD38/LTBP3/GPR137/SPP1	14
HL60	Cytarabine	UP	GO:0060325	face morphogenesis	10/2009	31/20973	0.000427927	0.00686743	0.0054087	CRISPLD2/STRA6/COL1A1/RRAS/MMP2/NOG/CSRNP1/TGFB3/ARID5B/SCX	10
HL60	Cytarabine	UP	GO:0017157	regulation of exocytosis	37/2009	218/20973	0.000428284	0.00686743	0.0054087	CACNA1G/SEPTIN4/KLRC2/FGR/FCGR2B/CACNA1I/HMOX1/RPH3AL/ITGAM/STXBP6/ATP9A/SCAMP5/RAB3B/TRPV6/GAB2/CSPG5/CCR2/SDC4/RAB27B/SMPD3/RAB15/SLC4A8/SYT11/STX1B/MICAL1/RAPGEF4/RIMS3/ADORA2A/LRRK2/CBARP/PTAFR/STXBP1/CASK/IL4R/GATA1/ADGRE2/SDC1	37
HL60	Cytarabine	UP	GO:0003254	regulation of membrane depolarization	13/2009	48/20973	0.000429609	0.0068703	0.00541096	CACNA1G/SCN5A/NTSR1/P2RX7/NEDD4L/SRC/TRPM4/IFI6/HCN3/HCN3/LRRK2/SMAD7/MLLT11	13
HL60	Cytarabine	UP	GO:0046683	response to organophosphorus	25/2009	128/20973	0.000433133	0.00689153	0.00542768	DMTN/P2RX6/SLC8A1/AKAP6/COL1A1/FOS/ZFP36L1/P2RX7/PDE3A/IL1B/FOSB/CIB2/CYP1B1/TRPM4/GATA6/P2RX4/AREG/KCNE1/HCN3/HCN3/RAPGEF3/DGKQ/PTAFR/GATA1/SDC1	25
HL60	Cytarabine	UP	GO:0001774	microglial cell activation	17/2009	73/20973	0.000433235	0.00689153	0.00542768	TNF/CCL3/AGER/CLU/JUN/C1QA/FPR2/ITGAM/TLR6/TYROBP/SYT11/CX3CR1/AIF1/LRRK2/PTPRC/PTPRC/IFNGR2	17
HL60	Cytarabine	UP	GO:0031345	negative regulation of cell projection organization	34/2009	195/20973	0.000434515	0.00689361	0.00542932	MAP2/NEU4/PLXNB3/ABI3/CRMP1/KREMEN1/SEMA6B/EPHB2/EFNA1/DAB2/SPOCK1/TRIM46/SLIT2/PLXNA3/NRP1/VIM/RTN4R/ID1/CD38/SEMA3B/DRAXIN/SPP1/SEMA7A/STX1B/FYN/HES1/INPP5J/SPRY3/NTN1/EVI5L/LRRK2/TESK1/ARHGAP44/ITM2C	34
HL60	Cytarabine	UP	GO:0008277	regulation of G protein-coupled receptor signaling pathway	28/2009	150/20973	0.000440812	0.00697506	0.00549347	OPRL1/CXCL8/RGS3/NECAB2/C3/RGS1/APLP1/SAG/RGS9/RGS16/RPH3AL/CCL5/RASGRP4/MRAP2/RGS13/RGS12/ADM/SLC24A4/GIPR/PLEK/PTGDR2/OPRL1/PDE4B/DGKQ/DYNLT1/ADRB2/ACP3/TMOD2	28
HL60	Cytarabine	UP	GO:0002827	positive regulation of T-helper 1 type immune response	8/2009	21/20973	0.000453722	0.00714165	0.00562467	IL12RB1/IL1R1/TBX21/IL1B/IL23A/CCR2/SLC11A1/IL18	8
HL60	Cytarabine	UP	GO:0033005	positive regulation of mast cell activation	8/2009	21/20973	0.000453722	0.00714165	0.00562467	FGR/NR4A3/GAB2/CD226/NECTIN2/STXBP1/IL4R/GATA1	8
HL60	Cytarabine	UP	GO:0043433	negative regulation of DNA-binding transcription factor activity	37/2009	219/20973	0.000468756	0.00734198	0.00578244	IRAK2/NUPR1/ID3/NOD2/ADGRG3/AIM2/BCL3/IL10/HMOX1/SFRP4/NLRP12/TNFSF4/TNFAIP3/HAVCR2/DAB2IP/NFKBIA/DDIT3/ADORA3/GLIS2/TNFRSF4/PIM1/TMIGD3/CYP1B1/ID1/KLF4/CYLD/GLIS2/HES1/ZC3H12A/NFKBIL1/NLRP3/NFKBIE/CTNNBIP1/SIGIRR/MTURN/SMAD7/E2F1	37
HL60	Cytarabine	UP	GO:0002886	regulation of myeloid leukocyte mediated immunity	16/2009	67/20973	0.000468897	0.00734198	0.00578244	FGR/C3/FCGR2B/HMOX1/ITGAM/GAB2/CCR2/TICAM1/TYROBP/DDX58/CX3CR1/PTAFR/STXBP1/IL4R/GATA1/ADGRE2	16
HL60	Cytarabine	UP	GO:0014065	phosphatidylinositol 3-kinase signaling	29/2009	158/20973	0.000470392	0.0073462	0.00578577	TNF/ROR2/ANGPT1/SELP/PEAR1/PPP1R16B/FGR/UNC5B/EGF/KIT/CCL5/ZFP36L1/DAB2IP/PTK2/NCF1/TPTE2/SRC/PDGFA/TYRO3/FLT3/PIK3IP1/NTRK1/PIK3R5/PPARD/PLGLB2/F2R/IL18/PIK3C2B/OSM	29
HL60	Cytarabine	UP	GO:0045936	negative regulation of phosphate metabolic process	70/2009	491/20973	0.00047959	0.00745104	0.00586834	TNF/CDKN1A/CTDSPL/ANGPT1/NUPR1/DMTN/JUN/PTPRH/PPARG/SLC8A1/PPP1R16B/CDKN1C/CDA/PAX6/PTK6/KIRREL2/PARP14/HEG1/RASIP1/EPHB2/LAX1/SOCS3/DUSP1/NLRP12/TNFAIP3/MLXIPL/SH3BP5/SOCS1/DAB2IP/NOG/INHA/IL1B/DUSP10/SLIT2/PPP1R15A/DDIT4/CAMK2N1/MVP/FBP1/PDGFA/DUSP16/SMPD1/CAMK2N2/PLEK/PIP5KL1/PRKCZ/MICAL1/PKIB/ZC3H12A/TRIB3/PIK3IP1/DBNDD1/INPP5J/SPRY3/PTPRB/ADORA2A/LRRK2/DGKQ/SMAD6/TESK1/HEXIM2/PTPRC/PTPRC/ERR…	70
HL60	Cytarabine	UP	GO:1903829	positive regulation of protein localization	70/2009	491/20973	0.00047959	0.00745104	0.00586834	TNF/ADAM9/ARHGEF16/TNFAIP6/NGFR/CDH1/PPARG/SEC16B/HCAR2/IL1A/ACHE/NECAB2/GPR68/EGF/MICALL2/APBB1/PTP4A3/LIF/EPHB2/RPH3AL/ITGAM/AKAP5/KCNN4/PYHIN1/P2RX7/PECAM1/IL1B/MYO1C/TTN/PTP4A3/GHRL/MAP1A/MGAT3/GLIS2/SNX33/CLIP3/SORBS1/ADAM8/BBC3/SRC/GIPR/ZDHHC8/TRPM4/CD38/JUP/TYROBP/CARD10/GLIS2/SYT11/PRKCZ/FYN/MTCL1/CLSTN3/TGFB3/ABCA7/ZC3H12A/NLGN2/DLG4/SQSTM1/SESN2/RAPGEF3/PRKCE/PPARD/ADORA2A/PINK1/SMAD3/T…	70
HL60	Cytarabine	UP	GO:0032147	activation of protein kinase activity	28/2009	151/20973	0.000492612	0.00761876	0.00600044	ITGB3/ANGPT1/TNFSF15/MOB3B/CD86/TAL1/PRLR/GPRC5B/EGF/TLR6/CHI3L1/CCL5/SOCS1/RGCC/IL23A/MOB3C/SRC/UCN/CARD10/PRKCZ/SLC11A1/TNFRSF10B/PINK1/DGKQ/TIRAP/GPRC5C/ADRB2/IL18	28
HL60	Cytarabine	UP	GO:1901658	glycosyl compound catabolic process	11/2009	37/20973	0.000492926	0.00761876	0.00600044	APOBEC3F/APOBEC3H/APOBEC3G/UPB1/CDA/ADA2/APOBEC3D/FUCA1/APOBEC3B/UPP1/ADAL	11
HL60	Cytarabine	UP	GO:0045744	negative regulation of G protein-coupled receptor signaling pathway	15/2009	61/20973	0.000500144	0.00771045	0.00607265	OPRL1/CXCL8/NECAB2/APLP1/SAG/RPH3AL/CCL5/MRAP2/RGS13/ADM/GIPR/PLEK/OPRL1/PDE4B/ADRB2	15
HL60	Cytarabine	UP	GO:0043393	regulation of protein binding	36/2009	212/20973	0.000503164	0.00771733	0.00607807	FLOT1/CDKN1A/ANGPT1/SPTA1/MAP2/CCL23/ACE/IL10/MMP9/CRMP1/SLPI/DACT1/DAB2/FLOT1/NOG/PHLDA2/PLCL1/LFNG/DNAAF11/NRP1/PTPRF/TICAM1/SRC/EPB41L5/ID1/CTSZ/DNAJB2/TRIB3/CCL23/ADD2/SMARCD3/LRRK2/FLOT1/CTNNBIP1/ADRB2/TGFBR3	36
HL60	Cytarabine	UP	GO:0043405	regulation of MAP kinase activity	36/2009	212/20973	0.000503164	0.00771733	0.00607807	TNF/ADAM9/CD40/AGER/ROR2/NOD2/PPARG/FGD2/EGF/LAX1/DUSP1/TNFRSF11A/TLR6/THBS1/KIT/P2RX7/DAB2IP/IL1B/DUSP10/ADAM8/SRC/PDGFA/DUSP16/SMPD1/CD24/FLT3/KITLG/TRIB3/PIK3R5/SPRY3/PIK3R6/LRRK2/AKAP13/TGFA/PTPRC/PTPRC	36
HL60	Cytarabine	UP	GO:0010563	negative regulation of phosphorus metabolic process	70/2009	492/20973	0.00050801	0.00776583	0.00611627	TNF/CDKN1A/CTDSPL/ANGPT1/NUPR1/DMTN/JUN/PTPRH/PPARG/SLC8A1/PPP1R16B/CDKN1C/CDA/PAX6/PTK6/KIRREL2/PARP14/HEG1/RASIP1/EPHB2/LAX1/SOCS3/DUSP1/NLRP12/TNFAIP3/MLXIPL/SH3BP5/SOCS1/DAB2IP/NOG/INHA/IL1B/DUSP10/SLIT2/PPP1R15A/DDIT4/CAMK2N1/MVP/FBP1/PDGFA/DUSP16/SMPD1/CAMK2N2/PLEK/PIP5KL1/PRKCZ/MICAL1/PKIB/ZC3H12A/TRIB3/PIK3IP1/DBNDD1/INPP5J/SPRY3/PTPRB/ADORA2A/LRRK2/DGKQ/SMAD6/TESK1/HEXIM2/PTPRC/PTPRC/ERR…	70
HL60	Cytarabine	UP	GO:0032963	collagen metabolic process	23/2009	115/20973	0.000508916	0.00776583	0.00611627	COL1A1/ADAMTS14/MMP9/MMP2/COL5A1/P2RX7/MFAP4/RGCC/SMPD3/MMP17/VSIR/VIM/UCN/MMP25/TGFB3/PPARD/CTSK/SCX/ERRFI1/F2R/MRC2/EMILIN1/MMP15	23
HL60	Cytarabine	UP	GO:0051496	positive regulation of stress fiber assembly	14/2009	55/20973	0.00052343	0.00794794	0.00625969	LIMCH1/CARMIL1/RGCC/SDC4/NRP1/SORBS3/GPR65/TGFB3/RHOC/RAPGEF3/SMAD3/TESK1/PXN/PPM1E	14
HL60	Cytarabine	UP	GO:0002702	positive regulation of production of molecular mediator of immune response	34/2009	197/20973	0.000525904	0.00794794	0.00625969	CD40/NOD2/CD36/RSAD2/IL1R1/FFAR2/CLEC7A/CD86/GPRC5B/IL10/NR4A3/EPHB2/TBX21/LILRB1/TNFSF4/KIT/IL1B/TNFRSF4/CD226/TICAM1/INAVA/LACC1/SEMA7A/CD244/PRKCZ/DDX58/LILRB1/NLRP3/KMT5C/PTPRC/PTPRC/HK1/IL4R/IL18	34
HL60	Cytarabine	UP	GO:0051693	actin filament capping	12/2009	43/20973	0.000526152	0.00794794	0.00625969	DMTN/SPTA1/SPTBN4/CARMIL1/SPTB/TMOD1/IQANK1/CAPG/ADD2/CARMIL2/VILL/TMOD2	12
HL60	Cytarabine	UP	GO:0061082	myeloid leukocyte cytokine production	12/2009	43/20973	0.000526152	0.00794794	0.00625969	CD36/GPRC5B/HMOX1/NR4A3/LILRB1/KIT/TICAM1/SEMA7A/DDX58/TGFB3/LILRB1/BCL6	12
HL60	Cytarabine	UP	GO:0001952	regulation of cell-matrix adhesion	26/2009	137/20973	0.000533765	0.00804268	0.00633431	CCR7/DDR1/SERPINE1/ACVRL1/DMTN/CD36/LIMCH1/CD3E/CEACAM6/CAMSAP3/CSF1/RRAS/THBS1/HOXA7/FUT1/PTK2/SDC4/NRP1/SRC/EPB41L5/JUP/PRKCZ/PLAU/SMAD3/CASK/BCL6	26
HL60	Cytarabine	UP	GO:0002456	T cell mediated immunity	32/2009	182/20973	0.000542858	0.0081592	0.00642608	AGER/IL12RB1/NOD2/ICAM1/RSAD2/CD70/IL1R1/IL4I1/FCGR2B/PRF1/IL7R/CD8A/TBX21/LILRB1/TNFSF4/P2RX7/IL1B/IL23A/CCR2/NECTIN2/TRPM4/MR1/TNFRSF1B/CD1D/PRKCZ/LILRB1/NLRP3/PTPRC/PTPRC/IL18/HLA-B/SMAD7	32
HL60	Cytarabine	UP	GO:0048247	lymphocyte chemotaxis	18/2009	81/20973	0.000545808	0.00818303	0.00644485	CCL4/CXCL10/CCL4/CCL3/CCL4/CCL3L1/CCL2/CXCL11/KLRK1/CCL23/CXCL16/CCL5/CCL20/ADAM8/CCR2/CCL22/HSD3B7/CCL23	18
HL60	Cytarabine	UP	GO:0051962	positive regulation of nervous system development	47/2009	301/20973	0.000561912	0.00840346	0.00661845	TNF/TPBG/ACE/PLXNB3/PAX6/CAMK2B/ZNF488/TP73/PLXNB2/EGR2/PLXNA4/LIF/EPHB2/BIN1/KIT/ITPKA/IL1B/BAIAP2/GHRL/CYFIP1/OBSL1/SLIT2/CUX2/PLXNC1/PLXNA3/MDK/NRP1/SHANK3/ADGRB1/SHOX2/TNFRSF1B/SEMA7A/AGRN/HES1/CX3CR1/OLIG2/CLSTN3/NLGN2/NTRK1/NTN1/SPINT1/SMARCD3/CDKL5/SYNJ1/IL6ST/CYFIP1/E2F1	47
HL60	Cytarabine	UP	GO:1902106	negative regulation of leukocyte differentiation	24/2009	123/20973	0.000566696	0.00845392	0.0066582	CCL3/TNFAIP6/LAG3/FCGR2B/GPR68/TBX21/GPR55/LILRB1/TNFSF4/LOXL3/SOCS1/INHA/HOXA7/MDK/CR1/ZBTB46/LRRC17/GPR137/LILRB1/ZC3H12A/BCL6/IL4R/SMAD7/IRF1	24
HL60	Cytarabine	UP	GO:0008045	motor neuron axon guidance	10/2009	32/20973	0.000569458	0.00847405	0.00667405	NTN5/EGR2/PLXNA4/TMEFF1/NOG/SLIT2/PLXNA3/NRP1/NTN1/KIF5C	10
HL60	Cytarabine	UP	GO:0061041	regulation of wound healing	27/2009	145/20973	0.000574927	0.00853425	0.00672147	TNF/ALOX5/SERPINE1/DMTN/CD36/CLEC7A/ADTRP/PROC/MYOZ1/EPPK1/CD34/EPHB2/TNFAIP3/THBS1/PTK2/ALOX5/HPSE/PDGFA/F3/PLAU/MYLK/PRKCE/SMAD3/CD9/CASK/HBEGF/F2R	27
HL60	Cytarabine	UP	GO:0006942	regulation of striated muscle contraction	21/2009	102/20973	0.000586757	0.00868834	0.00684282	SCN5A/SLC8A1/TNNT3/MYBPH/CACNA1C/BIN1/DSP/TRPM4/UCN/CACNA1C/JUP/DMPK/P2RX4/ATP1B1/ZC3H12A/TMEM38A/PDE4B/C12orf57/NR4A1/SMAD7/GSTM2	21
HL60	Cytarabine	UP	GO:0002253	activation of immune response	69/2009	486/20973	0.000588477	0.00869235	0.00684598	CFD/CCR7/PVRIG/LCK/CD79B/CLU/NOD2/GBP1/KLRK1/FFAR2/NFKBIZ/CLEC7A/KLRC2/CD22/FGR/CD5L/FPR1/C1QA/AIM2/A2M/C3/FCGR2B/BTNL8/NR4A3/CD8A/CFH/FPR2/LAX1/CFP/KCNN4/TRBC1/PYHIN1/ITK/C5/ZAP70/HCK/IFI16/IL1B/CACNB3/MFAP4/RGCC/PTK2/C8G/GCSAM/PLD2/CD79A/GCSAML/CD226/CR1/NECTIN2/C3AR1/SRC/FCER1G/C1RL/CD19/CD38/TYROBP/FYN/NFAM1/NFKBID/ZC3H12A/LPXN/PRKCE/SLA2/PDE4B/NLRC4/PTPRC/PTPRC/KLHL6	69
HL60	Cytarabine	UP	GO:0001935	endothelial cell proliferation	35/2009	206/20973	0.000591242	0.00871174	0.00686125	TNF/ALOX5/ITGB3/ACVRL1/CCL2/ALDH1A2/JUN/NGFR/CCR3/PPARG/PPP1R16B/PLXNB3/IL10/CD34/TIE1/HMOX1/EGF/EGR3/VASH1/ATOH8/THBS1/GHRL/FUT1/RGCC/ALOX5/MDK/NRP1/DLL4/ECM1/F3/AKT3/LRG1/EGFL7/NR4A1/JCAD	35
HL60	Cytarabine	UP	GO:0045623	negative regulation of T-helper cell differentiation	7/2009	17/20973	0.000599367	0.00880981	0.00693849	TBX21/TNFSF4/LOXL3/ZC3H12A/BCL6/IL4R/SMAD7	7
HL60	Cytarabine	UP	GO:0032735	positive regulation of interleukin-12 production	15/2009	62/20973	0.000602132	0.00881128	0.00693965	CCR7/CD40/AGER/NOD2/CD36/CLEC7A/LTB/MAPK11/TNFSF4/LTB/IL23A/MDK/IRF5/TIRAP/IRF1	15
HL60	Cytarabine	UP	GO:0010469	regulation of signaling receptor activity	36/2009	214/20973	0.000602405	0.00881128	0.00693965	TNF/SERPINE1/CCL2/PPARG/CACNG5/DAPK1/RASGRF1/FCGR2B/IL10/EGF/DKK2/EPHB2/NPTXR/CNRIP1/NOG/PHLDA2/CLEC12B/NCF1/CCR2/NRP1/SLC24A4/SHANK3/SRC/AREG/PLAU/NLGN2/DLG4/PINK1/DLGAP4/SLC6A9/TGFA/ERRFI1/HBEGF/ADRB2/IL18BP/IFNGR2	36
HL60	Cytarabine	UP	GO:0050854	regulation of antigen receptor-mediated signaling pathway	17/2009	75/20973	0.000605012	0.00882787	0.00695272	CCR7/PVRIG/LCK/GBP1/CD22/FCGR2B/KCNN4/GCSAM/GCSAML/CD226/NECTIN2/CD19/NFAM1/LPXN/SLA2/PTPRC/PTPRC	17
HL60	Cytarabine	UP	GO:0031333	negative regulation of protein-containing complex assembly	28/2009	153/20973	0.000612493	0.00891534	0.0070216	CLU/DMTN/SPTA1/MAP2/SPTBN4/CARMIL1/DACT1/TUBB4A/PFN4/SPTB/TMOD1/SLIT2/OPRD1/CLIP3/PTGER4/SRC/IQANK1/PRKCZ/CAPG/ADD2/INPP5J/SMAD6/CTNNBIP1/CARMIL2/STXBP1/VILL/SSH3/TMOD2	28
HL60	Cytarabine	UP	GO:0030282	bone mineralization	25/2009	131/20973	0.000620801	0.00900009	0.00708835	ALOX5/CCL3/ROR2/FAM20C/SLC8A1/TMEM119/FAM20C/FGR/FGFR3/ALOX15/PHOSPHO1/P2RX7/TUFT1/ACVR1/ALOX5/SGMS2/KLF10/SMPD3/TRPM4/ECM1/LTBP3/TGFB3/SMAD3/ADRB2/GATA1	25
HL60	Cytarabine	UP	GO:0050777	negative regulation of immune response	44/2009	278/20973	0.000621317	0.00900009	0.00708835	NOD2/PPARG/PLK2/FGR/CD96/A2M/IL4I1/FCGR2B/IL10/PARP14/HMOX1/IL7R/ALOX15/TBX21/LILRB1/TNFSF4/TNFAIP3/OAS3/HAVCR2/LOXL3/HCK/CLEC12B/OAS1/IFI16/DUSP10/USP18/CCR2/CR1/SRC/TYRO3/PARP3/DHX58/FYN/ARG2/LILRB1/ZC3H12A/PTPRC/PTPRC/BCL6/IL4R/HLA-B/SMAD7/STAT2/IL1RL1	44
HL60	Cytarabine	UP	GO:0009119	ribonucleoside metabolic process	11/2009	38/20973	0.000634307	0.00914165	0.00719984	APOBEC3F/APOBEC3H/APOBEC3G/CDA/ADA2/NT5C1B/APOBEC3D/APOBEC3B/ACP3/UPP1/ADAL	11
HL60	Cytarabine	UP	GO:0030856	regulation of epithelial cell differentiation	31/2009	176/20973	0.000637036	0.00914165	0.00719984	TNF/ESRP1/SERPINE1/ACVRL1/IL1A/CDKN1C/PAX6/PROC/PRLR/MMP9/PLAAT4/ATOH8/SFRP4/LIF/MESP1/ZFP36L1/HOXA7/IL1B/S1PR2/ID1/MAFF/CD24/BTG1/NOTCH4/AQP3/HES1/TP63/FOXC1/APOLD1/CEBPB/ERRFI1	31
HL60	Cytarabine	UP	GO:0086002	cardiac muscle cell action potential involved in contraction	14/2009	56/20973	0.000637187	0.00914165	0.00719984	CACNA1G/SCN5A/CACNA1C/SNTA1/BIN1/DSP/NOS1AP/NEDD4L/KCNE3/TRPM4/CACNA1C/JUP/KCNE1/GJC1	14
HL60	Cytarabine	UP	GO:1902743	regulation of lamellipodium organization	14/2009	56/20973	0.000637187	0.00914165	0.00719984	DMTN/CD44/PLXNB3/ABI3/FSCN1/CARMIL1/CYFIP1/SLIT2/NCKAP1/SRC/AUTS2/CARMIL2/CYFIP1/ABI2	14
HL60	Cytarabine	UP	GO:0090090	negative regulation of canonical Wnt signaling pathway	27/2009	146/20973	0.000642208	0.0091917	0.00723926	TPBG/ROR2/DACT3/EGR1/DKK2/KREMEN1/TNN/SFRP4/MESP1/IGFBP4/DACT1/DAB2/IGFBP6/ANKRD6/DAB2IP/NOG/DDIT3/CTNND1/MDK/PTPRU/TLE6/CYLD/DRAXIN/TMEM88/CTNNBIP1/MCC/CBY1	27
HL60	Cytarabine	UP	GO:0036158	outer dynein arm assembly	8/2009	22/20973	0.000653465	0.00933054	0.00734861	ODAD1/ODAD3/ODAD4/DNAAF11/ZMYND10/DNAAF8/CCDC103/DNAAF4	8
HL60	Cytarabine	UP	GO:0043030	regulation of macrophage activation	16/2009	69/20973	0.000664482	0.00946531	0.00745475	CCL3/FCGR2B/IL10/HAVCR2/TLR6/THBS1/BPI/SYT11/RORA/ZC3H12A/LRRK2/PTPRC/PTPRC/JUND/IL4R/IL1RL1	16
HL60	Cytarabine	UP	GO:0046545	development of primary female sexual characteristics	22/2009	110/20973	0.000666572	0.00947259	0.00746049	NUPR1/TNFAIP6/PCYT1B/A2M/PTX3/MMP2/RETN/DMC1/KIT/INHA/LHFPL2/LFNG/SLIT2/COL9A3/SRC/CTNNA1/KITLG/ARID5B/FST/FOXC1/CEBPB/FANCG	22
HL60	Cytarabine	UP	GO:2000106	regulation of leukocyte apoptotic process	20/2009	96/20973	0.000669493	0.00949161	0.00747546	CCR7/NOD2/HCAR2/MERTK/IL10/IL7R/EFNA1/LILRB1/CCL5/P2RX7/CCR5/ADAM8/CD274/TSC22D3/IRF7/ARG2/KITLG/LILRB1/BCL6/SLC7A11	20
HL60	Cytarabine	UP	GO:0072593	reactive oxygen species metabolic process	41/2009	255/20973	0.000679249	0.00960721	0.00756651	TNF/ALOX5/CDKN1A/CD36/CLEC7A/FBLN5/CYBB/FPR2/CYP1A1/SH3PXD2A/NOXA1/ITGAM/TLR6/THBS1/P2RX7/NCF1C/ALOX5/NCF1B/DDIT4/HP/NCF1/SH3PXD2B/CYP1B1/INAVA/GRIN1/ACP5/ADGRB1/TYROBP/IFI6/NCF2/FYN/GCH1/ARG2/ZC3H12A/SESN2/PINK1/LRRK2/NCF4/PMAIP1/NCF4/PREX1	41
HL60	Cytarabine	UP	GO:0050767	regulation of neurogenesis	58/2009	395/20973	0.000682812	0.00963488	0.00758831	TNF/LHX2/MAP2/ACE/PLXNB3/HOXB3/PAX6/CAMK2B/ZNF488/TP73/PLXNB2/EGR2/PLXNA4/LIF/SEMA6B/EPHB2/BIN1/KIT/NOG/ITPKA/IL1B/BAIAP2/DUSP10/CYFIP1/TRIM46/OBSL1/SLIT2/CUX2/PLXNC1/PLXNA3/MDK/NRP1/SHANK3/DLX2/CTNNA1/RTN4R/ID1/SEMA3B/DLL4/DRAXIN/SHOX2/SPP1/TNFRSF1B/SEMA7A/DLX1/HES1/BHLHE41/CX3CR1/OLIG2/NTN1/SPINT1/SMARCD3/CDKL5/SYNJ1/DYNLT1/IL6ST/CYFIP1/E2F1	58
HL60	Cytarabine	UP	GO:0014902	myotube differentiation	25/2009	132/20973	0.000697461	0.00981849	0.00773291	CXCL10/FLOT1/GDF15/KCNH1/KEL/TMEM119/HDAC9/MAML1/NIBAN2/MYORG/FLOT1/TANC1/EHD2/CNTNAP1/ADGRB1/DMPK/SHOX2/BHLHE41/CD53/TRIM72/PLEKHO1/FLOT1/CD9/ADAMTS5/IL4R	25
HL60	Cytarabine	UP	GO:0002269	leukocyte activation involved in inflammatory response	17/2009	76/20973	0.000710858	0.00992593	0.00781753	TNF/CCL3/AGER/CLU/JUN/C1QA/FPR2/ITGAM/TLR6/TYROBP/SYT11/CX3CR1/AIF1/LRRK2/PTPRC/PTPRC/IFNGR2	17
HL60	Cytarabine	UP	GO:0006216	cytidine catabolic process	6/2009	13/20973	0.00072661	0.00992593	0.00781753	APOBEC3F/APOBEC3H/APOBEC3G/CDA/APOBEC3D/APOBEC3B	6
HL60	Cytarabine	UP	GO:0009972	cytidine deamination	6/2009	13/20973	0.00072661	0.00992593	0.00781753	APOBEC3F/APOBEC3H/APOBEC3G/CDA/APOBEC3D/APOBEC3B	6
HL60	Cytarabine	UP	GO:0016554	cytidine to uridine editing	6/2009	13/20973	0.00072661	0.00992593	0.00781753	APOBEC3F/APOBEC3H/APOBEC3G/RBM47/APOBEC3D/APOBEC3B	6
HL60	Cytarabine	UP	GO:0034616	response to laminar fluid shear stress	6/2009	13/20973	0.00072661	0.00992593	0.00781753	ACE/KLF2/KLF4/TGFB3/SMAD6/SMAD7	6
HL60	Cytarabine	UP	GO:0046087	cytidine metabolic process	6/2009	13/20973	0.00072661	0.00992593	0.00781753	APOBEC3F/APOBEC3H/APOBEC3G/CDA/APOBEC3D/APOBEC3B	6
HL60	Cytarabine	UP	GO:0070486	leukocyte aggregation	6/2009	13/20973	0.00072661	0.00992593	0.00781753	CD44/NR4A3/ZAP70/IL1B/S100A8/S100A9	6
HL60	Cytarabine	UP	GO:0072540	T-helper 17 cell lineage commitment	6/2009	13/20973	0.00072661	0.00992593	0.00781753	IL12RB1/LY9/TBX21/LOXL3/IL23A/SLAMF6	6
HL60	Cytarabine	UP	GO:0086067	AV node cell to bundle of His cell communication	6/2009	13/20973	0.00072661	0.00992593	0.00781753	CACNA1G/SCN5A/CACNA1C/TRPM4/CACNA1C/GJC1	6
HL60	Cytarabine	UP	GO:0098840	protein transport along microtubule	6/2009	13/20973	0.00072661	0.00992593	0.00781753	CAMSAP3/MAP1A/CLIP3/RAB27B/KIF5C/CEP131	6
HL60	Cytarabine	UP	GO:0098911	regulation of ventricular cardiac muscle cell action potential	6/2009	13/20973	0.00072661	0.00992593	0.00781753	CACNA1C/BIN1/DSP/TRPM4/CACNA1C/JUP	6
HL60	Cytarabine	UP	GO:0099118	microtubule-based protein transport	6/2009	13/20973	0.00072661	0.00992593	0.00781753	CAMSAP3/MAP1A/CLIP3/RAB27B/KIF5C/CEP131	6
HL60	Cytarabine	UP	GO:2000562	negative regulation of CD4-positive, alpha-beta T cell proliferation	6/2009	13/20973	0.00072661	0.00992593	0.00781753	LGALS9B/LGALS9C/CD274/VSIR/ARG2/TWSG1	6
HL60	Cytarabine	UP	GO:0030100	regulation of endocytosis	38/2009	232/20973	0.000731895	0.0099754	0.00785649	FLOT1/SERPINE1/ITGB3/RAB17/ANGPT1/CLU/CD36/CD22/NECAB2/C3/EGF/ALOX15/SFRP4/BIN1/DAB2/LILRB1/FLOT1/HIP1/NEDD4L/SCAMP5/SNX33/CLIP3/SRC/SMPD1/RAB31/SYT11/STX1B/LILRB1/ABCA7/DLG4/ZFYVE16/PACSIN3/LRRK2/DGKQ/FLOT1/MAGI2/SYNJ1/VPS28	38
MOLM13	Cytarabine	UP	GO:0050900	leukocyte migration	70/1113	445/20973	2.35603e-16	1.24375e-12	1.01483e-12	CXCR5/CRTAM/IL1A/IL10/CD34/CCR7/FPR2/CCL4/HMOX1/ADTRP/CCL2/KLRK1/SERPINE1/CCR6/PLVAP/GPR15/CMKLR1/KITLG/MMP9/CCL3L1/RHOH/CSF1/CXCL8/IL1R1/DAPK2/SRC/S100A8/CXCR1/S100A9/CXCL11/NLRP12/PTPRO/PGF/TREM2/C3AR1/ITGA6/ALOX5/CXCR3/IL1B/PTAFR/KIT/CD9/SMPD3/GCSAM/RIPOR2/CXCL16/CX3CR1/MADCAM1/JAML/FCER1G/ASB2/CCL23/MDK/ADA/STAP1/GPR183/ITGB7/ICAM1/CXCR2/ANXA1/CCL20/RIN3/CNR2/MYO1G/ECM1/HSD3B7/SLC12A2/NBL1/CS…	70
MOLM13	Cytarabine	UP	GO:0050863	regulation of T cell activation	64/1113	488/20973	2.06767e-11	5.4576e-08	4.4531e-08	CRTAM/IL1A/HLA-DPA1/IL10/LILRB2/LGALS9C/EBI3/LAG3/CEACAM1/CCR7/ZNF683/HLA-DRB3/CCL2/KLRK1/LILRB1/HLA-DPA1/CD6/PDCD1LG2/TNFSF4/RHOH/SRC/CD276/CD80/IL2RA/JAK3/CD86/LILRB2/HAVCR2/SIRPG/IL4I1/CAMK4/IL7R/IL1B/TESPA1/LAX1/DLG5/HES1/RIPOR2/PIK3R6/HLA-DQB1/HLA-DRA/HLA-DMA/HLA-DRB1/DLG5/HLA-DRB3/MDK/ADA/HLA-DMB/LAT/LILRB1/HLA-A/HLA-DMA/ANXA1/HLA-DRB3/IL12RB1/CD70/TNFSF9/SOCS1/CEBPB/SMAD7/DUSP10/CCDC88B/PR…	64
MOLM13	Cytarabine	UP	GO:0060326	cell chemotaxis	53/1113	367/20973	3.14013e-11	5.52559e-08	4.50857e-08	CXCR5/IL10/CCR7/FPR2/CCL4/CCL2/KLRK1/SERPINE1/CCR6/CMKLR1/PLXNB3/CCL3L1/CSF1/CXCL8/DAPK2/CCR3/S100A8/EPHA2/PDGFRB/CXCR1/S100A9/CXCL11/PTPRO/NRP1/PGF/GAB1/C3AR1/ALOX5/CXCR3/IL1B/KIT/RIPOR2/CXCL16/CCRL2/CX3CR1/JAML/FCER1G/CCL23/MDK/LPAR1/STAP1/GPR183/CXCR2/ANXA1/CCL20/RIN3/CNR2/HBEGF/HSD3B7/SLC12A2/NBL1/CSF1R/TNFSF14	53
MOLM13	Cytarabine	UP	GO:1903037	regulation of leukocyte cell-cell adhesion	64/1113	498/20973	4.96555e-11	6.55328e-08	5.34711e-08	CRTAM/IL1A/HLA-DPA1/IL10/LILRB2/LGALS9C/EBI3/LAG3/CEACAM1/CCR7/HLA-DRB3/ADTRP/CCL2/KLRK1/LILRB1/HLA-DPA1/CD6/PDCD1LG2/TNFSF4/RHOH/SRC/CD276/CD80/IL2RA/JAK3/CD86/LILRB2/HAVCR2/SIRPG/IL4I1/IL7R/ALOX5/IL1B/TESPA1/LAX1/DLG5/PTAFR/HES1/RIPOR2/PIK3R6/HLA-DQB1/HLA-DRA/HLA-DMA/HLA-DRB1/DLG5/HLA-DRB3/MDK/ADA/HLA-DMB/LILRB1/HLA-A/HLA-DMA/ANXA1/HLA-DRB3/IL12RB1/CD70/TNFSF9/SOCS1/CEBPB/SMAD7/DUSP10/CCDC88B/C…	64
MOLM13	Cytarabine	UP	GO:0071674	mononuclear cell migration	41/1113	246/20973	6.45137e-11	6.81135e-08	5.55768e-08	CRTAM/CCR7/FPR2/CCL4/ADTRP/CCL2/KLRK1/SERPINE1/CCR6/GPR15/CMKLR1/CCL3L1/CSF1/CXCR1/CXCL11/NLRP12/PTPRO/C3AR1/ALOX5/GCSAM/RIPOR2/CXCL16/CX3CR1/MADCAM1/JAML/ASB2/CCL23/MDK/GPR183/ITGB7/ICAM1/CXCR2/ANXA1/CCL20/MYO1G/ECM1/HSD3B7/SLC12A2/NBL1/CSF1R/TNFSF14	41
MOLM13	Cytarabine	UP	GO:0002366	leukocyte activation involved in immune response	48/1113	326/20973	1.36804e-10	1.20365e-07	9.82111e-08	IL10/CEACAM1/ZNF683/GATA1/HMOX1/CLEC7A/CCR6/LILRB1/TNFSF4/SLAMF6/KLRC2/FGR/CD80/JAK3/CD86/ITGAM/HAVCR2/BCL3/CD40/TREM2/PTAFR/KIT/S100A13/HLA-DRA/CX3CR1/HLA-DRB1/CD19/FCER1G/MDK/ADA/GAPT/SUCNR1/HLA-DMB/LAT/LFNG/GPR183/LILRB1/APLF/NKG7/DNASE1/ICAM1/ANXA1/IL12RB1/MILR1/PTGDS/TYROBP/SMAD7/PRAM1	48
MOLM13	Cytarabine	UP	GO:0042060	wound healing	62/1113	489/20973	1.75019e-10	1.22906e-07	1.00285e-07	SERPINA1/IL1A/DDR1/DDR1/YAP1/CD34/DDR1/CEACAM1/GATA1/PLPP3/HMOX1/SERPING1/ADTRP/CLEC7A/SERPINE1/CDKN1A/F2RL3/TGFA/ANXA8/GP9/SDC1/AXL/PEAR1/EPPK1/SRC/HGFAC/S100A8/PDGFRB/MERTK/PROC/MYOZ1/CD40/CPB2/ALOX5/ACTA2/DMTN/ACVRL1/SERPINA1/RHOC/CADM4/CD9/ALOX12/CD109/CHMP4C/APOE/JAML/FCER1G/FERMT3/ITGB3/MYOF/ANXA1/MYL9/SMPD1/HBEGF/DGKA/SLC12A2/CARMIL2/TBXA2R/PAPSS2/PLAU/CD44/PROCR	62
MOLM13	Cytarabine	UP	GO:0030595	leukocyte chemotaxis	43/1113	276/20973	2.05658e-10	1.22906e-07	1.00285e-07	CXCR5/IL10/CCR7/FPR2/CCL4/CCL2/KLRK1/SERPINE1/CCR6/CMKLR1/CCL3L1/CSF1/CXCL8/DAPK2/S100A8/CXCR1/S100A9/CXCL11/PTPRO/PGF/C3AR1/ALOX5/IL1B/KIT/RIPOR2/CXCL16/CX3CR1/JAML/FCER1G/CCL23/MDK/STAP1/GPR183/CXCR2/ANXA1/CCL20/RIN3/CNR2/HSD3B7/SLC12A2/NBL1/CSF1R/TNFSF14	43
MOLM13	Cytarabine	UP	GO:0002263	cell activation involved in immune response	48/1113	330/20973	2.09539e-10	1.22906e-07	1.00285e-07	IL10/CEACAM1/ZNF683/GATA1/HMOX1/CLEC7A/CCR6/LILRB1/TNFSF4/SLAMF6/KLRC2/FGR/CD80/JAK3/CD86/ITGAM/HAVCR2/BCL3/CD40/TREM2/PTAFR/KIT/S100A13/HLA-DRA/CX3CR1/HLA-DRB1/CD19/FCER1G/MDK/ADA/GAPT/SUCNR1/HLA-DMB/LAT/LFNG/GPR183/LILRB1/APLF/NKG7/DNASE1/ICAM1/ANXA1/IL12RB1/MILR1/PTGDS/TYROBP/SMAD7/PRAM1	48
MOLM13	Cytarabine	UP	GO:0022409	positive regulation of cell-cell adhesion	58/1113	449/20973	3.325e-10	1.75527e-07	1.4322e-07	IL1A/HLA-DPA1/IL10/LILRB2/EBI3/CCR7/CEACAM6/PLPP3/HLA-DRB3/CCL2/KLRK1/LILRB1/HLA-DPA1/CD6/PDCD1LG2/TNFSF4/RHOH/SRC/CD276/CD80/IL2RA/JAK3/CD86/LILRB2/HAVCR2/SIRPG/IL4I1/PTPRU/IL7R/ALOX5/IL1B/DMTN/TESPA1/PTAFR/HES1/PIK3R6/HLA-DQB1/HLA-DRA/HLA-DMA/HLA-DRB1/HLA-DRB3/MDK/ADA/HLA-DMB/LILRB1/HLA-A/HLA-DMA/ANXA1/HLA-DRB3/IL12RB1/CD70/TNFSF9/SOCS1/SMAD7/DUSP10/CCDC88B/CD44/TNFSF14	58
MOLM13	Cytarabine	UP	GO:1903039	positive regulation of leukocyte cell-cell adhesion	52/1113	382/20973	4.27241e-10	1.90787e-07	1.55672e-07	IL1A/HLA-DPA1/LILRB2/EBI3/CCR7/HLA-DRB3/CCL2/KLRK1/LILRB1/HLA-DPA1/CD6/PDCD1LG2/TNFSF4/RHOH/SRC/CD276/CD80/IL2RA/JAK3/CD86/LILRB2/HAVCR2/SIRPG/IL4I1/IL7R/ALOX5/IL1B/TESPA1/PTAFR/HES1/PIK3R6/HLA-DQB1/HLA-DRA/HLA-DMA/HLA-DRB1/HLA-DRB3/MDK/ADA/HLA-DMB/LILRB1/HLA-A/HLA-DMA/ANXA1/HLA-DRB3/IL12RB1/CD70/TNFSF9/SOCS1/DUSP10/CCDC88B/CD44/TNFSF14	52
MOLM13	Cytarabine	UP	GO:1903131	mononuclear cell differentiation	62/1113	500/20973	4.3369e-10	1.90787e-07	1.55672e-07	CD8A/CRTAM/IL1A/PBX1/IL10/MAFB/LILRB2/LAG3/CCR7/ZNF683/GATA1/CCR6/LILRB1/TNFSF4/RHOH/CSF1/AXL/SLAMF6/ADGRG3/MERTK/GPR68/CD80/IL2RA/JAK3/CD86/RSAD2/LILRB2/IL4I1/BCL3/CAMK4/TREM2/DHRS2/IL7R/IL1B/TESPA1/JUN/KIT/PIK3R6/BLNK/HLA-DRA/HLA-DRB1/CD19/FCER1G/MDK/ADA/LFNG/GPR183/LILRB1/IFI16/MR1/ANXA1/PDE1B/IL12RB1/TNFSF9/NFAM1/SOCS1/CEBPB/ZBTB46/SMAD7/DUSP10/PRDM1/CSF1R	62
MOLM13	Cytarabine	UP	GO:0050870	positive regulation of T cell activation	49/1113	351/20973	5.74127e-10	2.3314e-07	1.90229e-07	IL1A/HLA-DPA1/LILRB2/EBI3/CCR7/HLA-DRB3/CCL2/KLRK1/LILRB1/HLA-DPA1/CD6/PDCD1LG2/TNFSF4/RHOH/SRC/CD276/CD80/IL2RA/JAK3/CD86/LILRB2/HAVCR2/SIRPG/IL4I1/IL7R/IL1B/TESPA1/HES1/PIK3R6/HLA-DQB1/HLA-DRA/HLA-DMA/HLA-DRB1/HLA-DRB3/MDK/ADA/HLA-DMB/LILRB1/HLA-A/HLA-DMA/ANXA1/HLA-DRB3/IL12RB1/CD70/TNFSF9/SOCS1/DUSP10/CCDC88B/TNFSF14	49
MOLM13	Cytarabine	UP	GO:0002685	regulation of leukocyte migration	40/1113	257/20973	9.05028e-10	3.4126e-07	2.78449e-07	IL1A/CCR7/FPR2/CCL4/HMOX1/ADTRP/CCL2/KLRK1/SERPINE1/CCR6/PLVAP/CMKLR1/KITLG/RHOH/CSF1/CXCL8/IL1R1/DAPK2/PGF/TREM2/C3AR1/CXCR3/PTAFR/CD9/SMPD3/GCSAM/RIPOR2/CX3CR1/MADCAM1/MDK/ADA/STAP1/ICAM1/ANXA1/CCL20/RIN3/ECM1/NBL1/CSF1R/TNFSF14	40
MOLM13	Cytarabine	UP	GO:0007162	negative regulation of cell adhesion	49/1113	373/20973	4.53061e-09	1.59447e-06	1.301e-06	CRTAM/IL10/LILRB2/TGFBI/LGALS9C/LAG3/CEACAM1/ADTRP/SERPINE1/LILRB1/PDCD1LG2/TNFSF4/PLXNA2/PLXNB3/SRC/CD80/IL2RA/JAK3/CD86/LILRB2/PTPRO/HAVCR2/IL4I1/DMTN/LAX1/ACVRL1/DLG5/CD9/ALOX12/RIPOR2/HLA-DRB1/CYP1B1/DLG5/ADAMDEC1/MDK/MELTF/MMP2/PLXNC1/RND1/LILRB1/EPB41L5/ANXA1/SPOCK1/PLXNA3/SOCS1/CEBPB/SMAD7/ACER2/PLXNB2	49
MOLM13	Cytarabine	UP	GO:0045766	positive regulation of angiogenesis	32/1113	192/20973	7.96534e-09	2.47347e-06	2.01821e-06	IL1A/IL10/CD34/HMOX1/AQP1/PTGIS/SERPINE1/ADM/CXCL8/CCR3/NRP1/PGF/CD40/GAB1/C3AR1/IL1B/GHRL/ACVRL1/C3/ITGAX/PIK3R6/CYBB/CX3CR1/CYP1B1/MDK/HIPK2/RRAS/ECM1/JUP/TBXA2R/ADM2/LRG1	32
MOLM13	Cytarabine	UP	GO:1904018	positive regulation of vasculature development	32/1113	192/20973	7.96534e-09	2.47347e-06	2.01821e-06	IL1A/IL10/CD34/HMOX1/AQP1/PTGIS/SERPINE1/ADM/CXCL8/CCR3/NRP1/PGF/CD40/GAB1/C3AR1/IL1B/GHRL/ACVRL1/C3/ITGAX/PIK3R6/CYBB/CX3CR1/CYP1B1/MDK/HIPK2/RRAS/ECM1/JUP/TBXA2R/ADM2/LRG1	32
MOLM13	Cytarabine	UP	GO:0050866	negative regulation of cell activation	40/1113	278/20973	9.19484e-09	2.56596e-06	2.09368e-06	CYGB/CRTAM/IL10/LILRB2/LGALS9C/LAG3/CEACAM1/HMOX1/LILRB1/PDCD1LG2/TNFSF4/AXL/FGR/MERTK/CD80/IL2RA/JAK3/CD86/LILRB2/HAVCR2/IL4I1/TREM2/LAX1/DLG5/CD9/ALOX12/RIPOR2/APOE/HLA-DRB1/DLG5/MDK/LILRB1/ANXA1/MILR1/CD300LF/CNR2/SOCS1/CEBPB/TYROBP/SMAD7	40
MOLM13	Cytarabine	UP	GO:0050878	regulation of body fluid levels	53/1113	429/20973	9.23531e-09	2.56596e-06	2.09368e-06	SERPINA1/DDR1/DDR1/OPRL1/FLG2/CD34/DDR1/CEACAM1/GATA1/HRNR/SERPING1/AQP1/ADTRP/SERPINE1/ADM/F2RL3/FLG/ANXA8/GP9/AXL/PEAR1/SRC/HGFAC/OAS2/MERTK/PROC/CEL/PTPRO/EMP2/ADCY6/CD40/CPB2/DMTN/SERPINA1/CD9/ALOX12/KCNN4/APOE/FCER1G/GRHL1/FERMT3/ADA/HEG1/ITGB3/ATP7B/MYL9/AQP3/DGKA/TBXA2R/OPRL1/PAPSS2/PLAU/PROCR	53
MOLM13	Cytarabine	UP	GO:0051251	positive regulation of lymphocyte activation	58/1113	496/20973	1.39964e-08	3.69436e-06	3.01439e-06	IL1A/HLA-DPA1/IL10/LILRB2/FCGR3A/EBI3/CCR7/HLA-DRB3/CCL2/KLRK1/CLEC7A/CDKN1A/LILRB1/HLA-DPA1/CD6/PDCD1LG2/TNFSF4/RHOH/AXL/SRC/CD276/KLRC2/CD80/IL2RA/JAK3/CD86/LILRB2/HAVCR2/SIRPG/IL4I1/CD40/IL7R/IL1B/TESPA1/HES1/PIK3R6/HLA-DQB1/HLA-DRA/HLA-DMA/HLA-DRB1/HLA-DRB3/MDK/ADA/HLA-DMB/GPR183/LILRB1/HLA-A/HLA-DMA/ANXA1/HLA-DRB3/IL12RB1/CD70/TNFSF9/SOCS1/TYROBP/DUSP10/CCDC88B/TNFSF14	58
MOLM13	Cytarabine	UP	GO:0070661	leukocyte proliferation	52/1113	426/20973	1.91101e-08	4.80392e-06	3.91973e-06	CRTAM/IL1A/HLA-DPA1/IL10/LILRB2/FCGR3A/LGALS9C/EBI3/CDKN1A/LILRB1/HLA-DPA1/CD6/PDCD1LG2/TNFSF4/KITLG/CSF1/CD276/CD80/IL2RA/JAK3/CD86/ACE/LILRB2/HAVCR2/IL4I1/CD40/TREM2/IL7R/IL1B/DLG5/KIT/HES1/HLA-DRB1/CD19/DLG5/ADA/GAPT/HLA-DMB/OCSTAMP/GPR183/LILRB1/HLA-A/CLU/ANXA1/IL12RB1/CD70/TNFSF9/CEBPB/TYROBP/CCDC88B/CSF1R/TNFSF14	52
MOLM13	Cytarabine	UP	GO:0002703	regulation of leukocyte mediated immunity	48/1113	381/20973	2.49786e-08	5.99372e-06	4.89054e-06	NCR3/CRTAM/SERPINB9/IL10/LAG3/CEACAM1/GATA1/HLA-DRB3/HMOX1/KLRK1/CLEC7A/LILRB1/TNFSF4/FCER2/IL1R1/SLAMF6/KLRC2/FGR/JAK3/RSAD2/ITGAM/HAVCR2/IL4I1/CD40/TREM2/IL7R/IL1B/SCIMP/C3/PTAFR/KIT/PIK3R6/HLA-DRA/CX3CR1/HLA-DRB1/HLA-DRB3/STAP1/LILRB1/APLF/HLA-A/MR1/DNASE1/ICAM1/HLA-DRB3/IL12RB1/TYROBP/SMAD7/PRAM1	48
MOLM13	Cytarabine	UP	GO:0070665	positive regulation of leukocyte proliferation	33/1113	212/20973	2.64439e-08	6.06944e-06	4.95232e-06	IL1A/HLA-DPA1/LILRB2/FCGR3A/EBI3/CDKN1A/HLA-DPA1/CD6/PDCD1LG2/TNFSF4/KITLG/CSF1/CD276/CD80/IL2RA/JAK3/CD86/LILRB2/HAVCR2/CD40/IL1B/HES1/ADA/HLA-DMB/OCSTAMP/GPR183/HLA-A/ANXA1/IL12RB1/CD70/TNFSF9/CCDC88B/CSF1R	33
MOLM13	Cytarabine	UP	GO:1902105	regulation of leukocyte differentiation	45/1113	347/20973	2.85838e-08	6.28725e-06	5.13005e-06	CRTAM/IL10/MAFB/LILRB2/LIF/LAG3/CEACAM1/ZNF683/BGLAP/LILRB1/TNFSF4/KITLG/RHOH/CSF1/AXL/GPR68/CD80/IL2RA/JAK3/CD86/LILRB2/IL4I1/CAMK4/TREM2/IL7R/TESPA1/GPR55/PIK3R6/HLA-DRA/HLA-DRB1/MDK/ADA/OCSTAMP/LILRB1/ANXA1/IL12RB1/TNFSF9/NFAM1/SOCS1/CEBPB/TYROBP/ZBTB46/SMAD7/DUSP10/PRDM1	45
MOLM13	Cytarabine	UP	GO:0030217	T cell differentiation	41/1113	302/20973	3.24636e-08	6.85501e-06	5.59331e-06	CD8A/CRTAM/IL1A/MAFB/LILRB2/LAG3/CCR7/ZNF683/CCR6/TNFSF4/RHOH/SLAMF6/CD80/IL2RA/JAK3/CD86/RSAD2/LILRB2/IL4I1/BCL3/CAMK4/IL7R/IL1B/TESPA1/KIT/PIK3R6/HLA-DRA/HLA-DRB1/FCER1G/MDK/ADA/LFNG/GPR183/MR1/ANXA1/IL12RB1/TNFSF9/SOCS1/SMAD7/DUSP10/PRDM1	41
MOLM13	Cytarabine	UP	GO:0031589	cell-substrate adhesion	49/1113	406/20973	7.00458e-08	1.4222e-05	1.16044e-05	ADAM9/DDR1/DDR1/TNXB/LAMC3/CD34/DDR1/CCR7/CEACAM6/SERPINE1/COL26A1/CSF1/AXL/LYPD3/SRC/MERTK/BCAM/SIGLEC1/PTPRO/ITGAM/EMP2/ITGA2B/NRP1/ITGA6/MICALL2/DMTN/ACVRL1/EFEMP2/ITGAX/CARMIL1/MADCAM1/VWA2/FERMT3/MDK/LAMB3/MELTF/ITGB3/EPB41L5/ITGB7/RRAS/SPOCK1/EPHB3/NID1/MYO1G/ID1/JUP/ACER2/PLAU/CD44	49
MOLM13	Cytarabine	UP	GO:1903034	regulation of response to wounding	29/1113	179/20973	7.51e-08	1.46834e-05	1.19809e-05	IL10/RGMA/CD34/CEACAM1/PLPP3/SERPING1/ADTRP/CLEC7A/SERPINE1/EPPK1/PROC/MYOZ1/CPB2/ALOX5/SIGLEC10/ACTA2/DMTN/CADM4/CD9/ALOX12/CD109/APOE/KREMEN1/MDK/ANXA1/HBEGF/SLC12A2/TBXA2R/PLAU	29
MOLM13	Cytarabine	UP	GO:0070663	regulation of leukocyte proliferation	44/1113	348/20973	8.56699e-08	1.6134e-05	1.31644e-05	CRTAM/IL1A/HLA-DPA1/IL10/LILRB2/FCGR3A/LGALS9C/EBI3/CDKN1A/LILRB1/HLA-DPA1/CD6/PDCD1LG2/TNFSF4/KITLG/CSF1/CD276/CD80/IL2RA/JAK3/CD86/LILRB2/HAVCR2/IL4I1/CD40/IL1B/DLG5/HES1/HLA-DRB1/DLG5/ADA/HLA-DMB/OCSTAMP/GPR183/LILRB1/HLA-A/ANXA1/IL12RB1/CD70/TNFSF9/CEBPB/TYROBP/CCDC88B/CSF1R	44
MOLM13	Cytarabine	UP	GO:0097529	myeloid leukocyte migration	37/1113	267/20973	8.86316e-08	1.6134e-05	1.31644e-05	IL1A/CCR7/FPR2/CCL4/CCL2/SERPINE1/CMKLR1/CCL3L1/RHOH/CSF1/CXCL8/IL1R1/DAPK2/S100A8/CXCR1/S100A9/CXCL11/PTPRO/PGF/TREM2/C3AR1/IL1B/KIT/CD9/RIPOR2/CX3CR1/JAML/FCER1G/CCL23/MDK/STAP1/CXCR2/ANXA1/CCL20/RIN3/NBL1/CSF1R	37
MOLM13	Cytarabine	UP	GO:0002237	response to molecule of bacterial origin	50/1113	426/20973	1.24338e-07	2.18794e-05	1.78523e-05	ADAM9/IL1A/IL10/LILRB2/CCR7/GATA1/CCL2/CYP1A1/KLRK1/SERPINE1/LILRB1/ADM/CD6/PDCD1LG2/TNFSF4/ACP5/CXCL8/AXL/SRC/S100A8/PTGER1/S100A9/CXCL11/CD80/CD86/TRIM6/ACE/LILRB2/HAVCR2/TREM2/ABCA1/IL1B/PTGIR/SCIMP/PTAFR/LY96/CX3CR1/IRAK2/STAP1/TLR1/LILRB1/CMPK2/CNR2/CEBPB/CARD9/TBXA2R/SRR/DUSP10/IL10RA/TLR6	50
MOLM13	Cytarabine	UP	GO:0018212	peptidyl-tyrosine modification	49/1113	416/20973	1.48909e-07	2.53577e-05	2.06905e-05	DDR1/DDR1/LIF/DDR1/FGFR3/GATA1/ALKAL1/CLEC7A/TGFA/KITLG/NCF1/AXL/TPST1/SRC/EPHA2/PDGFRB/IL22RA2/FGR/MERTK/CSPG4/STYK1/CD80/JAK3/ACE/NRP1/CD40/TREM2/DMTN/GHRL/EPHB6/DOK7/AATK/CADM4/KIT/HES1/PTK6/STAP1/HIPK2/ERRFI1/ITGB3/OSM/EPHB3/MVP/HBEGF/SOCS1/PARP9/SOCS3/CD44/CSF1R	49
MOLM13	Cytarabine	UP	GO:0032946	positive regulation of mononuclear cell proliferation	30/1113	197/20973	1.84272e-07	3.03991e-05	2.4804e-05	IL1A/HLA-DPA1/LILRB2/FCGR3A/EBI3/CDKN1A/HLA-DPA1/CD6/PDCD1LG2/TNFSF4/CSF1/CD276/CD80/IL2RA/JAK3/CD86/LILRB2/HAVCR2/CD40/IL1B/HES1/ADA/HLA-DMB/GPR183/HLA-A/ANXA1/IL12RB1/CD70/TNFSF9/CCDC88B	30
MOLM13	Cytarabine	UP	GO:0050868	negative regulation of T cell activation	27/1113	167/20973	2.18791e-07	3.5e-05	2.8558e-05	CRTAM/IL10/LILRB2/LGALS9C/LAG3/CEACAM1/LILRB1/PDCD1LG2/TNFSF4/CD80/IL2RA/JAK3/CD86/LILRB2/HAVCR2/IL4I1/LAX1/DLG5/RIPOR2/HLA-DRB1/DLG5/MDK/LILRB1/ANXA1/SOCS1/CEBPB/SMAD7	27
MOLM13	Cytarabine	UP	GO:0002695	negative regulation of leukocyte activation	35/1113	255/20973	2.48696e-07	3.66875e-05	2.99349e-05	CRTAM/IL10/LILRB2/LGALS9C/LAG3/CEACAM1/HMOX1/LILRB1/PDCD1LG2/TNFSF4/AXL/FGR/MERTK/CD80/IL2RA/JAK3/CD86/LILRB2/HAVCR2/IL4I1/LAX1/DLG5/RIPOR2/HLA-DRB1/DLG5/MDK/LILRB1/ANXA1/MILR1/CD300LF/CNR2/SOCS1/CEBPB/TYROBP/SMAD7	35
MOLM13	Cytarabine	UP	GO:0032944	regulation of mononuclear cell proliferation	41/1113	325/20973	2.49554e-07	3.66875e-05	2.99349e-05	CRTAM/IL1A/HLA-DPA1/IL10/LILRB2/FCGR3A/LGALS9C/EBI3/CDKN1A/LILRB1/HLA-DPA1/CD6/PDCD1LG2/TNFSF4/CSF1/CD276/CD80/IL2RA/JAK3/CD86/LILRB2/HAVCR2/IL4I1/CD40/IL1B/DLG5/HES1/HLA-DRB1/DLG5/ADA/HLA-DMB/GPR183/LILRB1/HLA-A/ANXA1/IL12RB1/CD70/TNFSF9/CEBPB/TYROBP/CCDC88B	41
MOLM13	Cytarabine	UP	GO:1902107	positive regulation of leukocyte differentiation	30/1113	200/20973	2.58109e-07	3.66875e-05	2.99349e-05	IL10/LILRB2/LIF/TNFSF4/KITLG/RHOH/CSF1/AXL/GPR68/CD80/IL2RA/CD86/LILRB2/IL4I1/TREM2/IL7R/TESPA1/PIK3R6/HLA-DRA/HLA-DRB1/MDK/ADA/OCSTAMP/ANXA1/IL12RB1/TNFSF9/SOCS1/TYROBP/ZBTB46/DUSP10	30
MOLM13	Cytarabine	UP	GO:1903708	positive regulation of hemopoiesis	30/1113	200/20973	2.58109e-07	3.66875e-05	2.99349e-05	IL10/LILRB2/LIF/TNFSF4/KITLG/RHOH/CSF1/AXL/GPR68/CD80/IL2RA/CD86/LILRB2/IL4I1/TREM2/IL7R/TESPA1/PIK3R6/HLA-DRA/HLA-DRB1/MDK/ADA/OCSTAMP/ANXA1/IL12RB1/TNFSF9/SOCS1/TYROBP/ZBTB46/DUSP10	30
MOLM13	Cytarabine	UP	GO:0032496	response to lipopolysaccharide	47/1113	399/20973	2.66211e-07	3.66875e-05	2.99349e-05	ADAM9/IL1A/IL10/LILRB2/CCR7/GATA1/CCL2/CYP1A1/KLRK1/SERPINE1/LILRB1/ADM/CD6/PDCD1LG2/TNFSF4/ACP5/CXCL8/AXL/SRC/S100A8/PTGER1/S100A9/CXCL11/CD80/CD86/TRIM6/ACE/LILRB2/HAVCR2/TREM2/ABCA1/IL1B/PTGIR/SCIMP/PTAFR/LY96/CX3CR1/IRAK2/STAP1/LILRB1/CMPK2/CNR2/CEBPB/TBXA2R/SRR/DUSP10/IL10RA	47
MOLM13	Cytarabine	UP	GO:0007204	positive regulation of cytosolic calcium ion concentration	42/1113	338/20973	2.71038e-07	3.66875e-05	2.99349e-05	CXCR5/OPRL1/CCR7/FPR2/GATA1/CCR6/ADM/F2RL3/CMKLR1/FPR1/GP9/P2RY4/FPR3/SLC24A4/GPR35/CCR3/MCOLN3/CXCR1/PTGER1/CXCL11/JAK3/HRC/C3AR1/CXCR3/GHRL/PTGIR/CCRL2/GPR55/CIB2/CX3CR1/CD19/JPH1/LPAR1/FFAR4/CD52/CXCR2/LRP6/GSTM2/TBXA2R/OPRL1/LPAR6/NOL3	42
MOLM13	Cytarabine	UP	GO:0030098	lymphocyte differentiation	49/1113	425/20973	2.85631e-07	3.76962e-05	3.0758e-05	CD8A/CRTAM/IL1A/PBX1/IL10/MAFB/LILRB2/LAG3/CCR7/ZNF683/CCR6/TNFSF4/RHOH/AXL/SLAMF6/ADGRG3/MERTK/CD80/IL2RA/JAK3/CD86/RSAD2/LILRB2/IL4I1/BCL3/CAMK4/IL7R/IL1B/TESPA1/KIT/PIK3R6/BLNK/HLA-DRA/HLA-DRB1/CD19/FCER1G/MDK/ADA/LFNG/GPR183/MR1/ANXA1/IL12RB1/TNFSF9/NFAM1/SOCS1/SMAD7/DUSP10/PRDM1	49
MOLM13	Cytarabine	UP	GO:0018108	peptidyl-tyrosine phosphorylation	48/1113	413/20973	2.97337e-07	3.77328e-05	3.07879e-05	DDR1/DDR1/LIF/DDR1/FGFR3/GATA1/ALKAL1/CLEC7A/TGFA/KITLG/NCF1/AXL/SRC/EPHA2/PDGFRB/IL22RA2/FGR/MERTK/CSPG4/STYK1/CD80/JAK3/ACE/NRP1/CD40/TREM2/DMTN/GHRL/EPHB6/DOK7/AATK/CADM4/KIT/HES1/PTK6/STAP1/HIPK2/ERRFI1/ITGB3/OSM/EPHB3/MVP/HBEGF/SOCS1/PARP9/SOCS3/CD44/CSF1R	48
MOLM13	Cytarabine	UP	GO:0002274	myeloid leukocyte activation	37/1113	280/20973	3.00205e-07	3.77328e-05	3.07879e-05	ADAM9/IL10/FPR2/GATA1/HMOX1/RHOH/CSF1/CXCL8/CRLF2/FGR/LRRK2/ITGAM/HAVCR2/CAMK4/TREM2/DHRS2/JUN/PTAFR/KIT/S100A13/CX3CR1/FCER1G/SUCNR1/STAP1/LAT/TLR1/DNASE1/CXCR2/CLU/ANXA1/MILR1/PTGDS/CD300LF/CNR2/TYROBP/PRAM1/TLR6	37
MOLM13	Cytarabine	UP	GO:1990868	response to chemokine	21/1113	111/20973	3.32633e-07	3.99084e-05	3.2563e-05	CXCR5/CCR7/CCL4/CCL2/CCR6/CMKLR1/CCL3L1/CXCL8/GPR35/CCR3/CXCR1/CXCL11/TREM2/CXCR3/RIPOR2/CCRL2/CX3CR1/CCL23/CXCR2/CCL20/SLC12A2	21
MOLM13	Cytarabine	UP	GO:1990869	cellular response to chemokine	21/1113	111/20973	3.32633e-07	3.99084e-05	3.2563e-05	CXCR5/CCR7/CCL4/CCL2/CCR6/CMKLR1/CCL3L1/CXCL8/GPR35/CCR3/CXCR1/CXCL11/TREM2/CXCR3/RIPOR2/CCRL2/CX3CR1/CCL23/CXCR2/CCL20/SLC12A2	21
MOLM13	Cytarabine	UP	GO:1903035	negative regulation of response to wounding	20/1113	102/20973	3.45067e-07	4.04802e-05	3.30296e-05	RGMA/CD34/CEACAM1/SERPING1/ADTRP/SERPINE1/EPPK1/PROC/MYOZ1/CPB2/ALOX5/SIGLEC10/CD9/ALOX12/CD109/APOE/KREMEN1/MDK/SLC12A2/PLAU	20
MOLM13	Cytarabine	UP	GO:0032943	mononuclear cell proliferation	46/1113	393/20973	4.27555e-07	4.90666e-05	4.00356e-05	CRTAM/IL1A/HLA-DPA1/IL10/LILRB2/FCGR3A/LGALS9C/EBI3/CDKN1A/LILRB1/HLA-DPA1/CD6/PDCD1LG2/TNFSF4/CSF1/CD276/CD80/IL2RA/JAK3/CD86/ACE/LILRB2/HAVCR2/IL4I1/CD40/IL7R/IL1B/DLG5/HES1/HLA-DRB1/CD19/DLG5/ADA/GAPT/HLA-DMB/GPR183/LILRB1/HLA-A/ANXA1/IL12RB1/CD70/TNFSF9/CEBPB/TYROBP/CCDC88B/TNFSF14	46
MOLM13	Cytarabine	UP	GO:0050671	positive regulation of lymphocyte proliferation	29/1113	195/20973	4.8895e-07	5.49184e-05	4.48104e-05	IL1A/HLA-DPA1/LILRB2/FCGR3A/EBI3/CDKN1A/HLA-DPA1/CD6/PDCD1LG2/TNFSF4/CD276/CD80/IL2RA/JAK3/CD86/LILRB2/HAVCR2/CD40/IL1B/HES1/ADA/HLA-DMB/GPR183/HLA-A/ANXA1/IL12RB1/CD70/TNFSF9/CCDC88B	29
MOLM13	Cytarabine	UP	GO:1901342	regulation of vasculature development	45/1113	383/20973	5.12078e-07	5.63179e-05	4.59522e-05	IL1A/IL10/CD34/CEACAM1/STAB1/HMOX1/AQP1/PTGIS/SERPINE1/ADM/CXCL8/CCR3/EPHA2/PLK2/SPARC/EMP2/NRP1/PGF/CD40/GAB1/C3AR1/ALOX5/IL1B/GHRL/ACVRL1/C3/ADGRB1/ITGAX/PIK3R6/CYBB/GADD45A/CX3CR1/CYP1B1/HSPG2/MDK/HIPK2/RRAS/ECM1/ID1/SLC12A2/JUP/TBXA2R/ADM2/SERPINF1/LRG1	45
MOLM13	Cytarabine	UP	GO:0050670	regulation of lymphocyte proliferation	40/1113	322/20973	5.22878e-07	5.63321e-05	4.59638e-05	CRTAM/IL1A/HLA-DPA1/IL10/LILRB2/FCGR3A/LGALS9C/EBI3/CDKN1A/LILRB1/HLA-DPA1/CD6/PDCD1LG2/TNFSF4/CD276/CD80/IL2RA/JAK3/CD86/LILRB2/HAVCR2/IL4I1/CD40/IL1B/DLG5/HES1/HLA-DRB1/DLG5/ADA/HLA-DMB/GPR183/LILRB1/HLA-A/ANXA1/IL12RB1/CD70/TNFSF9/CEBPB/TYROBP/CCDC88B	40
MOLM13	Cytarabine	UP	GO:0009615	response to virus	51/1113	460/20973	5.48243e-07	5.78835e-05	4.72297e-05	PRF1/IFI27/CCL4/CYP1A1/TLR8/LILRB1/TNFSF4/APOBEC3F/OAS3/IFI44/NLRP1/SRC/OAS2/FGR/IFI44L/TLR7/APOBEC3H/TRIM6/AIM2/RSAD2/APOBEC3G/BCL3/CD40/IL1B/ACTA2/VWCE/CCDC92/TRIM22/TRIM34/ITGAX/CCDC92/MOV10/MAPK11/IFIT5/IFI6/BIRC3/LILRB1/DDIT4/IFI16/CLU/IL12RB1/MARCHF2/SMPD1/CARD9/MX1/GBP3/SHFL/PARP9/OAS1/APOBEC3C/IFIT3	51
MOLM13	Cytarabine	UP	GO:0051480	regulation of cytosolic calcium ion concentration	44/1113	372/20973	5.68953e-07	5.88922e-05	4.80528e-05	CXCR5/OPRL1/CCR7/FPR2/GATA1/CCR6/ADM/F2RL3/CMKLR1/FPR1/GP9/P2RY4/FPR3/SLC24A4/GPR35/CCR3/ATP2B3/MCOLN3/CXCR1/PTGER1/CXCL11/JAK3/HRC/C3AR1/CXCR3/GHRL/PTGIR/CCRL2/GPR55/CIB2/CX3CR1/CDH23/CD19/JPH1/LPAR1/FFAR4/CD52/CXCR2/LRP6/GSTM2/TBXA2R/OPRL1/LPAR6/NOL3	44
MOLM13	Cytarabine	UP	GO:1903038	negative regulation of leukocyte cell-cell adhesion	28/1113	186/20973	5.9551e-07	6.04558e-05	4.93285e-05	CRTAM/IL10/LILRB2/LGALS9C/LAG3/CEACAM1/ADTRP/LILRB1/PDCD1LG2/TNFSF4/CD80/IL2RA/JAK3/CD86/LILRB2/HAVCR2/IL4I1/LAX1/DLG5/RIPOR2/HLA-DRB1/DLG5/MDK/LILRB1/ANXA1/SOCS1/CEBPB/SMAD7	28
MOLM13	Cytarabine	UP	GO:0061041	regulation of wound healing	24/1113	145/20973	6.55974e-07	6.53374e-05	5.33117e-05	CD34/CEACAM1/PLPP3/SERPING1/ADTRP/CLEC7A/SERPINE1/EPPK1/PROC/MYOZ1/CPB2/ALOX5/ACTA2/DMTN/CADM4/CD9/ALOX12/CD109/APOE/ANXA1/HBEGF/SLC12A2/TBXA2R/PLAU	24
MOLM13	Cytarabine	UP	GO:0072676	lymphocyte migration	24/1113	146/20973	7.46143e-07	7.29424e-05	5.95169e-05	CRTAM/CCR7/CCL4/ADTRP/CCL2/KLRK1/CCR6/GPR15/CCL3L1/CXCL11/GCSAM/RIPOR2/CXCL16/MADCAM1/CCL23/GPR183/ITGB7/ICAM1/CCL20/MYO1G/ECM1/HSD3B7/SLC12A2/TNFSF14	24
MOLM13	Cytarabine	UP	GO:0042129	regulation of T cell proliferation	34/1113	256/20973	7.98522e-07	7.60899e-05	6.20851e-05	CRTAM/IL1A/HLA-DPA1/IL10/LILRB2/LGALS9C/EBI3/LILRB1/HLA-DPA1/CD6/PDCD1LG2/TNFSF4/CD276/CD80/IL2RA/JAK3/CD86/LILRB2/HAVCR2/IL4I1/IL1B/DLG5/HES1/HLA-DRB1/DLG5/HLA-DMB/LILRB1/HLA-A/ANXA1/IL12RB1/CD70/TNFSF9/CEBPB/CCDC88B	34
MOLM13	Cytarabine	UP	GO:0051250	negative regulation of lymphocyte activation	31/1113	222/20973	8.16851e-07	7.60899e-05	6.20851e-05	CRTAM/IL10/LILRB2/LGALS9C/LAG3/CEACAM1/LILRB1/PDCD1LG2/TNFSF4/AXL/FGR/MERTK/CD80/IL2RA/JAK3/CD86/LILRB2/HAVCR2/IL4I1/LAX1/DLG5/RIPOR2/HLA-DRB1/DLG5/MDK/LILRB1/ANXA1/SOCS1/CEBPB/TYROBP/SMAD7	31
MOLM13	Cytarabine	UP	GO:0045765	regulation of angiogenesis	44/1113	377/20973	8.21581e-07	7.60899e-05	6.20851e-05	IL1A/IL10/CD34/CEACAM1/STAB1/HMOX1/AQP1/PTGIS/SERPINE1/ADM/CXCL8/CCR3/EPHA2/PLK2/SPARC/EMP2/NRP1/PGF/CD40/GAB1/C3AR1/ALOX5/IL1B/GHRL/ACVRL1/C3/ADGRB1/ITGAX/PIK3R6/CYBB/GADD45A/CX3CR1/CYP1B1/HSPG2/MDK/HIPK2/RRAS/ECM1/SLC12A2/JUP/TBXA2R/ADM2/SERPINF1/LRG1	44
MOLM13	Cytarabine	UP	GO:0007160	cell-matrix adhesion	35/1113	270/20973	9.83477e-07	8.95134e-05	7.30379e-05	ADAM9/DDR1/DDR1/TNXB/CD34/DDR1/CCR7/CEACAM6/SERPINE1/CSF1/LYPD3/SRC/BCAM/SIGLEC1/ITGAM/EMP2/ITGA2B/NRP1/ITGA6/DMTN/ACVRL1/EFEMP2/ITGAX/MADCAM1/VWA2/FERMT3/ITGB3/EPB41L5/ITGB7/RRAS/NID1/JUP/ACER2/PLAU/CD44	35
MOLM13	Cytarabine	UP	GO:0002573	myeloid leukocyte differentiation	34/1113	259/20973	1.04653e-06	9.36376e-05	7.64031e-05	SIGLEC15/MAFB/LIF/CEACAM1/CCR7/GATA1/BGLAP/LILRB1/KITLG/MMP9/OSCAR/CSF1/OSCAR/SRC/EPHA2/GPR68/CAMK4/TREM2/DHRS2/JUN/KIT/GPR55/CD109/HLA-DRB1/OCSTAMP/GPR183/FAM20C/LILRB1/IFI16/PDE1B/CEBPB/TYROBP/ZBTB46/CSF1R	34
MOLM13	Cytarabine	UP	GO:0097530	granulocyte migration	26/1113	170/20973	1.09495e-06	9.57083e-05	7.80926e-05	IL1A/CCR7/CCL4/CCL2/CMKLR1/CCL3L1/RHOH/CSF1/CXCL8/IL1R1/DAPK2/S100A8/CXCR1/S100A9/CXCL11/C3AR1/IL1B/RIPOR2/JAML/FCER1G/CCL23/MDK/CXCR2/ANXA1/CCL20/CSF1R	26
MOLM13	Cytarabine	UP	GO:0007229	integrin-mediated signaling pathway	21/1113	119/20973	1.10593e-06	9.57083e-05	7.80926e-05	ADAM9/CEACAM1/PLPP3/SLC2A10/SRC/FGR/ITGAM/EMP2/ITGA2B/NRP1/ITGA6/DMTN/ADAM11/ITGAX/MADCAM1/FERMT3/LAT/ITGB3/ITGB7/FYB1/PRAM1	21
MOLM13	Cytarabine	UP	GO:0043277	apoptotic cell clearance	15/1113	65/20973	1.15226e-06	9.81096e-05	8.0052e-05	CCL2/RHOH/TGM2/AXL/PEAR1/MFGE8/MERTK/TREM2/C3/ADGRB1/ITGB3/ANXA1/ABCA7/CD300LF/TYROBP	15
MOLM13	Cytarabine	UP	GO:0002253	activation of immune response	52/1113	486/20973	1.25571e-06	0.00010522	8.58539e-05	NCR3/CD8A/PYHIN1/CEACAM1/CCR7/FPR2/HLA-DRB3/SERPING1/KLRK1/BTNL8/CLEC7A/CMKLR1/FPR1/FPR3/SRC/CD276/KLRC2/FGR/C1R/AIM2/C8G/CFH/TREM2/C3AR1/IL1B/TESPA1/NLRC4/LAX1/C3/GCSAM/BLNK/HLA-DQB1/KCNN4/HLA-DRB1/CD19/FCER1G/HLA-DRB3/ADA/PRKCH/STAP1/HLA-A/IFI16/CLU/CFP/HLA-DRB3/FYB1/NFAM1/MYO1G/TYROBP/PLD2/SLA2/PRAM1	52
MOLM13	Cytarabine	UP	GO:0002834	regulation of response to tumor cell	10/1113	29/20973	1.35009e-06	0.000108045	8.81585e-05	CRTAM/CEACAM1/HLA-DRB3/HAVCR2/IL4I1/DAPK1/HLA-DRB1/HLA-DRB3/MR1/HLA-DRB3	10
MOLM13	Cytarabine	UP	GO:0050727	regulation of inflammatory response	50/1113	461/20973	1.35164e-06	0.000108045	8.81585e-05	IL10/CREB3L3/CALCRL/CCR7/FPR2/PTGIS/SERPINE1/TNFSF4/MMP9/ACP5/NCF1/IL1R1/NLRP1/SRC/S100A8/PLK2/IL22RA2/FGR/S100A9/PROC/NLRP12/TLR7/LRRK2/IL2RA/ACE/TREM2/ALOX5/SIGLEC10/IL1B/GHRL/C3/APOE/HLA-DRB1/MDK/ADA/SUCNR1/STAP1/BIRC3/FFAR4/GGT1/NKG7/LACC1/DNASE1/ANXA1/OSM/CNR2/CEBPB/SOCS3/SERPINF1/DUSP10	50
MOLM13	Cytarabine	UP	GO:1903706	regulation of hemopoiesis	49/1113	448/20973	1.35211e-06	0.000108045	8.81585e-05	CRTAM/IL10/MAFB/LILRB2/LIF/LAG3/CEACAM1/ZNF683/GATA1/BGLAP/LILRB1/TNFSF4/KITLG/RHOH/GFI1B/CSF1/AXL/GPR68/CD80/IL2RA/JAK3/CD86/LILRB2/IL4I1/CAMK4/TREM2/IL7R/TESPA1/GPR55/PIK3R6/H4C15/HLA-DRA/HLA-DRB1/MDK/ADA/OCSTAMP/LILRB1/MTURN/ANXA1/IL12RB1/TNFSF9/NFAM1/SOCS1/CEBPB/TYROBP/ZBTB46/SMAD7/DUSP10/PRDM1	49
MOLM13	Cytarabine	UP	GO:0045619	regulation of lymphocyte differentiation	30/1113	216/20973	1.37128e-06	0.000108045	8.81585e-05	CRTAM/IL10/LILRB2/LAG3/ZNF683/TNFSF4/RHOH/AXL/CD80/IL2RA/JAK3/CD86/LILRB2/IL4I1/CAMK4/IL7R/TESPA1/PIK3R6/HLA-DRA/HLA-DRB1/MDK/ADA/ANXA1/IL12RB1/TNFSF9/NFAM1/SOCS1/SMAD7/DUSP10/PRDM1	30
MOLM13	Cytarabine	UP	GO:0002347	response to tumor cell	14/1113	58/20973	1.4641e-06	0.000113662	9.27417e-05	CRTAM/PRF1/CEACAM1/HLA-DRB3/ABI3/HAVCR2/IL4I1/DAPK1/HLA-DRB1/HLA-DRB3/HLA-A/NKG7/MR1/HLA-DRB3	14
MOLM13	Cytarabine	UP	GO:0002418	immune response to tumor cell	12/1113	43/20973	1.55982e-06	0.000119338	9.7373e-05	CRTAM/PRF1/CEACAM1/HLA-DRB3/HAVCR2/IL4I1/HLA-DRB1/HLA-DRB3/HLA-A/NKG7/MR1/HLA-DRB3	12
MOLM13	Cytarabine	UP	GO:0045580	regulation of T cell differentiation	27/1113	185/20973	1.7418e-06	0.000131357	0.00010718	CRTAM/LILRB2/LAG3/ZNF683/TNFSF4/RHOH/CD80/IL2RA/JAK3/CD86/LILRB2/IL4I1/CAMK4/IL7R/TESPA1/PIK3R6/HLA-DRA/HLA-DRB1/MDK/ADA/ANXA1/IL12RB1/TNFSF9/SOCS1/SMAD7/DUSP10/PRDM1	27
MOLM13	Cytarabine	UP	GO:0070098	chemokine-mediated signaling pathway	19/1113	103/20973	1.78251e-06	0.000132534	0.00010814	CXCR5/CCR7/CCL4/CCL2/CCR6/CMKLR1/CCL3L1/CXCL8/GPR35/CCR3/CXCR1/CXCL11/TREM2/CXCR3/CCRL2/CX3CR1/CCL23/CXCR2/CCL20	19
MOLM13	Cytarabine	UP	GO:0071621	granulocyte chemotaxis	23/1113	143/20973	1.86132e-06	0.000136471	0.000111353	CCR7/CCL4/CCL2/CMKLR1/CCL3L1/CSF1/CXCL8/DAPK2/S100A8/CXCR1/S100A9/CXCL11/C3AR1/IL1B/RIPOR2/JAML/FCER1G/CCL23/MDK/CXCR2/ANXA1/CCL20/CSF1R	23
MOLM13	Cytarabine	UP	GO:0046651	lymphocyte proliferation	44/1113	389/20973	1.91597e-06	0.000138553	0.000113052	CRTAM/IL1A/HLA-DPA1/IL10/LILRB2/FCGR3A/LGALS9C/EBI3/CDKN1A/LILRB1/HLA-DPA1/CD6/PDCD1LG2/TNFSF4/CD276/CD80/IL2RA/JAK3/CD86/LILRB2/HAVCR2/IL4I1/CD40/IL7R/IL1B/DLG5/HES1/HLA-DRB1/CD19/DLG5/ADA/GAPT/HLA-DMB/GPR183/LILRB1/HLA-A/ANXA1/IL12RB1/CD70/TNFSF9/CEBPB/TYROBP/CCDC88B/TNFSF14	44
MOLM13	Cytarabine	UP	GO:0070372	regulation of ERK1 and ERK2 cascade	42/1113	364/20973	1.95612e-06	0.000139545	0.000113861	IL1A/LIF/CEACAM1/DUSP4/CCR7/FGFR3/FPR2/CCL4/ALKAL1/CCL2/CCL3L1/SRC/EPHA2/PDGFRB/NLRP12/TNFAIP8L3/PSCA/ATF3/HAVCR2/NRP1/TREM2/SPRY3/IL1B/ACTA2/JUN/SCIMP/GPR55/APOE/HLA-DRB1/CCL23/GPR183/ERRFI1/FFAR4/MTURN/ICAM1/ABCA7/CCL20/RRAS/CARD9/DUSP10/CD44/CSF1R	42
MOLM13	Cytarabine	UP	GO:0071219	cellular response to molecule of bacterial origin	35/1113	279/20973	2.11304e-06	0.00014873	0.000121355	ADAM9/IL1A/IL10/LILRB2/GATA1/CCL2/KLRK1/SERPINE1/LILRB1/CD6/PDCD1LG2/TNFSF4/CXCL8/AXL/SRC/CXCL11/CD80/CD86/LILRB2/HAVCR2/TREM2/ABCA1/IL1B/SCIMP/PTAFR/LY96/CX3CR1/IRAK2/STAP1/TLR1/LILRB1/CMPK2/CEBPB/TBXA2R/TLR6	35
MOLM13	Cytarabine	UP	GO:0042102	positive regulation of T cell proliferation	24/1113	156/20973	2.52183e-06	0.000174631	0.000142489	IL1A/HLA-DPA1/LILRB2/EBI3/HLA-DPA1/CD6/PDCD1LG2/TNFSF4/CD276/CD80/IL2RA/JAK3/CD86/LILRB2/HAVCR2/IL1B/HES1/HLA-DMB/HLA-A/ANXA1/IL12RB1/CD70/TNFSF9/CCDC88B	24
MOLM13	Cytarabine	UP	GO:0002285	lymphocyte activation involved in immune response	31/1113	234/20973	2.54719e-06	0.000174631	0.000142489	IL10/CEACAM1/ZNF683/CCR6/LILRB1/TNFSF4/SLAMF6/KLRC2/CD80/JAK3/CD86/HAVCR2/BCL3/CD40/HLA-DRA/HLA-DRB1/CD19/FCER1G/MDK/ADA/GAPT/HLA-DMB/LFNG/GPR183/LILRB1/APLF/NKG7/ICAM1/ANXA1/IL12RB1/SMAD7	31
MOLM13	Cytarabine	UP	GO:0045621	positive regulation of lymphocyte differentiation	22/1113	136/20973	2.80909e-06	0.000190118	0.000155126	IL10/LILRB2/TNFSF4/RHOH/AXL/CD80/IL2RA/CD86/LILRB2/IL4I1/IL7R/TESPA1/PIK3R6/HLA-DRA/HLA-DRB1/MDK/ADA/ANXA1/IL12RB1/TNFSF9/SOCS1/DUSP10	22
MOLM13	Cytarabine	UP	GO:0033627	cell adhesion mediated by integrin	17/1113	88/20973	3.19856e-06	0.000213737	0.000174397	ADAM9/LIF/PLPP3/SERPINE1/EPHA2/ITGAM/ITGA2B/ITGA6/ITGAX/CYP1B1/FERMT3/ADA/ITGB3/ITGB7/ICAM1/ACER2/PLAU	17
MOLM13	Cytarabine	UP	GO:0002444	myeloid leukocyte mediated immunity	20/1113	117/20973	3.30206e-06	0.000217895	0.00017779	SERPINB9/FCGR3A/GATA1/HMOX1/FGR/ACE/ITGAM/C3/PTAFR/KIT/S100A13/CX3CR1/STAP1/LAT/DNASE1/MILR1/PTGDS/CARD9/TYROBP/PRAM1	20
MOLM13	Cytarabine	UP	GO:0042098	T cell proliferation	35/1113	286/20973	3.72198e-06	0.000242572	0.000197925	CRTAM/IL1A/HLA-DPA1/IL10/LILRB2/LGALS9C/EBI3/LILRB1/HLA-DPA1/CD6/PDCD1LG2/TNFSF4/CD276/CD80/IL2RA/JAK3/CD86/LILRB2/HAVCR2/IL4I1/IL1B/DLG5/HES1/HLA-DRB1/DLG5/HLA-DMB/LILRB1/HLA-A/ANXA1/IL12RB1/CD70/TNFSF9/CEBPB/CCDC88B/TNFSF14	35
MOLM13	Cytarabine	UP	GO:0007596	blood coagulation	32/1113	252/20973	4.40484e-06	0.000283575	0.000231381	SERPINA1/CD34/CEACAM1/GATA1/SERPING1/ADTRP/SERPINE1/F2RL3/ANXA8/GP9/AXL/PEAR1/SRC/HGFAC/MERTK/PROC/CD40/CPB2/DMTN/SERPINA1/CD9/ALOX12/APOE/FCER1G/FERMT3/ITGB3/MYL9/DGKA/TBXA2R/PAPSS2/PLAU/PROCR	32
MOLM13	Cytarabine	UP	GO:0002687	positive regulation of leukocyte migration	25/1113	172/20973	4.48725e-06	0.0002854	0.00023287	IL1A/CCR7/FPR2/CCL4/SERPINE1/CCR6/PLVAP/CMKLR1/KITLG/CSF1/CXCL8/IL1R1/DAPK2/PGF/TREM2/C3AR1/PTAFR/RIPOR2/CX3CR1/MADCAM1/MDK/ICAM1/CCL20/CSF1R/TNFSF14	25
MOLM13	Cytarabine	UP	GO:0030316	osteoclast differentiation	21/1113	130/20973	4.80461e-06	0.000301947	0.000246372	SIGLEC15/MAFB/BGLAP/LILRB1/OSCAR/CSF1/OSCAR/SRC/EPHA2/GPR68/CAMK4/TREM2/GPR55/CD109/OCSTAMP/GPR183/FAM20C/LILRB1/CEBPB/TYROBP/CSF1R	21
MOLM13	Cytarabine	UP	GO:0097193	intrinsic apoptotic signaling pathway	38/1113	328/20973	5.40569e-06	0.00033279	0.000271538	HMOX1/IL19/PRODH/CDKN1A/MMP9/DAPK2/PERP/SRC/S100A8/RTKN2/EPHA2/SGPP1/S100A9/LRRK2/BCL2A1/BCL3/TREM2/MDM2/EDA2R/PHLDA3/CYP1B1/HIPK2/IFI6/TP73/DDIT4/HIC1/IFI16/PPP1R13B/CHAC1/CLU/CEBPB/MLLT11/RRM2B/BBC3/NOL3/CD44/CRIP1/PLEKHF1	38
MOLM13	Cytarabine	UP	GO:0006874	cellular calcium ion homeostasis	50/1113	484/20973	5.42148e-06	0.00033279	0.000271538	CXCR5/OPRL1/ATP13A4/CCR7/FPR2/GATA1/CCR6/ADM/F2RL3/CMKLR1/FPR1/GP9/P2RY4/FPR3/SLC24A4/TGM2/GPR35/CCR3/ATP2B3/MCOLN3/CXCR1/PTGER1/CXCL11/JAK3/CD40/HRC/C3AR1/CXCR3/GHRL/PTGIR/CCRL2/GPR55/CIB2/APOE/CX3CR1/CDH23/CD19/JPH1/CCL23/LPAR1/FFAR4/CD52/CXCR2/ATP7B/LRP6/GSTM2/TBXA2R/OPRL1/LPAR6/NOL3	50
MOLM13	Cytarabine	UP	GO:0002275	myeloid cell activation involved in immune response	18/1113	101/20973	5.51128e-06	0.000334414	0.000272863	GATA1/HMOX1/FGR/ITGAM/HAVCR2/TREM2/PTAFR/KIT/S100A13/CX3CR1/FCER1G/SUCNR1/LAT/DNASE1/MILR1/PTGDS/TYROBP/PRAM1	18
MOLM13	Cytarabine	UP	GO:0002837	regulation of immune response to tumor cell	9/1113	27/20973	6.3543e-06	0.000378842	0.000309114	CRTAM/CEACAM1/HLA-DRB3/HAVCR2/IL4I1/HLA-DRB1/HLA-DRB3/MR1/HLA-DRB3	9
MOLM13	Cytarabine	UP	GO:0045582	positive regulation of T cell differentiation	20/1113	122/20973	6.387e-06	0.000378842	0.000309114	LILRB2/TNFSF4/RHOH/CD80/IL2RA/CD86/LILRB2/IL4I1/IL7R/TESPA1/PIK3R6/HLA-DRA/HLA-DRB1/MDK/ADA/ANXA1/IL12RB1/TNFSF9/SOCS1/DUSP10	20
MOLM13	Cytarabine	UP	GO:0040013	negative regulation of locomotion	46/1113	434/20973	6.54979e-06	0.000384182	0.000313471	CYGB/ACVR1C/HMOX1/ADTRP/CCL2/KLRK1/SERPINE1/PLXNB3/ADORA3/TP53INP1/DNAI3/EPPK1/SEMA6B/TMIGD3/PFN2/PTPRO/NRP1/PTPRU/MCC/GHRL/ACVRL1/DLG5/ADGRB1/GCSAM/RIPOR2/TCAF1/GADD45A/APOE/CX3CR1/SEMA6C/CYP1B1/DLG5/ADA/STAP1/S1PR2/RRAS/CARD10/PLXNA3/RIN3/SMAD7/JUP/TBXA2R/SERPINF1/DUSP10/NBL1/LDLRAD4	46
MOLM13	Cytarabine	UP	GO:0050817	coagulation	32/1113	257/20973	6.67221e-06	0.000384995	0.000314135	SERPINA1/CD34/CEACAM1/GATA1/SERPING1/ADTRP/SERPINE1/F2RL3/ANXA8/GP9/AXL/PEAR1/SRC/HGFAC/MERTK/PROC/CD40/CPB2/DMTN/SERPINA1/CD9/ALOX12/APOE/FCER1G/FERMT3/ITGB3/MYL9/DGKA/TBXA2R/PAPSS2/PLAU/PROCR	32
MOLM13	Cytarabine	UP	GO:0071216	cellular response to biotic stimulus	36/1113	306/20973	6.70952e-06	0.000384995	0.000314135	ADAM9/IL1A/IL10/LILRB2/GATA1/CCL2/KLRK1/CLEC7A/SERPINE1/LILRB1/CD6/PDCD1LG2/TNFSF4/CXCL8/AXL/SRC/CXCL11/CD80/CD86/LILRB2/HAVCR2/TREM2/ABCA1/IL1B/SCIMP/PTAFR/LY96/CX3CR1/IRAK2/STAP1/TLR1/LILRB1/CMPK2/CEBPB/TBXA2R/TLR6	36
MOLM13	Cytarabine	UP	GO:1990266	neutrophil migration	22/1113	144/20973	7.3234e-06	0.000415701	0.000339189	IL1A/CCR7/CCL4/CCL2/CCL3L1/RHOH/CXCL8/IL1R1/DAPK2/S100A8/CXCR1/S100A9/CXCL11/C3AR1/IL1B/RIPOR2/JAML/FCER1G/CCL23/MDK/CXCR2/CCL20	22
MOLM13	Cytarabine	UP	GO:0032609	interferon-gamma production	25/1113	177/20973	7.52547e-06	0.000418179	0.00034121	CRTAM/HLA-DPA1/IL10/LGALS9C/EBI3/CCR7/KLRK1/TLR8/CLEC7A/LILRB1/HLA-DPA1/PDCD1LG2/TNFSF4/AXL/IL1R1/SLAMF6/CD276/TLR7/HAVCR2/BCL3/IL1B/HLA-DRB1/LILRB1/HLA-A/IL12RB1	25
MOLM13	Cytarabine	UP	GO:0032649	regulation of interferon-gamma production	25/1113	177/20973	7.52547e-06	0.000418179	0.00034121	CRTAM/HLA-DPA1/IL10/LGALS9C/EBI3/CCR7/KLRK1/TLR8/CLEC7A/LILRB1/HLA-DPA1/PDCD1LG2/TNFSF4/AXL/IL1R1/SLAMF6/CD276/TLR7/HAVCR2/BCL3/IL1B/HLA-DRB1/LILRB1/HLA-A/IL12RB1	25
MOLM13	Cytarabine	UP	GO:0007599	hemostasis	32/1113	259/20973	7.84739e-06	0.000427985	0.000349212	SERPINA1/CD34/CEACAM1/GATA1/SERPING1/ADTRP/SERPINE1/F2RL3/ANXA8/GP9/AXL/PEAR1/SRC/HGFAC/MERTK/PROC/CD40/CPB2/DMTN/SERPINA1/CD9/ALOX12/APOE/FCER1G/FERMT3/ITGB3/MYL9/DGKA/TBXA2R/PAPSS2/PLAU/PROCR	32
MOLM13	Cytarabine	UP	GO:0051607	defense response to virus	39/1113	346/20973	7.8641e-06	0.000427985	0.000349212	PRF1/IFI27/TLR8/LILRB1/APOBEC3F/OAS3/NLRP1/OAS2/IFI44L/TLR7/APOBEC3H/TRIM6/AIM2/RSAD2/APOBEC3G/CD40/IL1B/CCDC92/TRIM22/TRIM34/ITGAX/CCDC92/MOV10/IFIT5/IFI6/BIRC3/LILRB1/DDIT4/IFI16/IL12RB1/MARCHF2/CARD9/MX1/GBP3/SHFL/PARP9/OAS1/APOBEC3C/IFIT3	39
MOLM13	Cytarabine	UP	GO:0140546	defense response to symbiont	39/1113	347/20973	8.41766e-06	0.000453437	0.000369979	PRF1/IFI27/TLR8/LILRB1/APOBEC3F/OAS3/NLRP1/OAS2/IFI44L/TLR7/APOBEC3H/TRIM6/AIM2/RSAD2/APOBEC3G/CD40/IL1B/CCDC92/TRIM22/TRIM34/ITGAX/CCDC92/MOV10/IFIT5/IFI6/BIRC3/LILRB1/DDIT4/IFI16/IL12RB1/MARCHF2/CARD9/MX1/GBP3/SHFL/PARP9/OAS1/APOBEC3C/IFIT3	39
MOLM13	Cytarabine	UP	GO:0002699	positive regulation of immune effector process	41/1113	373/20973	8.59422e-06	0.000458272	0.000373924	NCR3/CRTAM/IL10/LAG3/GATA1/HLA-DRB3/HMOX1/KLRK1/CLEC7A/LILRB1/TNFSF4/FCER2/IL1R1/SLAMF6/KLRC2/FGR/CD80/CD86/TRIM6/RSAD2/ITGAM/CD40/TREM2/IL1B/SCIMP/C3/PTAFR/KIT/HLA-DRA/HLA-DRB1/HLA-DRB3/STAP1/HLA-DMB/LILRB1/HLA-A/LACC1/MR1/ANXA1/HLA-DRB3/IL12RB1/TYROBP	41
MOLM13	Cytarabine	UP	GO:1902285	semaphorin-plexin signaling pathway involved in neuron projection guidance	7/1113	16/20973	8.71649e-06	0.000460143	0.000375451	NRP2/PLXNA2/PLXNB3/NRP1/PLXNC1/PLXNA3/PLXNB2	7
MOLM13	Cytarabine	UP	GO:0002819	regulation of adaptive immune response	33/1113	273/20973	9.07791e-06	0.000474478	0.000387148	IL10/CEACAM1/HLA-DRB3/CLEC7A/LILRB1/TNFSF4/FCER2/IL1R1/CD80/JAK3/RSAD2/HAVCR2/IL4I1/CD40/TREM2/IL7R/IL1B/C3/HLA-DRA/HLA-DRB1/HLA-DRB3/ADA/LILRB1/APLF/HLA-A/MR1/ANXA1/HLA-DRB3/IL12RB1/CARD9/CD48/SMAD7/DUSP10	33
MOLM13	Cytarabine	UP	GO:0070371	ERK1 and ERK2 cascade	42/1113	388/20973	9.78075e-06	0.000505869	0.000412761	IL1A/LIF/CEACAM1/DUSP4/CCR7/FGFR3/FPR2/CCL4/ALKAL1/CCL2/CCL3L1/SRC/EPHA2/PDGFRB/NLRP12/TNFAIP8L3/PSCA/ATF3/HAVCR2/NRP1/TREM2/SPRY3/IL1B/ACTA2/JUN/SCIMP/GPR55/APOE/HLA-DRB1/CCL23/GPR183/ERRFI1/FFAR4/MTURN/ICAM1/ABCA7/CCL20/RRAS/CARD9/DUSP10/CD44/CSF1R	42
MOLM13	Cytarabine	UP	GO:0002822	regulation of adaptive immune response based on somatic recombination of immune receptors built from immunoglobulin superfamily domains	31/1113	250/20973	1.00549e-05	0.000505869	0.000412761	IL10/CEACAM1/HLA-DRB3/CLEC7A/LILRB1/TNFSF4/FCER2/IL1R1/CD80/JAK3/RSAD2/HAVCR2/IL4I1/CD40/TREM2/IL7R/IL1B/C3/HLA-DRA/HLA-DRB1/HLA-DRB3/ADA/LILRB1/APLF/HLA-A/MR1/ANXA1/HLA-DRB3/IL12RB1/CARD9/SMAD7	31
MOLM13	Cytarabine	UP	GO:0032612	interleukin-1 production	25/1113	180/20973	1.01494e-05	0.000505869	0.000412761	IL10/PYHIN1/CEACAM1/CCR7/TLR8/CLEC7A/ACP5/NLRP1/NLRP2/NLRP12/AIM2/HAVCR2/TREM2/NLRC4/GHRL/S100A13/CX3CR1/ERRFI1/FFAR4/PANX2/IFI16/ANXA1/TYROBP/GSDMD/TLR6	25
MOLM13	Cytarabine	UP	GO:0032652	regulation of interleukin-1 production	25/1113	180/20973	1.01494e-05	0.000505869	0.000412761	IL10/PYHIN1/CEACAM1/CCR7/TLR8/CLEC7A/ACP5/NLRP1/NLRP2/NLRP12/AIM2/HAVCR2/TREM2/NLRC4/GHRL/S100A13/CX3CR1/ERRFI1/FFAR4/PANX2/IFI16/ANXA1/TYROBP/GSDMD/TLR6	25
MOLM13	Cytarabine	UP	GO:0043551	regulation of phosphatidylinositol 3-kinase activity	13/1113	59/20973	1.02008e-05	0.000505869	0.000412761	CCR7/FGFR3/FPR2/SRC/PDGFRB/FGR/TNFAIP8L3/KIT/PIK3R6/CD19/SOCS1/SLA2/SOCS3	13
MOLM13	Cytarabine	UP	GO:0061045	negative regulation of wound healing	16/1113	86/20973	1.02534e-05	0.000505869	0.000412761	CD34/CEACAM1/SERPING1/ADTRP/SERPINE1/EPPK1/PROC/MYOZ1/CPB2/ALOX5/CD9/ALOX12/CD109/APOE/SLC12A2/PLAU	16
MOLM13	Cytarabine	UP	GO:0055074	calcium ion homeostasis	50/1113	496/20973	1.0639e-05	0.00052003	0.000424315	CXCR5/OPRL1/ATP13A4/CCR7/FPR2/GATA1/CCR6/ADM/F2RL3/CMKLR1/FPR1/GP9/P2RY4/FPR3/SLC24A4/TGM2/GPR35/CCR3/ATP2B3/MCOLN3/CXCR1/PTGER1/CXCL11/JAK3/CD40/HRC/C3AR1/CXCR3/GHRL/PTGIR/CCRL2/GPR55/CIB2/APOE/CX3CR1/CDH23/CD19/JPH1/CCL23/LPAR1/FFAR4/CD52/CXCR2/ATP7B/LRP6/GSTM2/TBXA2R/OPRL1/LPAR6/NOL3	50
MOLM13	Cytarabine	UP	GO:0002768	immune response-regulating cell surface receptor signaling pathway	47/1113	456/20973	1.09348e-05	0.000528593	0.000431302	NCR3/CD8A/LILRB2/FCGR3A/CEACAM1/CCR7/FPR2/HLA-DRB3/KLRK1/PIGR/BTNL8/CLEC7A/LILRB1/CMKLR1/FPR1/FPR3/SRC/CD276/KLRC2/FGR/LILRB2/CD40/C3AR1/TESPA1/LAX1/KIT/GCSAM/BLNK/HLA-DQB1/KCNN4/HLA-DRB1/CD19/FCER1G/HLA-DRB3/ADA/PRKCH/STAP1/LILRB1/HLA-A/HLA-DRB3/FYB1/NFAM1/MYO1G/TYROBP/PLD2/SLA2/PRAM1	47
MOLM13	Cytarabine	UP	GO:0051271	negative regulation of cellular component movement	43/1113	403/20973	1.10144e-05	0.000528593	0.000431302	CYGB/ACVR1C/HMOX1/ADTRP/CCL2/KLRK1/SERPINE1/PLXNB3/ADORA3/BIN1/TP53INP1/DNAI3/EPPK1/TMIGD3/PFN2/PTPRO/PTPRU/MCC/ACVRL1/DLG5/ADGRB1/CD9/GCSAM/RIPOR2/TCAF1/GADD45A/APOE/CX3CR1/CYP1B1/DLG5/ADA/STAP1/S1PR2/RRAS/CARD10/RIN3/SMAD7/JUP/TBXA2R/SERPINF1/DUSP10/NBL1/LDLRAD4	43
MOLM13	Cytarabine	UP	GO:0050730	regulation of peptidyl-tyrosine phosphorylation	34/1113	288/20973	1.11269e-05	0.00052918	0.000431781	LIF/FGFR3/GATA1/ALKAL1/CLEC7A/TGFA/KITLG/NCF1/SRC/IL22RA2/CSPG4/CD80/ACE/NRP1/CD40/TREM2/DMTN/GHRL/DOK7/CADM4/KIT/HES1/PTK6/STAP1/ERRFI1/ITGB3/OSM/MVP/HBEGF/SOCS1/PARP9/SOCS3/CD44/CSF1R	34
MOLM13	Cytarabine	UP	GO:0007200	phospholipase C-activating G protein-coupled receptor signaling pathway	18/1113	107/20973	1.26849e-05	0.000597891	0.000487846	OPRL1/FPR2/F2RL3/CMKLR1/FPR1/P2RY4/FPR3/TGM2/GPR35/C3AR1/GPR55/CX3CR1/LPAR1/FFAR4/CXCR2/PLCB2/OPRL1/LPAR6	18
MOLM13	Cytarabine	UP	GO:0000768	syncytium formation by plasma membrane fusion	14/1113	69/20973	1.29295e-05	0.000598727	0.000488528	ADAM9/GDF15/TREM2/ADGRB1/CD9/RIPOR2/CD109/EHD2/OCSTAMP/MYOF/TYROBP/PLEKHO1/TNFSF14/TANC1	14
MOLM13	Cytarabine	UP	GO:0140253	cell-cell fusion	14/1113	69/20973	1.29295e-05	0.000598727	0.000488528	ADAM9/GDF15/TREM2/ADGRB1/CD9/RIPOR2/CD109/EHD2/OCSTAMP/MYOF/TYROBP/PLEKHO1/TNFSF14/TANC1	14
MOLM13	Cytarabine	UP	GO:0071222	cellular response to lipopolysaccharide	32/1113	266/20973	1.36161e-05	0.000625036	0.000509994	ADAM9/IL1A/IL10/LILRB2/GATA1/CCL2/KLRK1/SERPINE1/LILRB1/CD6/PDCD1LG2/TNFSF4/CXCL8/AXL/SRC/CXCL11/CD80/CD86/LILRB2/HAVCR2/ABCA1/IL1B/SCIMP/PTAFR/LY96/CX3CR1/IRAK2/STAP1/LILRB1/CMPK2/CEBPB/TBXA2R	32
MOLM13	Cytarabine	UP	GO:0019932	second-messenger-mediated signaling	37/1113	330/20973	1.50048e-05	0.000682846	0.000557164	CXCR5/DDAH2/OPRL1/CCR7/FPR2/MCTP2/CCL4/AQP1/CLEC7A/CCR6/ADM/CMKLR1/FPR1/SLC24A4/CXCL8/CCR3/CXCR1/NOS1AP/LRRK2/RASD1/MYOZ1/TREM2/HRC/CXCR3/DMTN/CCRL2/APOE/CX3CR1/ADA/LAT/FFAR4/CXCR2/CCL20/GSTM2/SLA2/TBXA2R/OPRL1	37
MOLM13	Cytarabine	UP	GO:0061302	smooth muscle cell-matrix adhesion	6/1113	12/20973	1.54436e-05	0.000696809	0.000568558	DDR1/DDR1/DDR1/SERPINE1/EFEMP2/PLAU	6
MOLM13	Cytarabine	UP	GO:0090218	positive regulation of lipid kinase activity	10/1113	37/20973	1.59215e-05	0.000712287	0.000581186	CCR7/FGFR3/FPR2/SRC/PDGFRB/FGR/TNFAIP8L3/KIT/CD19/EEF1A2	10
MOLM13	Cytarabine	UP	GO:0050819	negative regulation of coagulation	12/1113	53/20973	1.65931e-05	0.000736092	0.00060061	CD34/CEACAM1/SERPING1/ADTRP/SERPINE1/PROC/CPB2/CD9/ALOX12/APOE/PLAU/PROCR	12
MOLM13	Cytarabine	UP	GO:0022408	negative regulation of cell-cell adhesion	31/1113	258/20973	1.89059e-05	0.000830137	0.000677346	CRTAM/IL10/LILRB2/LGALS9C/LAG3/CEACAM1/ADTRP/LILRB1/PDCD1LG2/TNFSF4/CD80/IL2RA/JAK3/CD86/LILRB2/HAVCR2/IL4I1/LAX1/DLG5/CD9/ALOX12/RIPOR2/HLA-DRB1/DLG5/MDK/LILRB1/EPB41L5/ANXA1/SOCS1/CEBPB/SMAD7	31
MOLM13	Cytarabine	UP	GO:0042130	negative regulation of T cell proliferation	17/1113	100/20973	1.90276e-05	0.000830137	0.000677346	CRTAM/IL10/LILRB2/LGALS9C/LILRB1/PDCD1LG2/CD80/IL2RA/CD86/LILRB2/HAVCR2/IL4I1/DLG5/HLA-DRB1/DLG5/LILRB1/CEBPB	17
MOLM13	Cytarabine	UP	GO:0050731	positive regulation of peptidyl-tyrosine phosphorylation	27/1113	210/20973	1.91904e-05	0.00083038	0.000677543	LIF/FGFR3/GATA1/ALKAL1/CLEC7A/TGFA/KITLG/NCF1/SRC/CSPG4/CD80/ACE/NRP1/CD40/TREM2/GHRL/DOK7/KIT/HES1/PTK6/STAP1/ITGB3/OSM/HBEGF/PARP9/CD44/CSF1R	27
MOLM13	Cytarabine	UP	GO:0030593	neutrophil chemotaxis	19/1113	121/20973	2.03125e-05	0.000871787	0.000711329	CCR7/CCL4/CCL2/CCL3L1/CXCL8/DAPK2/S100A8/CXCR1/S100A9/CXCL11/C3AR1/IL1B/RIPOR2/JAML/FCER1G/CCL23/MDK/CXCR2/CCL20	19
MOLM13	Cytarabine	UP	GO:0060142	regulation of syncytium formation by plasma membrane fusion	10/1113	38/20973	2.05859e-05	0.000876394	0.000715088	ADAM9/GDF15/TREM2/ADGRB1/RIPOR2/EHD2/OCSTAMP/TYROBP/PLEKHO1/TNFSF14	10
MOLM13	Cytarabine	UP	GO:0031341	regulation of cell killing	28/1113	223/20973	2.10931e-05	0.000890803	0.000726845	NCR3/CRTAM/SERPINB9/PRF1/LAG3/CEACAM1/KLRK1/CLEC7A/LILRB1/FCER2/SLAMF6/KLRC2/ITGAM/HAVCR2/CFH/IL7R/PIK3R6/HLA-DRA/CX3CR1/HLA-DRB1/STAP1/LILRB1/HLA-A/MR1/DNASE1/ICAM1/IL12RB1/TYROBP	28
MOLM13	Cytarabine	UP	GO:0043550	regulation of lipid kinase activity	14/1113	72/20973	2.15406e-05	0.000895376	0.000730577	CCR7/FGFR3/FPR2/SRC/PDGFRB/FGR/TNFAIP8L3/KIT/PIK3R6/CD19/EEF1A2/SOCS1/SLA2/SOCS3	14
MOLM13	Cytarabine	UP	GO:0050818	regulation of coagulation	14/1113	72/20973	2.15406e-05	0.000895376	0.000730577	CD34/CEACAM1/SERPING1/ADTRP/SERPINE1/PROC/CPB2/DMTN/CD9/ALOX12/APOE/TBXA2R/PLAU/PROCR	14
MOLM13	Cytarabine	UP	GO:0071675	regulation of mononuclear cell migration	21/1113	144/20973	2.41921e-05	0.000997734	0.000814095	CCR7/FPR2/CCL4/ADTRP/CCL2/KLRK1/SERPINE1/CCR6/CMKLR1/CSF1/C3AR1/GCSAM/RIPOR2/CX3CR1/MADCAM1/MDK/CCL20/ECM1/NBL1/CSF1R/TNFSF14	21
MOLM13	Cytarabine	UP	GO:0006949	syncytium formation	14/1113	73/20973	2.53649e-05	0.001038	0.000846946	ADAM9/GDF15/TREM2/ADGRB1/CD9/RIPOR2/CD109/EHD2/OCSTAMP/MYOF/TYROBP/PLEKHO1/TNFSF14/TANC1	14
MOLM13	Cytarabine	UP	GO:0032729	positive regulation of interferon-gamma production	19/1113	123/20973	2.57366e-05	0.0010451	0.000852746	CRTAM/HLA-DPA1/EBI3/KLRK1/TLR8/CLEC7A/LILRB1/HLA-DPA1/TNFSF4/IL1R1/SLAMF6/CD276/TLR7/HAVCR2/BCL3/IL1B/LILRB1/HLA-A/IL12RB1	19
MOLM13	Cytarabine	UP	GO:0042554	superoxide anion generation	11/1113	47/20973	2.66852e-05	0.00107535	0.000877429	FPR2/CLEC7A/NCF1B/NCF1C/ACP5/NCF1/ITGAM/ALOX12/CYBB/TYROBP/NCF2	11
MOLM13	Cytarabine	UP	GO:0002688	regulation of leukocyte chemotaxis	21/1113	145/20973	2.68991e-05	0.00107576	0.00087776	CCR7/FPR2/CCL4/CCL2/KLRK1/SERPINE1/CCR6/CMKLR1/CSF1/CXCL8/DAPK2/PGF/C3AR1/RIPOR2/CX3CR1/MDK/STAP1/RIN3/NBL1/CSF1R/TNFSF14	21
MOLM13	Cytarabine	UP	GO:0030336	negative regulation of cell migration	40/1113	379/20973	2.83636e-05	0.0011258	0.000918591	CYGB/ACVR1C/HMOX1/ADTRP/CCL2/KLRK1/SERPINE1/PLXNB3/ADORA3/TP53INP1/DNAI3/EPPK1/TMIGD3/PFN2/PTPRU/MCC/ACVRL1/DLG5/ADGRB1/GCSAM/RIPOR2/TCAF1/GADD45A/APOE/CX3CR1/CYP1B1/DLG5/ADA/STAP1/S1PR2/RRAS/CARD10/RIN3/SMAD7/JUP/TBXA2R/SERPINF1/DUSP10/NBL1/LDLRAD4	40
MOLM13	Cytarabine	UP	GO:0031349	positive regulation of defense response	42/1113	406/20973	2.9041e-05	0.00114409	0.000933511	NCR3/CRTAM/CREB3L3/PYHIN1/LAG3/CCR7/FPR2/KLRK1/TLR8/CLEC7A/SERPINE1/TNFSF4/SLAMF6/NLRP1/SRC/S100A8/KLRC2/S100A9/NLRP12/TLR7/LRRK2/TRIM6/ACE/AIM2/HAVCR2/TREM2/IL1B/NLRC4/C3/COCH/MDK/SUCNR1/SIGLEC16/STAP1/OPTN/NKG7/IFI16/OSM/CEBPB/CARD9/TYROBP/PARP9	42
MOLM13	Cytarabine	UP	GO:0046631	alpha-beta T cell activation	27/1113	215/20973	2.93202e-05	0.00114653	0.000935504	CRTAM/LGALS9C/EBI3/ZNF683/HLA-DRB3/LILRB1/TNFSF4/SLAMF6/CD80/JAK3/CD86/RSAD2/BCL3/HLA-DRA/HLA-DRB1/HLA-DRB3/ADA/GPR183/LILRB1/HLA-A/NKG7/ANXA1/HLA-DRB3/IL12RB1/SOCS1/SMAD7/PRDM1	27
MOLM13	Cytarabine	UP	GO:0030330	DNA damage response, signal transduction by p53 class mediator	14/1113	74/20973	2.97732e-05	0.00115232	0.000940227	PYHIN1/CDKN1A/PLK2/BCL3/MDM2/HIPK2/PLK3/HIC1/MYO6/PIDD1/PLA2R1/SESN2/ACER2/CD44	14
MOLM13	Cytarabine	UP	GO:0060143	positive regulation of syncytium formation by plasma membrane fusion	9/1113	32/20973	2.99048e-05	0.00115232	0.000940227	ADAM9/GDF15/TREM2/ADGRB1/RIPOR2/EHD2/OCSTAMP/TYROBP/TNFSF14	9
MOLM13	Cytarabine	UP	GO:0002456	T cell mediated immunity	24/1113	182/20973	3.61087e-05	0.00138129	0.00112705	CD8A/PRF1/CEACAM1/HLA-DRB3/LILRB1/TNFSF4/IL1R1/RSAD2/EMP2/IL4I1/IL7R/IL1B/HLA-DRA/HLA-DRB1/HLA-DRB3/LILRB1/HLA-A/MR1/ICAM1/HLA-DRB3/IL12RB1/CD70/MYO1G/SMAD7	24
MOLM13	Cytarabine	UP	GO:0045071	negative regulation of viral genome replication	13/1113	66/20973	3.64963e-05	0.00138607	0.00113096	APOBEC3F/OAS3/OAS2/APOBEC3H/TRIM6/RSAD2/APOBEC3G/IFIT5/IFI16/MX1/SHFL/OAS1/APOBEC3C	13
MOLM13	Cytarabine	UP	GO:0072593	reactive oxygen species metabolic process	30/1113	255/20973	3.82617e-05	0.00144274	0.0011772	HBA1/FPR2/IL19/CYP1A1/CLEC7A/CDKN1A/NCF1B/NCF1C/ACP5/NCF1/PDGFRB/LRRK2/ITGAM/ALOX5/HP/PLIN5/ADGRB1/ALOX12/CYBB/GADD45A/AKR1C3/CYP1B1/IFI6/DDIT4/SESN1/TYROBP/PLA2R1/SESN2/NCF2/TLR6	30
MOLM13	Cytarabine	UP	GO:0043552	positive regulation of phosphatidylinositol 3-kinase activity	9/1113	33/20973	3.91929e-05	0.00146737	0.00119729	CCR7/FGFR3/FPR2/SRC/PDGFRB/FGR/TNFAIP8L3/KIT/CD19	9
MOLM13	Cytarabine	UP	GO:0030195	negative regulation of blood coagulation	11/1113	49/20973	4.04945e-05	0.00150014	0.00122403	CD34/CEACAM1/SERPING1/ADTRP/SERPINE1/PROC/CPB2/CD9/ALOX12/APOE/PLAU	11
MOLM13	Cytarabine	UP	GO:0009164	nucleoside catabolic process	8/1113	26/20973	4.06366e-05	0.00150014	0.00122403	APOBEC3F/APOBEC3H/APOBEC3G/ADA2/UPP1/ADA/UPB1/APOBEC3C	8
MOLM13	Cytarabine	UP	GO:0030193	regulation of blood coagulation	13/1113	67/20973	4.31069e-05	0.00158029	0.00128943	CD34/CEACAM1/SERPING1/ADTRP/SERPINE1/PROC/CPB2/DMTN/CD9/ALOX12/APOE/TBXA2R/PLAU	13
MOLM13	Cytarabine	UP	GO:0046634	regulation of alpha-beta T cell activation	22/1113	161/20973	4.36004e-05	0.00158736	0.00129519	CRTAM/LGALS9C/EBI3/ZNF683/HLA-DRB3/LILRB1/TNFSF4/CD80/JAK3/CD86/HLA-DRA/HLA-DRB1/HLA-DRB3/ADA/LILRB1/HLA-A/ANXA1/HLA-DRB3/IL12RB1/SOCS1/SMAD7/PRDM1	22
MOLM13	Cytarabine	UP	GO:0002286	T cell activation involved in immune response	20/1113	139/20973	4.55968e-05	0.00164326	0.00134081	CEACAM1/LILRB1/TNFSF4/SLAMF6/CD80/JAK3/CD86/HAVCR2/BCL3/HLA-DRA/HLA-DRB1/FCER1G/MDK/HLA-DMB/GPR183/LILRB1/ICAM1/ANXA1/IL12RB1/SMAD7	20
MOLM13	Cytarabine	UP	GO:0002705	positive regulation of leukocyte mediated immunity	29/1113	245/20973	4.57586e-05	0.00164326	0.00134081	NCR3/CRTAM/LAG3/HLA-DRB3/KLRK1/CLEC7A/TNFSF4/FCER2/IL1R1/SLAMF6/KLRC2/RSAD2/ITGAM/CD40/TREM2/IL1B/SCIMP/C3/PTAFR/KIT/HLA-DRA/HLA-DRB1/HLA-DRB3/STAP1/HLA-A/MR1/HLA-DRB3/IL12RB1/TYROBP	29
MOLM13	Cytarabine	UP	GO:0050920	regulation of chemotaxis	30/1113	258/20973	4.76652e-05	0.00170016	0.00138724	CCR7/FPR2/CCL4/CCL2/KLRK1/SERPINE1/CCR6/CMKLR1/CSF1/CXCL8/DAPK2/PDGFRB/SEMA6B/PTPRO/NRP1/PGF/TREM2/C3AR1/RIPOR2/CX3CR1/SEMA6C/MDK/SUCNR1/STAP1/GPR183/PLXNA3/RIN3/NBL1/CSF1R/TNFSF14	30
MOLM13	Cytarabine	UP	GO:1900047	negative regulation of hemostasis	11/1113	50/20973	4.94484e-05	0.00175193	0.00142948	CD34/CEACAM1/SERPING1/ADTRP/SERPINE1/PROC/CPB2/CD9/ALOX12/APOE/PLAU	11
MOLM13	Cytarabine	UP	GO:0050728	negative regulation of inflammatory response	25/1113	198/20973	5.21514e-05	0.00183538	0.00149757	IL10/CALCRL/FPR2/PTGIS/ACP5/SRC/PLK2/IL22RA2/FGR/PROC/NLRP12/IL2RA/TREM2/ALOX5/SIGLEC10/GHRL/APOE/HLA-DRB1/MDK/ADA/FFAR4/CNR2/SOCS3/SERPINF1/DUSP10	25
MOLM13	Cytarabine	UP	GO:0032695	negative regulation of interleukin-12 production	8/1113	27/20973	5.50712e-05	0.00190708	0.00155607	IL10/CCR7/TLR8/LILRB1/CMKLR1/ACP5/JAK3/LILRB1	8
MOLM13	Cytarabine	UP	GO:0002429	immune response-activating cell surface receptor signaling pathway	39/1113	377/20973	5.52724e-05	0.00190708	0.00155607	NCR3/CD8A/CEACAM1/CCR7/FPR2/HLA-DRB3/KLRK1/BTNL8/CLEC7A/CMKLR1/FPR1/FPR3/SRC/CD276/KLRC2/FGR/C3AR1/TESPA1/LAX1/GCSAM/BLNK/HLA-DQB1/KCNN4/HLA-DRB1/CD19/FCER1G/HLA-DRB3/ADA/PRKCH/STAP1/HLA-A/HLA-DRB3/FYB1/NFAM1/MYO1G/TYROBP/PLD2/SLA2/PRAM1	39
MOLM13	Cytarabine	UP	GO:0002757	immune response-activating signal transduction	39/1113	377/20973	5.52724e-05	0.00190708	0.00155607	NCR3/CD8A/CEACAM1/CCR7/FPR2/HLA-DRB3/KLRK1/BTNL8/CLEC7A/CMKLR1/FPR1/FPR3/SRC/CD276/KLRC2/FGR/C3AR1/TESPA1/LAX1/GCSAM/BLNK/HLA-DQB1/KCNN4/HLA-DRB1/CD19/FCER1G/HLA-DRB3/ADA/PRKCH/STAP1/HLA-A/HLA-DRB3/FYB1/NFAM1/MYO1G/TYROBP/PLD2/SLA2/PRAM1	39
MOLM13	Cytarabine	UP	GO:1900046	regulation of hemostasis	13/1113	69/20973	5.95126e-05	0.00204005	0.00166456	CD34/CEACAM1/SERPING1/ADTRP/SERPINE1/PROC/CPB2/DMTN/CD9/ALOX12/APOE/TBXA2R/PLAU	13
MOLM13	Cytarabine	UP	GO:0045088	regulation of innate immune response	37/1113	353/20973	6.45504e-05	0.00219846	0.00179382	NCR3/CRTAM/SERPINB9/PYHIN1/LAG3/CEACAM1/FPR2/SERPING1/KLRK1/TLR8/CLEC7A/LILRB1/NCF1/OAS3/SLAMF6/SRC/KLRC2/FGR/TRIM6/AIM2/HAVCR2/CFH/TREM2/NLRC4/PIK3R6/APOE/COCH/BIRC3/LILRB1/HLA-A/IFI16/SOCS1/CARD9/TYROBP/PARP9/OAS1/DUSP10	37
MOLM13	Cytarabine	UP	GO:0050803	regulation of synapse structure or activity	29/1113	250/20973	6.60948e-05	0.00223086	0.00182026	IL10/LILRB2/NRP2/ABI3/GPC4/SLITRK6/ITPKA/SHANK3/NPTX1/SIX4/RAB17/LRRK2/ARC/LILRB2/PTPRO/TREM2/SLC17A7/GHRL/DLG5/ADGRB1/APOE/DLG5/NTN1/LRRC4B/LZTS3/EPHB3/IL10RA/CLSTN3/TANC1	29
MOLM13	Cytarabine	UP	GO:0000302	response to reactive oxygen species	26/1113	213/20973	6.6347e-05	0.00223086	0.00182026	ADAM9/IL1A/IL10/HBA1/HMOX1/AQP1/MMP9/SDC1/NCF1/AXL/SRC/PDGFRB/LRRK2/PCGF2/HP/MAP1LC3A/JUN/SMPD3/APOE/AKR1C3/CYP1B1/PLK3/MMP2/SESN1/ANXA1/SESN2	26
MOLM13	Cytarabine	UP	GO:0042454	ribonucleoside catabolic process	7/1113	21/20973	7.0094e-05	0.00234194	0.00191089	APOBEC3F/APOBEC3H/APOBEC3G/ADA2/UPP1/ADA/APOBEC3C	7
MOLM13	Cytarabine	UP	GO:2000146	negative regulation of cell motility	40/1113	395/20973	7.15253e-05	0.00237473	0.00193765	CYGB/ACVR1C/HMOX1/ADTRP/CCL2/KLRK1/SERPINE1/PLXNB3/ADORA3/TP53INP1/DNAI3/EPPK1/TMIGD3/PFN2/PTPRU/MCC/ACVRL1/DLG5/ADGRB1/GCSAM/RIPOR2/TCAF1/GADD45A/APOE/CX3CR1/CYP1B1/DLG5/ADA/STAP1/S1PR2/RRAS/CARD10/RIN3/SMAD7/JUP/TBXA2R/SERPINF1/DUSP10/NBL1/LDLRAD4	40
MOLM13	Cytarabine	UP	GO:1902287	semaphorin-plexin signaling pathway involved in axon guidance	6/1113	15/20973	7.28725e-05	0.002393	0.00195256	PLXNA2/PLXNB3/NRP1/PLXNC1/PLXNA3/PLXNB2	6
MOLM13	Cytarabine	UP	GO:2000116	regulation of cysteine-type endopeptidase activity	30/1113	264/20973	7.29823e-05	0.002393	0.00195256	SERPINB9/ACVR1C/AQP1/CLEC7A/MMP9/PERP/NLRP1/SRC/S100A8/NLRP2/TNFSF15/FOXL2/S100A9/NLRP12/AIM2/NLRC4/NAIP/DAPK1/FAS/IFI6/BIRC3/IFI16/CYFIP2/PIDD1/CARD9/BBC3/ACER2/NOL3/CD44/TNFSF14	30
MOLM13	Cytarabine	UP	GO:0072678	T cell migration	14/1113	81/20973	8.42312e-05	0.00274479	0.0022396	CCL2/CCR6/GPR15/CXCL11/RIPOR2/CXCL16/GPR183/ITGB7/ICAM1/CCL20/MYO1G/ECM1/SLC12A2/TNFSF14	14
MOLM13	Cytarabine	UP	GO:2000516	positive regulation of CD4-positive, alpha-beta T cell activation	11/1113	53/20973	8.71995e-05	0.00282409	0.0023043	HLA-DRB3/TNFSF4/CD80/CD86/HLA-DRA/HLA-DRB1/HLA-DRB3/ANXA1/HLA-DRB3/IL12RB1/SOCS1	11
MOLM13	Cytarabine	UP	GO:0052548	regulation of endopeptidase activity	47/1113	497/20973	9.41997e-05	0.0030322	0.0024741	SERPINA1/SERPINB9/ACVR1C/SERPING1/AQP1/CLEC7A/SERPINE1/ANXA8/MMP9/BIN1/PERP/NLRP1/SRC/S100A8/NLRP2/TNFSF15/FOXL2/CPAMD8/S100A9/NLRP12/AIM2/SERPINI1/COL7A1/NLRC4/SERPINA1/C3/NAIP/DAPK1/ANOS1/CD109/FAS/IFI6/BIRC3/SORL1/IFI16/SPOCK1/TIMP2/CYFIP2/PIDD1/CARD9/BBC3/SERPINF1/ACER2/NOL3/RENBP/CD44/TNFSF14	47
MOLM13	Cytarabine	UP	GO:0035710	CD4-positive, alpha-beta T cell activation	19/1113	135/20973	9.48048e-05	0.00303318	0.00247491	LGALS9C/HLA-DRB3/TNFSF4/SLAMF6/CD80/JAK3/CD86/RSAD2/BCL3/HLA-DRA/HLA-DRB1/HLA-DRB3/GPR183/NKG7/ANXA1/HLA-DRB3/IL12RB1/SOCS1/SMAD7	19
MOLM13	Cytarabine	UP	GO:0042832	defense response to protozoan	8/1113	29/20973	9.68432e-05	0.00307973	0.00251289	IL10/CLEC7A/BCL3/CD40/GBP2/GBP4/NKG7/CCDC88B	8
MOLM13	Cytarabine	UP	GO:0050807	regulation of synapse organization	28/1113	243/20973	9.84702e-05	0.00311272	0.0025398	IL10/LILRB2/NRP2/ABI3/GPC4/SLITRK6/ITPKA/SHANK3/NPTX1/SIX4/RAB17/LRRK2/ARC/LILRB2/PTPRO/TREM2/GHRL/DLG5/ADGRB1/APOE/DLG5/NTN1/LRRC4B/LZTS3/EPHB3/IL10RA/CLSTN3/TANC1	28
MOLM13	Cytarabine	UP	GO:1903053	regulation of extracellular matrix organization	12/1113	63/20973	0.000101691	0.00319539	0.00260726	DDR1/DDR1/TNXB/DDR1/ADTRP/SLC2A10/CPB2/EFEMP2/ZNF469/MELTF/PHLDB1/CARMIL2	12
MOLM13	Cytarabine	UP	GO:0042088	T-helper 1 type immune response	11/1113	54/20973	0.00010431	0.00322219	0.00262913	EBI3/TNFSF4/IL1R1/CD80/JAK3/HAVCR2/BCL3/IL1B/HLA-DRB1/ANXA1/IL12RB1	11
MOLM13	Cytarabine	UP	GO:0045730	respiratory burst	9/1113	37/20973	0.000104375	0.00322219	0.00262913	CLEC7A/NCF1B/NCF1C/NCF1/TREM2/CYBB/CD52/NCF2/DUSP10	9
MOLM13	Cytarabine	UP	GO:1901658	glycosyl compound catabolic process	9/1113	37/20973	0.000104375	0.00322219	0.00262913	APOBEC3F/APOBEC3H/APOBEC3G/ADA2/UPP1/ADA/FUCA1/UPB1/APOBEC3C	9
MOLM13	Cytarabine	UP	GO:0050672	negative regulation of lymphocyte proliferation	18/1113	125/20973	0.000106453	0.00326724	0.00266588	CRTAM/IL10/LILRB2/LGALS9C/LILRB1/PDCD1LG2/CD80/IL2RA/CD86/LILRB2/HAVCR2/IL4I1/DLG5/HLA-DRB1/DLG5/LILRB1/CEBPB/TYROBP	18
MOLM13	Cytarabine	UP	GO:0002840	regulation of T cell mediated immune response to tumor cell	6/1113	16/20973	0.000111366	0.00339827	0.0027728	HLA-DRB3/IL4I1/HLA-DRB1/HLA-DRB3/MR1/HLA-DRB3	6
MOLM13	Cytarabine	UP	GO:0032945	negative regulation of mononuclear cell proliferation	18/1113	126/20973	0.000118144	0.00358437	0.00292465	CRTAM/IL10/LILRB2/LGALS9C/LILRB1/PDCD1LG2/CD80/IL2RA/CD86/LILRB2/HAVCR2/IL4I1/DLG5/HLA-DRB1/DLG5/LILRB1/CEBPB/TYROBP	18
MOLM13	Cytarabine	UP	GO:0070374	positive regulation of ERK1 and ERK2 cascade	30/1113	272/20973	0.000125405	0.00377787	0.00308253	IL1A/CCR7/FGFR3/FPR2/CCL4/ALKAL1/CCL2/CCL3L1/SRC/PDGFRB/TNFAIP8L3/HAVCR2/NRP1/TREM2/ACTA2/JUN/SCIMP/GPR55/APOE/HLA-DRB1/CCL23/GPR183/FFAR4/MTURN/ICAM1/ABCA7/CCL20/CARD9/CD44/CSF1R	30
MOLM13	Cytarabine	UP	GO:0001562	response to protozoan	8/1113	30/20973	0.000125953	0.00377787	0.00308253	IL10/CLEC7A/BCL3/CD40/GBP2/GBP4/NKG7/CCDC88B	8
MOLM13	Cytarabine	UP	GO:0014812	muscle cell migration	17/1113	116/20973	0.00013163	0.0038913	0.00317509	DDR1/DDR1/DDR1/SERPINE1/SIX4/SRC/PDGFRB/ACE/NRP1/CYP1B1/MDK/S1PR2/ITGB3/SORL1/ANXA1/PLEKHO1/PLAU	17
MOLM13	Cytarabine	UP	GO:0031343	positive regulation of cell killing	17/1113	116/20973	0.00013163	0.0038913	0.00317509	NCR3/CRTAM/PRF1/LAG3/KLRK1/CLEC7A/FCER2/SLAMF6/KLRC2/ITGAM/HLA-DRA/HLA-DRB1/STAP1/HLA-A/MR1/IL12RB1/TYROBP	17
MOLM13	Cytarabine	UP	GO:0019722	calcium-mediated signaling	26/1113	222/20973	0.000131946	0.0038913	0.00317509	CXCR5/CCR7/FPR2/MCTP2/CCL4/CLEC7A/CCR6/CMKLR1/SLC24A4/CXCL8/CCR3/CXCR1/LRRK2/MYOZ1/TREM2/HRC/CXCR3/DMTN/CCRL2/CX3CR1/ADA/LAT/CXCR2/CCL20/GSTM2/SLA2	26
MOLM13	Cytarabine	UP	GO:0097581	lamellipodium organization	15/1113	95/20973	0.000138103	0.00405026	0.00330479	ABLIM1/ABLIM3/ABI3/NCKAP1/PLXNB3/SRC/EPHA2/PTPRO/DMTN/KIT/CARMIL1/CARMIL2/AVIL/PLEKHO1/CD44	15
MOLM13	Cytarabine	UP	GO:0072331	signal transduction by p53 class mediator	23/1113	186/20973	0.000140582	0.00410017	0.00334551	PYHIN1/NUAK1/CDKN1A/PERP/PLK2/BCL3/MDM2/EDA2R/PHLDA3/HIPK2/PLK3/TP73/DDIT4/HIC1/IFI16/PPP1R13B/MYO6/PIDD1/PLA2R1/SESN2/RRM2B/ACER2/CD44	23
MOLM13	Cytarabine	UP	GO:0022604	regulation of cell morphogenesis	34/1113	328/20973	0.000155574	0.00451249	0.00368194	CCL2/ITPKA/UNC13A/RASAL1/PLXNA2/PLXNB3/RHOH/SRC/FGR/ARC/SPARC/NRP1/SPRY3/DMTN/RHOC/KIT/PEAK3/CARMIL1/MOV10/COCH/MDK/LPAR1/MELTF/PLXNC1/OBSL1/RND1/ANXA1/PLXNA3/CPNE5/PLXNB2/PALM/PLEKHO1/CD44/CSF1R	34
MOLM13	Cytarabine	UP	GO:0034656	nucleobase-containing small molecule catabolic process	8/1113	31/20973	0.000161919	0.00467087	0.00381117	APOBEC3F/APOBEC3H/APOBEC3G/ADA2/UPP1/ADA/UPB1/APOBEC3C	8
MOLM13	Cytarabine	UP	GO:0043299	leukocyte degranulation	14/1113	86/20973	0.000163832	0.00469115	0.00382772	CEACAM1/GATA1/HMOX1/KLRC2/FGR/ITGAM/PTAFR/KIT/S100A13/LAT/NKG7/MILR1/PTGDS/PRAM1	14
MOLM13	Cytarabine	UP	GO:0046135	pyrimidine nucleoside catabolic process	6/1113	17/20973	0.000164399	0.00469115	0.00382772	APOBEC3F/APOBEC3H/APOBEC3G/UPP1/UPB1/APOBEC3C	6
MOLM13	Cytarabine	UP	GO:0051057	positive regulation of small GTPase mediated signal transduction	13/1113	76/20973	0.000166718	0.00473175	0.00386085	F2RL3/KITLG/CSF1/TGM2/GPR35/SRC/PDGFRB/RASGRF1/GPR55/RASGRP4/ARHGEF3/LPAR1/LPAR6	13
MOLM13	Cytarabine	UP	GO:0002424	T cell mediated immune response to tumor cell	7/1113	24/20973	0.000181361	0.0051198	0.00417747	HLA-DRB3/IL4I1/HLA-DRB1/HLA-DRB3/HLA-A/MR1/HLA-DRB3	7
MOLM13	Cytarabine	UP	GO:0045576	mast cell activation	12/1113	67/20973	0.000187971	0.00527819	0.00430671	GATA1/HMOX1/RHOH/CRLF2/FGR/KIT/S100A13/LAT/MILR1/PTGDS/CD300LF/CNR2	12
MOLM13	Cytarabine	UP	GO:0002706	regulation of lymphocyte mediated immunity	33/1113	318/20973	0.00018917	0.00528374	0.00431124	NCR3/CRTAM/SERPINB9/IL10/LAG3/CEACAM1/HLA-DRB3/KLRK1/LILRB1/TNFSF4/FCER2/IL1R1/SLAMF6/KLRC2/RSAD2/HAVCR2/IL4I1/CD40/TREM2/IL7R/IL1B/C3/PIK3R6/HLA-DRA/HLA-DRB1/HLA-DRB3/LILRB1/APLF/HLA-A/MR1/HLA-DRB3/IL12RB1/SMAD7	33
MOLM13	Cytarabine	UP	GO:0001909	leukocyte mediated cytotoxicity	31/1113	292/20973	0.00019514	0.0054218	0.00442388	NCR3/CRTAM/SERPINB9/PRF1/FCGR3A/LAG3/CEACAM1/KLRK1/SLAMF7/LILRB1/ULBP2/SLAMF6/KLRC2/ITGAM/EMP2/HAVCR2/IL7R/PIK3R6/HLA-DRA/CX3CR1/HLA-DRB1/STAP1/RNF19B/LILRB1/HLA-A/NKG7/MR1/DNASE1/ICAM1/IL12RB1/TYROBP	31
MOLM13	Cytarabine	UP	GO:0050808	synapse organization	44/1113	471/20973	0.00020418	0.00561377	0.00458052	IL10/LILRB2/NRP2/ABI3/SEZ6/GPC4/SLITRK6/ITPKA/SHANK3/NPTX1/UNC13A/SIX4/RAB17/NOS1AP/CEL/PFN2/LRRK2/ARC/CACNB4/LILRB2/PTPRO/ITGAM/NRP1/TREM2/GHRL/DLG5/DOK7/C3/ADGRB1/SYNPO/APOE/CX3CR1/DLG5/SNTA1/NTN1/LRRC4B/OBSL1/LZTS3/EPHB3/PLXNB2/IL10RA/PALM/CLSTN3/TANC1	44
MOLM13	Cytarabine	UP	GO:0002825	regulation of T-helper 1 type immune response	8/1113	32/20973	0.000205923	0.00561377	0.00458052	TNFSF4/IL1R1/CD80/JAK3/HAVCR2/IL1B/ANXA1/IL12RB1	8
MOLM13	Cytarabine	UP	GO:1902624	positive regulation of neutrophil migration	8/1113	32/20973	0.000205923	0.00561377	0.00458052	IL1A/CCR7/CXCL8/IL1R1/DAPK2/C3AR1/RIPOR2/MDK	8
MOLM13	Cytarabine	UP	GO:0045229	external encapsulating structure organization	36/1113	360/20973	0.000206302	0.00561377	0.00458052	DDR1/DDR1/TNXB/TGFBI/DDR1/HRNR/ADTRP/SLC2A10/LOXL4/MMP9/OLFML2A/CRISPLD2/VWA1/ADAMTS8/ADAMTS14/SULF2/BCL3/ADAMTS10/MMP19/CPB2/CTSV/EFEMP2/SMPD3/CYP1B1/LAMB3/MYO1E/ZNF469/MELTF/MMP2/COL9A2/MPZL3/PHLDB1/COL18A1/NID1/COL24A1/CARMIL2	36
MOLM13	Cytarabine	UP	GO:0010517	regulation of phospholipase activity	12/1113	68/20973	0.000217379	0.00588483	0.00480169	FGFR3/ANXA8/PDGFRB/CD86/PTAFR/KIT/GPR55/RASGRP4/LPAR1/ANXA1/PLCB2/PLA2R1	12
MOLM13	Cytarabine	UP	GO:0019724	B cell mediated immunity	34/1113	334/20973	0.000219391	0.00590901	0.00482142	HLA-DPA1/IL10/FCGR3A/HLA-DRB3/SERPING1/TLR8/CCR6/HLA-DPA1/TNFSF4/FCER2/C1R/IL21R/C8G/BCL3/IL9R/CD40/TREM2/C3/HLA-DQB1/HLA-DRA/HLA-DMA/HLA-DRB1/CD19/FCER1G/HLA-DRB3/GAPT/HLA-DMB/APLF/HLA-DMA/CLU/HLA-DRB3/CD70/CARD9/SLA2	34
MOLM13	Cytarabine	UP	GO:0007173	epidermal growth factor receptor signaling pathway	16/1113	110/20973	0.000224366	0.00601231	0.00490571	FAM83A/CEACAM1/PIGR/TGFA/MMP9/NCF1/SRC/GAB1/RHBDF1/REPS2/MVB12B/PTK6/IFI6/ERRFI1/MVP/HBEGF	16
MOLM13	Cytarabine	UP	GO:0001906	cell killing	36/1113	362/20973	0.000229795	0.0061267	0.00499904	NCR3/CRTAM/SERPINB9/PRF1/FCGR3A/LAG3/CEACAM1/KLRK1/SLAMF7/CLEC7A/LILRB1/ULBP2/FCER2/SLAMF6/KLRC2/ITGAM/EMP2/HAVCR2/CFH/IL7R/GNLY/C3/PIK3R6/HLA-DRA/CX3CR1/HLA-DRB1/STAP1/RNF19B/LILRB1/HLA-A/NKG7/MR1/DNASE1/ICAM1/IL12RB1/TYROBP	36
MOLM13	Cytarabine	UP	GO:0043281	regulation of cysteine-type endopeptidase activity involved in apoptotic process	26/1113	230/20973	0.000233532	0.00619507	0.00505483	SERPINB9/ACVR1C/AQP1/CLEC7A/MMP9/NLRP1/SRC/S100A8/NLRP2/TNFSF15/FOXL2/S100A9/NLRP12/NLRC4/NAIP/DAPK1/FAS/IFI6/BIRC3/PIDD1/CARD9/BBC3/ACER2/NOL3/CD44/TNFSF14	26
MOLM13	Cytarabine	UP	GO:0036035	osteoclast development	7/1113	25/20973	0.000240417	0.00634148	0.0051743	SIGLEC15/LILRB1/SRC/GPR68/FAM20C/LILRB1/TYROBP	7
MOLM13	Cytarabine	UP	GO:0002430	complement receptor mediated signaling pathway	5/1113	12/20973	0.000241454	0.00634148	0.0051743	FPR2/CMKLR1/FPR1/FPR3/C3AR1	5
MOLM13	Cytarabine	UP	GO:0002690	positive regulation of leukocyte chemotaxis	16/1113	111/20973	0.00024947	0.00651718	0.00531766	CCR7/FPR2/CCL4/SERPINE1/CCR6/CMKLR1/CSF1/CXCL8/DAPK2/PGF/C3AR1/RIPOR2/CX3CR1/MDK/CSF1R/TNFSF14	16
MOLM13	Cytarabine	UP	GO:0031638	zymogen activation	12/1113	69/20973	0.000250613	0.00651718	0.00531766	SERPINE1/PERP/HGFAC/C1R/CPB2/HP/NLRC4/MELTF/GGT1/IFI16/CYFIP2/PLAU	12
MOLM13	Cytarabine	UP	GO:0042476	odontogenesis	18/1113	134/20973	0.000259949	0.006694	0.00546193	SP6/CD34/AQP1/BGLAP/SERPINE1/ADM/SDC1/SLC24A4/CSF1/SCN5A/PERP/SRC/OSR2/ID3/DLX3/SMPD3/FAM20C/AQP3	18
MOLM13	Cytarabine	UP	GO:0070664	negative regulation of leukocyte proliferation	18/1113	134/20973	0.000259949	0.006694	0.00546193	CRTAM/IL10/LILRB2/LGALS9C/LILRB1/PDCD1LG2/CD80/IL2RA/CD86/LILRB2/HAVCR2/IL4I1/DLG5/HLA-DRB1/DLG5/LILRB1/CEBPB/TYROBP	18
MOLM13	Cytarabine	UP	GO:0090130	tissue migration	38/1113	392/20973	0.000261405	0.00669883	0.00546587	ADAM9/NRP2/CEACAM1/PLPP3/HMOX1/ADTRP/MMP9/S100A2/EPPK1/SRC/EPHA2/PLK2/PFN2/SPARC/EMP2/NRP1/CD40/ACTA2/MCC/ACVRL1/JUN/KIT/ADGRB1/GADD45A/APOE/CYP1B1/KANK2/ITGB3/EPB41L5/ANXA1/RRAS/CARD10/HBEGF/ID1/JUP/TBXA2R/SERPINF1/DUSP10	38
MOLM13	Cytarabine	UP	GO:0007249	I-kappaB kinase/NF-kappaB signaling	34/1113	338/20973	0.000274048	0.00698887	0.00570253	IL1A/CCR7/HMOX1/TLR8/CLEC7A/APOL3/RHOH/PLK2/NLRP12/TLR7/TRIM6/BCL3/CD40/TREM2/IL1B/SECTM1/RHOC/SLC44A2/TRIM22/TRIM34/S100A13/EDA2R/CX3CR1/HLA-DRB1/IFIT5/IRAK2/LPAR1/BIRC3/TRAF1/OPTN/PIDD1/CARD9/ECM1/TLR6	34
MOLM13	Cytarabine	UP	GO:0009595	detection of biotic stimulus	11/1113	60/20973	0.000279094	0.00708334	0.00577961	CRTAM/YAP1/CLEC7A/TREM2/NLRC4/NAIP/LY96/HLA-DRB1/TLR1/HLA-A/TLR6	11
MOLM13	Cytarabine	UP	GO:0031345	negative regulation of cell projection organization	23/1113	195/20973	0.000283585	0.00716289	0.00584452	RGMA/YAP1/ABI3/PLXNB3/SEMA6B/PFN2/LRRK2/PTPRO/ADCY6/NRP1/DRAXIN/SPRY3/HES1/APOE/SEMA6C/KREMEN1/EVI5L/NTN1/LPAR1/STAP1/SPOCK1/PLXNA3/ID1	23
MOLM13	Cytarabine	UP	GO:0001910	regulation of leukocyte mediated cytotoxicity	24/1113	208/20973	0.000294371	0.0073359	0.00598569	NCR3/CRTAM/SERPINB9/LAG3/CEACAM1/KLRK1/LILRB1/SLAMF6/KLRC2/ITGAM/HAVCR2/IL7R/PIK3R6/HLA-DRA/CX3CR1/HLA-DRB1/STAP1/LILRB1/HLA-A/MR1/DNASE1/ICAM1/IL12RB1/TYROBP	24
MOLM13	Cytarabine	UP	GO:0044319	wound healing, spreading of cells	9/1113	42/20973	0.000294603	0.0073359	0.00598569	DDR1/DDR1/DDR1/CEACAM1/ACVRL1/RHOC/HBEGF/CARMIL2/CD44	9
MOLM13	Cytarabine	UP	GO:0090505	epiboly involved in wound healing	9/1113	42/20973	0.000294603	0.0073359	0.00598569	DDR1/DDR1/DDR1/CEACAM1/ACVRL1/RHOC/HBEGF/CARMIL2/CD44	9
MOLM13	Cytarabine	UP	GO:0010975	regulation of neuron projection development	42/1113	452/20973	0.000315451	0.00781816	0.00637918	RGMA/KNDC1/ABI3/ALKAL1/SEZ6/ITPKA/SHANK3/PLXNA2/PLXNB3/LZTS1/HECW2/RAB17/SEMA6B/S100A9/LRRK2/ARC/PTPRO/ADCY6/NRP1/SERPINI1/DRAXIN/ITGA6/HES1/SCN1B/APOE/SEMA6C/KREMEN1/PTK6/NTN1/MDK/LPAR1/BRSK1/PLXNC1/OBSL1/LZTS3/SPOCK1/PLXNA3/EPHB3/ID1/SERPINF1/PLXNB2/AVIL	42
MOLM13	Cytarabine	UP	GO:0051482	positive regulation of cytosolic calcium ion concentration involved in phospholipase C-activating G protein-coupled signaling pathway	8/1113	34/20973	0.000323422	0.00794114	0.00647953	OPRL1/F2RL3/GPR35/C3AR1/GPR55/LPAR1/OPRL1/LPAR6	8
MOLM13	Cytarabine	UP	GO:0055094	response to lipoprotein particle	8/1113	34/20973	0.000323422	0.00794114	0.00647953	ADTRP/TREM2/ABCA1/CD9/SMPD3/APOE/FCER1G/TLR6	8
MOLM13	Cytarabine	UP	GO:0006809	nitric oxide biosynthetic process	14/1113	92/20973	0.000338485	0.00823438	0.00671879	DDAH2/IL10/CD34/PTGIS/KLRK1/CLEC7A/MTARC2/ACP5/NOS1AP/IL1B/CX3CR1/CYP1B1/CLU/TLR6	14
MOLM13	Cytarabine	UP	GO:0060191	regulation of lipase activity	14/1113	92/20973	0.000338485	0.00823438	0.00671879	FGFR3/ANXA8/PDGFRB/CD86/PLIN5/RHOC/PTAFR/KIT/GPR55/RASGRP4/LPAR1/ANXA1/PLCB2/PLA2R1	14
MOLM13	Cytarabine	UP	GO:0001952	regulation of cell-matrix adhesion	18/1113	137/20973	0.000342715	0.00829905	0.00677156	DDR1/DDR1/DDR1/CCR7/CEACAM6/SERPINE1/CSF1/SRC/EMP2/NRP1/DMTN/ACVRL1/EFEMP2/EPB41L5/RRAS/JUP/ACER2/PLAU	18
MOLM13	Cytarabine	UP	GO:0030198	extracellular matrix organization	35/1113	356/20973	0.000345821	0.00833603	0.00680173	DDR1/DDR1/TNXB/TGFBI/DDR1/ADTRP/SLC2A10/LOXL4/MMP9/OLFML2A/CRISPLD2/VWA1/ADAMTS8/ADAMTS14/SULF2/BCL3/ADAMTS10/MMP19/CPB2/CTSV/EFEMP2/SMPD3/CYP1B1/LAMB3/MYO1E/ZNF469/MELTF/MMP2/COL9A2/MPZL3/PHLDB1/COL18A1/NID1/COL24A1/CARMIL2	35
MOLM13	Cytarabine	UP	GO:0097191	extrinsic apoptotic signaling pathway	27/1113	249/20973	0.000351085	0.00840524	0.00685821	IL1A/IFI27/YAP1/FGFR3/GATA1/HMOX1/TNFRSF10C/IL19/SERPINE1/KITLG/UNC5B/SRC/SGPP1/BCL2A1/ATF3/NRP1/ITGA6/IL1B/DAPK1/FAS/IFI6/TRAF1/ICAM1/CD70/PIDD1/MLLT11/NOL3	27
MOLM13	Cytarabine	UP	GO:0010631	epithelial cell migration	37/1113	384/20973	0.000351877	0.00840524	0.00685821	ADAM9/NRP2/CEACAM1/PLPP3/HMOX1/ADTRP/MMP9/S100A2/EPPK1/SRC/EPHA2/PLK2/PFN2/SPARC/EMP2/NRP1/CD40/MCC/ACVRL1/JUN/KIT/ADGRB1/GADD45A/APOE/CYP1B1/KANK2/ITGB3/EPB41L5/ANXA1/RRAS/CARD10/HBEGF/ID1/JUP/TBXA2R/SERPINF1/DUSP10	37
MOLM13	Cytarabine	UP	GO:0090504	epiboly	9/1113	43/20973	0.000355234	0.00844721	0.00689245	DDR1/DDR1/DDR1/CEACAM1/ACVRL1/RHOC/HBEGF/CARMIL2/CD44	9
MOLM13	Cytarabine	UP	GO:0043062	extracellular structure organization	35/1113	357/20973	0.000364379	0.00862582	0.00703818	DDR1/DDR1/TNXB/TGFBI/DDR1/ADTRP/SLC2A10/LOXL4/MMP9/OLFML2A/CRISPLD2/VWA1/ADAMTS8/ADAMTS14/SULF2/BCL3/ADAMTS10/MMP19/CPB2/CTSV/EFEMP2/SMPD3/CYP1B1/LAMB3/MYO1E/ZNF469/MELTF/MMP2/COL9A2/MPZL3/PHLDB1/COL18A1/NID1/COL24A1/CARMIL2	35
MOLM13	Cytarabine	UP	GO:0043087	regulation of GTPase activity	39/1113	413/20973	0.000370072	0.00872148	0.00711624	RGMA/CCR7/CCL4/CCL2/KLRK1/DOCK9/RASAL1/PLXNA2/PLXNB3/CCL3L1/BIN1/TGM2/EPHA2/LRRK2/ABR/RASGRP3/CD40/RASGRF1/SBF2/ITGA6/TBC1D3B/RIPOR2/RASGRP4/SH3BP4/ARAP3/EVI5L/CCL23/SIPA1L2/ADAP2/PLXNC1/RGS1/RASGEF1B/RGS16/CCL20/PLXNA3/RALGPS1/EPHB3/TBC1D3/PLXNB2	39
MOLM13	Cytarabine	UP	GO:0002842	positive regulation of T cell mediated immune response to tumor cell	5/1113	13/20973	0.000375244	0.0087265	0.00712034	HLA-DRB3/HLA-DRB1/HLA-DRB3/MR1/HLA-DRB3	5
MOLM13	Cytarabine	UP	GO:0036005	response to macrophage colony-stimulating factor	5/1113	13/20973	0.000375244	0.0087265	0.00712034	CSF1/TREM2/STAP1/PDE1B/CSF1R	5
MOLM13	Cytarabine	UP	GO:0036006	cellular response to macrophage colony-stimulating factor stimulus	5/1113	13/20973	0.000375244	0.0087265	0.00712034	CSF1/TREM2/STAP1/PDE1B/CSF1R	5
MOLM13	Cytarabine	UP	GO:0031099	regeneration	23/1113	199/20973	0.000380515	0.00881025	0.00718867	IL10/RGMA/YAP1/GATA1/HMOX1/CDKN1A/ADM/AXL/EPPK1/ACE/MYOZ1/PGF/PTPRU/CPB2/JUN/CD9/KREMEN1/MDK/MMP2/OMG/ANXA1/CEBPB/DUSP10	23
MOLM13	Cytarabine	UP	GO:0010038	response to metal ion	36/1113	372/20973	0.00038709	0.00892336	0.00728097	ADAM9/SLC30A3/IL1A/HMOX1/AQP1/BGLAP/CYP1A1/NPTX1/RASAL1/SLFN14/MMP9/SDC1/NCF1/SCN5A/S100A8/LRRK2/KCNMA1/MAP1LC3A/DMTN/JUN/KIT/SMPD3/AOC1/CYBB/AKR1C3/KCNMB1/SUCNR1/ATP7B/SMPD1/AQP3/CPNE5/KCNMB3/SLC12A2/SERPINF1/CRIP1/HAAO	36
MOLM13	Cytarabine	UP	GO:0046632	alpha-beta T cell differentiation	17/1113	127/20973	0.000397358	0.00912024	0.0074416	ZNF683/TNFSF4/SLAMF6/CD80/JAK3/CD86/RSAD2/BCL3/HLA-DRA/HLA-DRB1/ADA/GPR183/ANXA1/IL12RB1/SOCS1/SMAD7/PRDM1	17
MOLM13	Cytarabine	UP	GO:0050857	positive regulation of antigen receptor-mediated signaling pathway	7/1113	27/20973	0.000404653	0.00924339	0.00754209	CCR7/TESPA1/KCNN4/ADA/PRKCH/STAP1/NFAM1	7
MOLM13	Cytarabine	UP	GO:0090132	epithelium migration	37/1113	387/20973	0.000408576	0.00924339	0.00754209	ADAM9/NRP2/CEACAM1/PLPP3/HMOX1/ADTRP/MMP9/S100A2/EPPK1/SRC/EPHA2/PLK2/PFN2/SPARC/EMP2/NRP1/CD40/MCC/ACVRL1/JUN/KIT/ADGRB1/GADD45A/APOE/CYP1B1/KANK2/ITGB3/EPB41L5/ANXA1/RRAS/CARD10/HBEGF/ID1/JUP/TBXA2R/SERPINF1/DUSP10	37
MOLM13	Cytarabine	UP	GO:0030099	myeloid cell differentiation	43/1113	472/20973	0.000408945	0.00924339	0.00754209	SIGLEC15/MAFB/LIF/CEACAM1/CCR7/GATA1/BGLAP/LILRB1/KITLG/MMP9/OSCAR/CSF1/OSCAR/MB/SRC/EPHA2/GPR68/JAK3/CAMK4/TREM2/DHRS2/DMTN/JUN/CDKN1C/KIT/GPR55/RASGRP4/CD109/H4C15/HLA-DRB1/HIPK2/OCSTAMP/GPR183/FAM20C/LILRB1/MTURN/IFI16/PDE1B/CEBPB/TYROBP/ZBTB46/DNASE2/CSF1R	43
MOLM13	Cytarabine	UP	GO:0046637	regulation of alpha-beta T cell differentiation	13/1113	83/20973	0.000409728	0.00924339	0.00754209	ZNF683/TNFSF4/CD80/JAK3/CD86/HLA-DRA/HLA-DRB1/ADA/ANXA1/IL12RB1/SOCS1/SMAD7/PRDM1	13
MOLM13	Cytarabine	UP	GO:0031295	T cell costimulation	10/1113	53/20973	0.000411728	0.00924899	0.00754665	LILRB2/CCR7/KLRK1/PDCD1LG2/TNFSF4/SRC/CD80/CD86/LILRB2/TNFSF14	10
MOLM13	Cytarabine	UP	GO:0002495	antigen processing and presentation of peptide antigen via MHC class II	16/1113	116/20973	0.000414834	0.00927927	0.00757136	HLA-DPA1/HLA-DRB3/HLA-DPA1/TREM2/CTSV/HLA-DQB1/HLA-DRA/HLA-DMA/HLA-DRB1/FCER1G/HLA-DRB3/HLA-DMB/IFI30/HLA-DMA/HLA-DRB3/CTSF	16
MOLM13	Cytarabine	UP	GO:0043367	CD4-positive, alpha-beta T cell differentiation	14/1113	94/20973	0.000424346	0.00940489	0.00767386	TNFSF4/SLAMF6/CD80/JAK3/CD86/RSAD2/BCL3/HLA-DRA/HLA-DRB1/GPR183/ANXA1/IL12RB1/SOCS1/SMAD7	14
MOLM13	Cytarabine	UP	GO:0050766	positive regulation of phagocytosis	14/1113	94/20973	0.000424346	0.00940489	0.00767386	FPR2/CCL2/CLEC7A/IL2RB/MFGE8/MERTK/SIRPG/TREM2/IL1B/C3/FCER1G/STAP1/ABCA7/CD300LF	14
MOLM13	Cytarabine	UP	GO:0071526	semaphorin-plexin signaling pathway	9/1113	44/20973	0.000425794	0.00940489	0.00767386	NRP2/PLXNA2/PLXNB3/SEMA6B/NRP1/SEMA6C/PLXNC1/PLXNA3/PLXNB2	9
MOLM13	Cytarabine	UP	GO:0001655	urogenital system development	36/1113	374/20973	0.000428161	0.00941776	0.00768437	VANGL2/PBX1/LIF/YAP1/CD34/NOTCH3/SIX4/MMP9/SDC1/PDGFRB/OSR2/LRRK2/SULF2/ACE/PTPRO/ID3/NRP1/ACTA2/CDKN1C/DLG5/DCHS1/HES1/DLG5/MYO1E/KANK2/MMP2/TP73/ANXA1/EPHB3/NID1/SMAD7/RRM2B/TBC1D32/SERPINF1/PRDM1/CRIP1	36
MOLM13	Cytarabine	UP	GO:0030856	regulation of epithelial cell differentiation	21/1113	176/20973	0.000438107	0.00959654	0.00783024	IL1A/LIF/YAP1/CEACAM1/SERPINE1/MMP9/SGPP1/PROC/PLAAT4/IL1B/ACVRL1/CDKN1C/HES1/CD109/GRHL1/PRKCH/ERRFI1/S1PR2/AQP3/CEBPB/ID1	21
MOLM13	Cytarabine	UP	GO:0007189	adenylate cyclase-activating G protein-coupled receptor signaling pathway	20/1113	164/20973	0.000447053	0.00972046	0.00793135	OPRL1/CALCRL/ADM/ADGRD1/ADGRG3/PTGER1/CXCL11/ADCY6/RAMP1/ABCA1/PTGIR/ADGRB1/ADGRG2/ADCY4/LPAR1/S1PR2/CNR2/TBXA2R/ADM2/OPRL1	20
MOLM13	Cytarabine	UP	GO:0022612	gland morphogenesis	18/1113	140/20973	0.000447447	0.00972046	0.00793135	DDR1/DDR1/TBX2/DDR1/CEACAM1/TGFA/CSF1/TGM2/SRC/EPHA2/NRP1/CPB2/NTN1/MDK/MMP2/CEBPB/CSF1R/CRIP1	18
MOLM13	Cytarabine	UP	GO:1904062	regulation of cation transmembrane transport	36/1113	375/20973	0.000450114	0.00973832	0.00794592	OPRL1/SLC43A2/CCL2/RRAD/F2RL3/SHANK3/FXYD2/MMP9/BIN1/SCN5A/GPR35/HECW2/KCNS2/PSEN2/CXCL11/NOS1AP/ARC/CACNB4/TREM2/HRC/RASGRF1/FXYD6/SCN4B/DAPK1/KCNN4/SCN1B/CD19/JPH1/SNTA1/KCNMB1/MAPK8IP2/SLC43A2/KCNS1/SESTD1/GSTM2/OPRL1	36
MOLM13	Cytarabine	UP	GO:0031532	actin cytoskeleton reorganization	16/1113	117/20973	0.000457338	0.00985424	0.00804051	PLEK2/ABI3/NRP1/GAB1/MICALL2/DMTN/BAIAP2L1/KIT/CARMIL1/ASB2/MDK/STAP1/S1PR2/ANXA1/CARMIL2/CSF1R	16
HL60	Daunorubicin	DOWN	GO:0006334	nucleosome assembly	16/128	142/20973	4.02777e-16	6.77642e-13	6.64672e-13	H2BC15/H2BC5/H1-10/H4C5/H1-2/H2BC12/H4C8/H2BC21/H2BC4/H1-4/H3C2/H2BC17/H2BC18/H4C9/BRD2/BRD2	16
HL60	Daunorubicin	DOWN	GO:0034728	nucleosome organization	17/128	178/20973	7.70047e-16	6.77642e-13	6.64672e-13	H2BC15/H2BC5/H1-10/H4C5/H1-2/H2BC12/H4C8/H2BC21/H2BC4/H1-4/H3C2/H2BC17/H2BC18/H4C9/BRD2/H2AW/BRD2	17
HL60	Daunorubicin	DOWN	GO:0071824	protein-DNA complex subunit organization	19/128	263/20973	2.49115e-15	1.22906e-12	1.20553e-12	DLGAP5/H2BC15/H2BC5/H1-10/CENPE/H4C5/H1-2/H2BC12/H4C8/H2BC21/H2BC4/H1-4/H3C2/H2BC17/H2BC18/H4C9/BRD2/H2AW/BRD2	19
HL60	Daunorubicin	DOWN	GO:0065004	protein-DNA complex assembly	18/128	227/20973	2.79331e-15	1.22906e-12	1.20553e-12	DLGAP5/H2BC15/H2BC5/H1-10/CENPE/H4C5/H1-2/H2BC12/H4C8/H2BC21/H2BC4/H1-4/H3C2/H2BC17/H2BC18/H4C9/BRD2/BRD2	18
HL60	Daunorubicin	DOWN	GO:0006338	chromatin remodeling	19/128	299/20973	2.58498e-14	9.09915e-12	8.925e-12	H2BC15/H2BC5/TADA2A/H1-10/H4C5/H1-2/H2BC12/H4C8/H2BC21/H2BC4/H1-4/H3C2/H2BC17/FOXP3/H2BC18/H4C9/BRD2/H2AW/BRD2	19
HL60	Daunorubicin	DOWN	GO:0031497	chromatin assembly	16/128	230/20973	8.1619e-13	2.39416e-10	2.34833e-10	H2BC15/H2BC5/H1-10/H4C5/H1-2/H2BC12/H4C8/H2BC21/H2BC4/H1-4/H3C2/H2BC17/H2BC18/H4C9/BRD2/BRD2	16
HL60	Daunorubicin	DOWN	GO:0007052	mitotic spindle organization	7/128	144/20973	2.93925e-05	0.00739012	0.00724868	PLK1/DLGAP5/STAG1/CDC20/CENPE/PSRC1/HSPA1B	7
HL60	Daunorubicin	DOWN	GO:0007062	sister chromatid cohesion	5/128	61/20973	3.54186e-05	0.0077921	0.00764297	SGO2/PLK1/STAG1/CDC20/AXIN2	5
HL60	Daunorubicin	DOWN	GO:0000819	sister chromatid segregation	8/128	210/20973	4.52224e-05	0.00852218	0.00835908	SGO2/PLK1/DLGAP5/STAG1/CDC20/CENPE/PSRC1/AXIN2	8
HL60	Daunorubicin	DOWN	GO:0006335	DNA replication-dependent chromatin assembly	4/128	34/20973	5.32636e-05	0.00852218	0.00835908	H4C5/H4C8/H3C2/H4C9	4
HL60	Daunorubicin	DOWN	GO:0034723	DNA replication-dependent chromatin organization	4/128	34/20973	5.32636e-05	0.00852218	0.00835908	H4C5/H4C8/H3C2/H4C9	4
HL60	Daunorubicin	DOWN	GO:0007051	spindle organization	8/128	221/20973	6.47832e-05	0.00950154	0.00931969	PLK1/DLGAP5/STAG1/CDC20/CENPE/PSRC1/HSPA1B/TUBB	8
HL60	Daunorubicin	UP	GO:0050900	leukocyte migration	53/1107	445/20973	2.68356e-08	0.00013976	0.000121071	ALOX5/CCR7/CCL4/NOD2/SELP/CXCR1/TREM1/IL1R1/SERPINE1/CCL23/CXCR3/CXCL11/NBL1/ITGB7/KLRK1/SELL/FFAR2/ICAM1/HOXA7/HMOX1/CCR2/TRPM4/GCSAML/CXCL16/DAPK2/SMPD3/CHST4/JAML/HCK/PECAM1/C5/EPS8/GCSAM/CCL2/CCR5/ALOX5/HSD3B7/KIT/CNR2/AIF1/CCL5/ITGA6/FPR2/ADAM8/TNFRSF11A/ZP3/MDK/FCER1G/NLRP12/CX3CR1/GBA/CAMK1D/ARHGEF5	53
HL60	Daunorubicin	UP	GO:0043551	regulation of phosphatidylinositol 3-kinase activity	15/1107	59/20973	2.79058e-07	0.000726666	0.000629495	CCR7/NOD2/PDGFRB/FGFR3/FGR/SOCS3/TNFAIP8L3/DAB2IP/SOCS1/KIT/FPR2/PLGLB2/FLT3/CD19/PIK3R6	15
HL60	Daunorubicin	UP	GO:0071674	mononuclear cell migration	33/1107	246/20973	8.16825e-07	0.00111192	0.000963232	ALOX5/CCR7/CCL4/CXCR1/SERPINE1/CCL23/CXCL11/NBL1/ITGB7/KLRK1/ICAM1/CCR2/TRPM4/GCSAML/CXCL16/JAML/PECAM1/EPS8/GCSAM/CCL2/CCR5/ALOX5/HSD3B7/AIF1/CCL5/FPR2/ADAM8/TNFRSF11A/MDK/NLRP12/CX3CR1/GBA/ARHGEF5	33
HL60	Daunorubicin	UP	GO:0060326	cell chemotaxis	43/1107	367/20973	8.54009e-07	0.00111192	0.000963232	ALOX5/CCR7/CCL4/TPBG/NOD2/CCR3/CXCR1/TREM1/ACKR2/PDGFRB/PLXNB3/SERPINE1/CCL23/CXCR3/CXCL11/NBL1/HGF/KLRK1/FFAR2/CCR10/CCR2/TRPM4/HOXB9/CXCL16/DAPK2/JAML/C5/CCL2/CCR5/ALOX5/HSD3B7/KIT/CNR2/AIF1/CCL5/FPR2/ADAM8/TNFRSF11A/MDK/FCER1G/CX3CR1/CAMK1D/ARHGEF5	43
HL60	Daunorubicin	UP	GO:0045229	external encapsulating structure organization	42/1107	360/20973	1.27792e-06	0.00133108	0.00115309	SERPINF2/DDR1/FKBP10/LOXL1/COL27A1/FBLN5/OLFML2B/COL8A2/HRNR/ADAMTS14/MMP2/CHADL/COL1A1/APLP1/FSCN1/COL5A1/LAMB3/LOXL3/ADAMTS7/NFKB2/SMPD3/COL9A3/FGFR4/TNFRSF1B/ADAMTS10/LTBP3/COL9A2/BCL3/ADAM8/MMP15/PTX3/GAS2/NTNG2/MFAP4/MPZL3/LAMC1/SPINT1/P3H4/ADAMTS20/MELTF/LRP1/CARMIL2	42
HL60	Daunorubicin	UP	GO:0036336	dendritic cell migration	11/1107	37/20973	2.02562e-06	0.00147196	0.00127513	ALOX5/CCR7/CXCR1/CCR2/TRPM4/EPS8/CCR5/ALOX5/CCL5/NLRP12/ARHGEF5	11
HL60	Daunorubicin	UP	GO:0019932	second-messenger-mediated signaling	39/1107	330/20973	2.21043e-06	0.00147196	0.00127513	OPRL1/CCR7/CCL4/DMTN/PDE7B/CCR3/SELP/CXCR1/CD22/ACKR2/CD3E/CXCR3/PDE9A/GBP1/GRIN1/FPR1/CCR10/PDE3A/CCR2/IRAG1/TRPM4/DDAH2/DDAH2/CACNA1C/CCR5/SLC24A4/PTGDR2/ADGRL1/FFAR4/OPRL1/UCN/FPR2/SPHK1/GIPR/P2RX7/CX3CR1/DMPK/DDAH2/TMEM38A	39
HL60	Daunorubicin	UP	GO:0030198	extracellular matrix organization	41/1107	356/20973	2.36933e-06	0.00147196	0.00127513	SERPINF2/DDR1/FKBP10/LOXL1/COL27A1/FBLN5/OLFML2B/COL8A2/ADAMTS14/MMP2/CHADL/COL1A1/APLP1/FSCN1/COL5A1/LAMB3/LOXL3/ADAMTS7/NFKB2/SMPD3/COL9A3/FGFR4/TNFRSF1B/ADAMTS10/LTBP3/COL9A2/BCL3/ADAM8/MMP15/PTX3/GAS2/NTNG2/MFAP4/MPZL3/LAMC1/SPINT1/P3H4/ADAMTS20/MELTF/LRP1/CARMIL2	41
HL60	Daunorubicin	UP	GO:0043062	extracellular structure organization	41/1107	357/20973	2.54371e-06	0.00147196	0.00127513	SERPINF2/DDR1/FKBP10/LOXL1/COL27A1/FBLN5/OLFML2B/COL8A2/ADAMTS14/MMP2/CHADL/COL1A1/APLP1/FSCN1/COL5A1/LAMB3/LOXL3/ADAMTS7/NFKB2/SMPD3/COL9A3/FGFR4/TNFRSF1B/ADAMTS10/LTBP3/COL9A2/BCL3/ADAM8/MMP15/PTX3/GAS2/NTNG2/MFAP4/MPZL3/LAMC1/SPINT1/P3H4/ADAMTS20/MELTF/LRP1/CARMIL2	41
HL60	Daunorubicin	UP	GO:0042060	wound healing	51/1107	489/20973	2.86124e-06	0.00149013	0.00129087	ALOX5/SERPINF2/CLIC1/ITGB3/DDR1/FKBP10/DMTN/SELP/ACVRL1/PEAR1/FERMT2/SYT7/CD44/CD109/MERTK/PDGFRB/SERPINE1/WNT5B/MCAM/CDKN1A/EPHB2/ANXA8/TXK/COL1A1/PROCR/PROC/SCUBE1/CYP4F11/DSP/COL5A1/ALOX15/HMOX1/PTK7/OCLN/TGFB3/SERPINA1/JAML/NOG/TYRO3/ALOX5/SMPD1/SDC1/RHOC/TRIM72/ACTA2/FCER1G/STXBP1/DGKA/SYT11/F8/CARMIL2	51
HL60	Daunorubicin	UP	GO:0030595	leukocyte chemotaxis	34/1107	276/20973	3.92353e-06	0.0018407	0.00159456	ALOX5/CCR7/CCL4/NOD2/CXCR1/TREM1/SERPINE1/CCL23/CXCL11/NBL1/KLRK1/FFAR2/CCR2/TRPM4/CXCL16/DAPK2/JAML/C5/CCL2/CCR5/ALOX5/HSD3B7/KIT/CNR2/AIF1/CCL5/FPR2/ADAM8/TNFRSF11A/MDK/FCER1G/CX3CR1/CAMK1D/ARHGEF5	34
HL60	Daunorubicin	UP	GO:0043550	regulation of lipid kinase activity	15/1107	72/20973	4.24124e-06	0.0018407	0.00159456	CCR7/NOD2/PDGFRB/FGFR3/FGR/SOCS3/TNFAIP8L3/DAB2IP/SOCS1/KIT/FPR2/PLGLB2/FLT3/CD19/PIK3R6	15
HL60	Daunorubicin	UP	GO:0043552	positive regulation of phosphatidylinositol 3-kinase activity	10/1107	33/20973	4.89575e-06	0.0019054	0.0016506	CCR7/NOD2/PDGFRB/FGFR3/FGR/TNFAIP8L3/KIT/FPR2/FLT3/CD19	10
HL60	Daunorubicin	UP	GO:0031589	cell-substrate adhesion	44/1107	406/20973	5.12203e-06	0.0019054	0.0016506	ADAM9/CCR7/ITGB3/DDR1/LIMS2/DMTN/ANGPT1/ACVRL1/FBLN5/CAMSAP3/FERMT2/CD44/CD3E/MERTK/SERPINE1/CASS4/ITGA2B/ITGB7/GBP1/LYPD3/COL1A1/CSPG5/SPOCK1/ALOX15/HOXA7/LAMB3/ITGAX/THBS3/MICALL2/RRAS/ITGAM/CARMIL1/JUP/TYRO3/ITGA6/DAB2/SORBS3/NTNG2/EPHA1/MDK/LAMC1/RELL2/PRKCZ/MELTF	44
HL60	Daunorubicin	UP	GO:0006909	phagocytosis	38/1107	333/20973	6.80861e-06	0.00223027	0.00193203	ITGB3/NOD2/PEAR1/SYT7/MERTK/PLD4/IL2RB/RAB39A/FCGR2B/XKR7/ICAM5/FGR/ALOX15/PLD2/CCR2/SIRPG/MFGE8/ITGAM/HCK/PECAM1/CCL2/TYRO3/RAB31/AIF1/SPON2/FPR2/SPHK1/PTX3/SRPX/FCER1G/P2RX7/TYROBP/ADGRB1/NCF4/SYT11/LRP1/CAMK1D/NCF4	38
HL60	Daunorubicin	UP	GO:0034446	substrate adhesion-dependent cell spreading	19/1107	113/20973	6.85183e-06	0.00223027	0.00193203	ITGB3/LIMS2/DMTN/FERMT2/MERTK/CASS4/ITGB7/GBP1/CSPG5/LAMB3/MICALL2/CARMIL1/TYRO3/DAB2/NTNG2/EPHA1/MDK/LAMC1/MELTF	19
HL60	Daunorubicin	UP	GO:0010720	positive regulation of cell development	37/1107	324/20973	8.81117e-06	0.00269933	0.00233837	LIMS2/DMTN/FERMT2/CAMK2B/ACE/PLXNB3/CASS4/EPHB2/ZNF488/CSPG5/LIF/NIBAN2/PAX6/PROC/PDE3A/GPR68/CYFIP1/OBSL1/PLXNB2/BIN1/ITPKA/SEMA7A/SMARCD3/CARMIL1/SHANK3/KIT/PLXNA3/TNFRSF1B/PLXNC1/DAB2/CYFIP1/MDK/SPINT1/S1PR2/TYROBP/CX3CR1/OLIG2	37
HL60	Daunorubicin	UP	GO:0070372	regulation of ERK1 and ERK2 cascade	40/1107	364/20973	9.78374e-06	0.00283076	0.00245223	SERPINF2/CCR7/CCL4/TPBG/NOD2/ANGPT1/FERMT2/CD44/PDGFRB/CCL23/EPHB2/GBP1/LIF/ICAM1/FGFR3/ALOX15/JUN/NDRG2/TNFAIP8L3/DAB2IP/SEMA7A/RRAS/CHI3L1/CCL2/FGFR4/CCL5/FFAR4/DAB2/FPR2/TNFRSF11A/CHRNA7/GPR55/ACTA2/GLIPR2/NLRP12/DUSP4/PRKCZ/CARD9/CNKSR3/ATF3	40
HL60	Daunorubicin	UP	GO:0090218	positive regulation of lipid kinase activity	10/1107	37/20973	1.51908e-05	0.00416387	0.00360707	CCR7/NOD2/PDGFRB/FGFR3/FGR/TNFAIP8L3/KIT/FPR2/FLT3/CD19	10
HL60	Daunorubicin	UP	GO:0031646	positive regulation of nervous system process	10/1107	38/20973	1.96462e-05	0.00511588	0.00443178	OPRL1/HGF/ZNF488/NTSR1/ITGAX/TNFRSF1B/NLGN2/OPRL1/MYRF/GBA	10
HL60	Daunorubicin	UP	GO:0007015	actin filament organization	48/1107	484/20973	2.11426e-05	0.00524337	0.00454222	SERPINF2/CCR7/SYNPO2/DMTN/SHROOM4/ASAP3/FERMT2/MYO7B/CASS4/SPTB/SPTBN4/GAS2L1/RHPN1/FSCN1/ALOX15/CYFIP1/SPTA1/BIN1/MYO1B/TTN/MYO5C/TGFB3/MICALL2/HCK/CARMIL1/SHANK3/IQANK1/EPS8/SYNPO/AIF1/CORO6/GAS7/HIP1/PFN4/RHOC/MYO1C/MICAL1/SORBS3/GAS2/EPHA1/TPM2/CYFIP1/TPM4/PSTPIP2/CARMIL2/CRACD/ARHGEF5/MARCKS	48
HL60	Daunorubicin	UP	GO:1903131	mononuclear cell differentiation	49/1107	500/20973	2.37628e-05	0.00562531	0.00487308	CCR7/ZNF683/IL12RB1/CD3E/MERTK/CD80/CD79B/HDAC9/CD86/RSAD2/CD8A/FCGR2B/LAG3/LILRB2/IL7R/ADGRG3/GPR68/HOXA7/JUN/LOXL3/CCR2/TNFSF4/IFI16/SLC46A2/LFNG/SOCS1/SLAMF6/TYRO3/KIT/CD79A/RORA/CD1D/JAG2/TNFSF9/BCL3/VSIR/DLL4/CTNNBIP1/ADAM8/ZBTB46/FLT3/CD19/TLR9/RELB/PIK3R6/MDK/FCER1G/PRKCZ/GBA	49
HL60	Daunorubicin	UP	GO:0022604	regulation of cell morphogenesis	36/1107	328/20973	2.75135e-05	0.00623002	0.00539693	LIMS2/DMTN/FERMT2/CAMK2B/CD44/PLXNB3/FGD2/CASS4/EPHB2/GBP1/CSPG5/GRIP1/FGR/CYFIP1/SPTA1/RASAL1/OBSL1/PLXNB2/ITPKA/MOV10/HCK/CARMIL1/EPS8/CCL2/PALM/KIT/PLXNA3/PLXNC1/COCH/DAB2/RHOC/GAS2/NTNG2/CYFIP1/MDK/MELTF	36
HL60	Daunorubicin	UP	GO:0030098	lymphocyte differentiation	43/1107	425/20973	3.50471e-05	0.00760523	0.00658825	CCR7/ZNF683/IL12RB1/CD3E/MERTK/CD80/CD79B/HDAC9/CD86/RSAD2/CD8A/FCGR2B/LAG3/LILRB2/IL7R/ADGRG3/LOXL3/CCR2/TNFSF4/SLC46A2/LFNG/SOCS1/SLAMF6/TYRO3/KIT/CD79A/RORA/CD1D/JAG2/TNFSF9/BCL3/VSIR/DLL4/ADAM8/FLT3/CD19/TLR9/RELB/PIK3R6/MDK/FCER1G/PRKCZ/GBA	43
HL60	Daunorubicin	UP	GO:0070371	ERK1 and ERK2 cascade	40/1107	388/20973	4.27695e-05	0.00890974	0.00771832	SERPINF2/CCR7/CCL4/TPBG/NOD2/ANGPT1/FERMT2/CD44/PDGFRB/CCL23/EPHB2/GBP1/LIF/ICAM1/FGFR3/ALOX15/JUN/NDRG2/TNFAIP8L3/DAB2IP/SEMA7A/RRAS/CHI3L1/CCL2/FGFR4/CCL5/FFAR4/DAB2/FPR2/TNFRSF11A/CHRNA7/GPR55/ACTA2/GLIPR2/NLRP12/DUSP4/PRKCZ/CARD9/CNKSR3/ATF3	40
HL60	Daunorubicin	UP	GO:0018212	peptidyl-tyrosine modification	42/1107	416/20973	4.51978e-05	0.00905347	0.00784283	ITGB3/DDR1/NOD2/DMTN/FRK/ANGPT1/ACE/IL22RA2/CD44/CD3E/MERTK/PDGFRB/CD80/STYK1/CASS4/PTK6/EPHB2/HGF/TXK/LIF/FGFR3/FGR/SOCS3/TTN/SH3BP5/SOCS1/HCK/CD24/PECAM1/FGFR4/TYRO3/KIT/MVP/CCL5/EPHB4/FLT3/TPST2/EPHA1/BMP6/ACVR1/PRKCZ/ZFYVE28	42
HL60	Daunorubicin	UP	GO:0043117	positive regulation of vascular permeability	7/1107	20/20973	4.73036e-05	0.00912433	0.00790421	ANGPT1/PTP4A3/PDE3A/PTP4A3/OCLN/UCN/BMP6	7
MOLM13	Daunorubicin	DOWN	GO:0007059	chromosome segregation	106/951	380/20973	3.26851e-54	1.52803e-50	1.39789e-50	NUDC/XRCC3/MCMBP/CENPN/NAA50/RCC1/RRS1/PHF13/SEH1L/NTMT1/RMI2/MAD2L2/BOD1/SGO2/KIF22/RAN/SPAG5/ANAPC15/SLF1/TEX15/CENPQ/NDC80/NUSAP1/RAD18/TOP2A/ECT2/CENPW/SMC3/STAG1/SKA2/SPC25/NDC1/KNSTRN/KIF23/NCAPD3/CDCA2/DDX11/TTK/DSN1/CENPS/CENPK/INCENP/SMC2/KIF2C/KNL1/RACGAP1/CENPE/BRCA1/PTTG1/KIF4A/MIS18A/CENPH/TUBG1/CENPX/CDT1/SPDL1/SMC1A/FAM83D/PRC1/NEK2/OIP5/NCAPH2/CDCA8/SGO1/ESCO2/BRIP1/HJURP/NCAPG2/N…	106
MOLM13	Daunorubicin	DOWN	GO:0006260	DNA replication	90/951	302/20973	1.06536e-48	2.49028e-45	2.27819e-45	GRWD1/RFWD3/SETMAR/DNAJA3/MCMBP/RPA1/POLE3/DHX9/JADE1/POLD2/RMI2/RFC1/USP37/DUT/CHRAC1/ZGRF1/DDX21/TRAIP/DBF4/NUCKS1/POLE/SMC3/RFC2/POLD1/ACTL6A/ALYREF/ATAD5/POLQ/GINS4/DDX11/POLA2/CENPS/MMS22L/RPA3/NASP/DONSON/PCLAF/PRIM1/TIMELESS/ORC6/CDK1/CHAF1A/SSRP1/CDK2/POLD3/RECQL4/RFC4/CENPX/CDT1/TICRR/MCM5/RFC5/TIPIN/MCM7/DNA2/BLM/POLA1/ESCO2/TONSL/RNASEH2A/CCNE1/MCM3/WDHD1/ORC1/RFC3/DTL/CDC7/RRM1/FBXO5/…	90
MOLM13	Daunorubicin	DOWN	GO:0006261	DNA-templated DNA replication	67/951	162/20973	5.66788e-47	8.83244e-44	8.0802e-44	RFWD3/SETMAR/DNAJA3/MCMBP/RPA1/POLE3/POLD2/RFC1/ZGRF1/DDX21/TRAIP/DBF4/NUCKS1/POLE/RFC2/POLD1/ALYREF/ATAD5/POLQ/GINS4/DDX11/POLA2/CENPS/MMS22L/DONSON/PRIM1/TIMELESS/ORC6/CDK2/POLD3/RECQL4/RFC4/CENPX/CDT1/TICRR/MCM5/RFC5/TIPIN/MCM7/DNA2/BLM/POLA1/TONSL/CCNE1/MCM3/WDHD1/ORC1/RFC3/CDC7/RRM1/FBXO5/RAD51/DSCC1/E2F8/CDC45/POLE2/GMNN/MCM6/MCM4/GINS3/MCM2/GINS1/MCM10/CDC6/GINS2/FEN1/CCNE2	67
MOLM13	Daunorubicin	DOWN	GO:0098813	nuclear chromosome segregation	90/951	317/20973	9.73771e-47	1.1381e-43	1.04117e-43	NUDC/XRCC3/MCMBP/NAA50/RRS1/PHF13/SEH1L/RMI2/MAD2L2/BOD1/SGO2/KIF22/RAN/SPAG5/ANAPC15/SLF1/TEX15/CENPQ/NDC80/NUSAP1/TOP2A/ECT2/SMC3/STAG1/SPC25/NDC1/KNSTRN/KIF23/NCAPD3/DDX11/TTK/DSN1/CENPS/CENPK/INCENP/SMC2/KIF2C/KNL1/RACGAP1/CENPE/PTTG1/KIF4A/TUBG1/CENPX/CDT1/SPDL1/SMC1A/FAM83D/PRC1/NEK2/NCAPH2/CDCA8/SGO1/ESCO2/BRIP1/NCAPG2/NUF2/ZWINT/KIF14/BUB1B/CCNE1/UBE2C/DLGAP5/HASPIN/BUB1/MAD2L1/CCNB1/FBXO…	90
MOLM13	Daunorubicin	DOWN	GO:0000819	sister chromatid segregation	72/951	210/20973	9.4737e-44	8.85791e-41	8.1035e-41	NUDC/XRCC3/MCMBP/NAA50/RRS1/PHF13/SEH1L/RMI2/MAD2L2/BOD1/SGO2/KIF22/RAN/SPAG5/ANAPC15/SLF1/NDC80/NUSAP1/TOP2A/SMC3/STAG1/KNSTRN/KIF23/NCAPD3/DDX11/TTK/DSN1/CENPK/SMC2/KIF2C/RACGAP1/CENPE/PTTG1/KIF4A/TUBG1/CDT1/SPDL1/SMC1A/PRC1/NEK2/NCAPH2/CDCA8/SGO1/ESCO2/NCAPG2/NUF2/ZWINT/KIF14/BUB1B/UBE2C/DLGAP5/HASPIN/BUB1/MAD2L1/CCNB1/FBXO5/ESPL1/NCAPG/DSCC1/CENPF/KIFC1/AXIN2/CDCA5/PLK1/TRIP13/NCAPH/KIF18B/AU…	72
MOLM13	Daunorubicin	DOWN	GO:0140014	mitotic nuclear division	86/951	325/20973	5.15981e-42	4.02035e-39	3.67795e-39	NUDC/XRCC3/HSPA1B/AURKA/NAA50/RCC1/RRS1/PHF13/SEH1L/SPHK1/MAD2L2/BOD1/SGO2/PDXP/KIF22/RAN/SPAG5/ANAPC15/SLF1/NDC80/NUSAP1/MZT1/KIF20B/SMC3/STAG1/KNSTRN/KIF23/NCAPD3/CDCA2/TTK/DSN1/CENPK/SMC2/KIF2C/RACGAP1/CENPE/PTTG1/KIF4A/TUBG1/CDT1/TPX2/SPDL1/SMC1A/PRC1/NEK2/NCAPH2/CDCA8/ANLN/SGO1/KIF11/NCAPG2/NUF2/ZWINT/RANBP1/KIF14/BUB1B/UBE2S/UBE2C/DLGAP5/HASPIN/BUB1/MAD2L1/CCNB1/FBXO5/ESPL1/NCAPG/DSCC1/CENP…	86
MOLM13	Daunorubicin	DOWN	GO:0000070	mitotic sister chromatid segregation	64/951	179/20973	2.88346e-40	1.92574e-37	1.76173e-37	NUDC/XRCC3/NAA50/RRS1/PHF13/SEH1L/MAD2L2/BOD1/SGO2/KIF22/RAN/SPAG5/ANAPC15/SLF1/NDC80/NUSAP1/SMC3/KNSTRN/KIF23/NCAPD3/TTK/DSN1/CENPK/SMC2/KIF2C/RACGAP1/CENPE/PTTG1/KIF4A/TUBG1/CDT1/SPDL1/SMC1A/PRC1/NEK2/NCAPH2/CDCA8/SGO1/NCAPG2/NUF2/ZWINT/KIF14/BUB1B/UBE2C/DLGAP5/HASPIN/BUB1/MAD2L1/CCNB1/FBXO5/ESPL1/NCAPG/DSCC1/CENPF/KIFC1/CDCA5/PLK1/TRIP13/NCAPH/KIF18B/AURKB/CDC6/CDC20/KIFC1	64
MOLM13	Daunorubicin	DOWN	GO:0006302	double-strand break repair	67/951	285/20973	1.58073e-29	9.23738e-27	8.45065e-27	XRCC3/RFWD3/SETMAR/RPA1/NABP2/WRAP53/PARP2/RMI2/MAD2L2/YEATS4/DCLRE1A/SLF1/TEX15/PARPBP/RIF1/RAD51D/NUCKS1/SLX1B/RAD54L/ACTL6A/USP51/POLQ/GINS4/DDX11/RBBP8/MMS22L/RPA3/BRCA1/TIMELESS/RAD51AP1/RECQL4/MCM5/HMGB2/RAD54B/H2AX/NSD2/HMGB1/MCM7/DNA2/BLM/POLA1/BRME1/ESCO2/BRIP1/TONSL/DEK/MCM8/DCLRE1B/FIGNL1/AUNIP/MCM3/MSH2/CDC7/RAD51/FOXM1/CDC45/CHEK1/CDCA5/TRIP13/MCM6/MCM4/XRCC2/FANCB/MCM2/GINS2/FEN1/DM…	67
MOLM13	Daunorubicin	DOWN	GO:0006310	DNA recombination	73/951	345/20973	5.81776e-29	3.022e-26	2.76462e-26	XRCC3/RFWD3/HSPD1/EXOSC3/HROB/RPA1/NABP2/WRAP53/RMI2/MAD2L2/YEATS4/PAXIP1/TEX15/PARPBP/RIF1/TOP2A/KPNA2/RAD51D/NUCKS1/SLX1B/RAD54L/ACTL6A/ALYREF/USP51/ATAD5/POLQ/GINS4/CENPS/RBBP8/MMS22L/RPA3/BRCA1/TIMELESS/HMGB3/RAD51AP1/H1-5/RECQL4/CENPX/MCM5/HMGB2/RAD54B/H2AX/NSD2/HMGB1/MCM7/BLM/BRME1/BRIP1/TONSL/MCM8/FIGNL1/AUNIP/MND1/MCM3/MSH6/MSH2/CDC7/RAD51/PSMC3IP/CDC45/CHEK1/PGBD5/TRIP13/UNG/MCM6/MCM4/XR…	73
MOLM13	Daunorubicin	DOWN	GO:0044772	mitotic cell cycle phase transition	83/951	471/20973	5.82558e-27	2.72346e-24	2.49151e-24	XRCC3/RFWD3/AURKA/RCC1/NABP2/EIF4EBP1/JADE1/EZH2/MAD2L2/USP37/ANAPC15/CDK4/MYC/MASTL/NDC80/ADAMTS1/DBF4/POLE/CDK14/CKS2/ATAD5/RBL1/TTK/SASS6/RBBP8/TFDP1/CCNB2/NASP/DONSON/CENPE/BRCA1/CDK1/CDK2/CDT1/TICRR/SPDL1/TRIM39/GTSE1/WEE1/TPD52L1/STIL/CCNF/BLM/ANLN/CKS1B/SKP2/MELK/ZWINT/KIF14/BUB1B/CCNE1/UBE2S/UBE2C/DLGAP5/BUB1/CTDSPL/TERT/ORC1/MAD2L1/CCNB1/DTL/CDC7/RRM1/FBXO5/ESPL1/FOXM1/CENPF/CHEK1/CDCA5/…	83
MOLM13	Daunorubicin	DOWN	GO:0000725	recombinational repair	49/951	171/20973	4.69463e-26	1.99522e-23	1.82529e-23	XRCC3/RFWD3/HROB/RPA1/NABP2/WRAP53/RMI2/MAD2L2/YEATS4/TEX15/PARPBP/RIF1/RAD51D/NUCKS1/SLX1B/RAD54L/ACTL6A/USP51/POLQ/GINS4/RBBP8/MMS22L/RPA3/BRCA1/TIMELESS/RAD51AP1/RECQL4/MCM5/RAD54B/H2AX/MCM7/BLM/TONSL/MCM8/FIGNL1/AUNIP/MCM3/CDC7/RAD51/CDC45/CHEK1/MCM6/MCM4/XRCC2/FANCB/MCM2/GINS2/FEN1/DMC1	49
MOLM13	Daunorubicin	DOWN	GO:0007051	spindle organization	55/951	221/20973	9.68381e-26	3.77265e-23	3.45135e-23	NUDC/HSPA1B/AURKA/RCC1/HAUS2/HAUS1/SAC3D1/NTMT1/TUBGCP4/RAN/SPAG5/HAUS7/NDC80/MZT1/SMC3/STAG1/GPSM2/SPC25/TRIM36/KNSTRN/KIF23/TTK/INCENP/CCNB2/RACGAP1/CENPE/KIF4A/CENPH/TUBB/TUBG1/STMN1/ASPM/TPX2/SMC1A/PRC1/NEK2/STIL/HAUS8/WDR62/KIF11/NUF2/AUNIP/DLGAP5/CCNB1/FBXO5/ESPL1/KIFC1/TUBB/PLK1/KIF15/AURKB/MYBL2/SPC25/CDC20/KIFC1	55
MOLM13	Daunorubicin	DOWN	GO:0000724	double-strand break repair via homologous recombination	48/951	169/20973	2.32875e-25	8.37454e-23	7.6613e-23	XRCC3/RFWD3/RPA1/NABP2/WRAP53/RMI2/MAD2L2/YEATS4/TEX15/PARPBP/RIF1/RAD51D/NUCKS1/SLX1B/RAD54L/ACTL6A/USP51/POLQ/GINS4/RBBP8/MMS22L/RPA3/BRCA1/TIMELESS/RAD51AP1/RECQL4/MCM5/RAD54B/H2AX/MCM7/BLM/TONSL/MCM8/FIGNL1/AUNIP/MCM3/CDC7/RAD51/CDC45/CHEK1/MCM6/MCM4/XRCC2/FANCB/MCM2/GINS2/FEN1/DMC1	48
MOLM13	Daunorubicin	DOWN	GO:0051321	meiotic cell cycle	63/951	298/20973	4.18591e-25	1.3978e-22	1.27875e-22	AURKA/RPA1/SGO2/TUBGCP4/MYBL1/TEX15/MASTL/NDC80/CALR/TOP2A/RAD51D/PLD6/RAD1/SMC3/RAD54L/CKS2/NDC1/NCAPD3/TTK/CENPS/RBBP8/INCENP/CCNB2/SMC2/PTTG1/CDK2/RAD51AP1/TUBG1/CENPX/ASPM/SMC1A/GPR3/RAD54B/NEK2/H2AX/NCAPH2/BRME1/SGO1/BRIP1/NUF2/FIGNL1/BUB1B/MND1/CCNE1/MSH6/BUB1/FBXO5/RAD51/PSMC3IP/ESPL1/MNS1/PLK1/TRIP13/NCAPH/XRCC2/EXO1/PKMYT1/FBXO43/CDC20/CCNE2/CDC25A/DMC1/BAG6	63
MOLM13	Daunorubicin	DOWN	GO:1902850	microtubule cytoskeleton organization involved in mitosis	46/951	173/20973	5.00786e-23	1.56078e-20	1.42785e-20	NUDC/HSPA1B/AURKA/RCC1/RAN/NDC80/NUSAP1/SPRY1/MZT1/SMC3/STAG1/GPSM2/SPC25/KIF23/TTK/RACGAP1/CENPE/KIF4A/CENPH/TUBG1/STMN1/TPX2/SPDL1/SMC1A/PRC1/NEK2/STIL/WDR62/KIF11/NUF2/DLGAP5/MAD2L1/CCNB1/ESPL1/KIFC1/NDE1/PLK1/CENPA/KIF15/AURKB/SAPCD2/MYBL2/SPC25/CDC20/INSC/KIFC1	46
MOLM13	Daunorubicin	DOWN	GO:0032392	DNA geometric change	34/951	99/20973	2.69151e-21	7.86426e-19	7.19448e-19	RPA1/DHX9/HNRNPA2B1/TOP2A/RFC2/RAD54L/POLQ/GINS4/DDX11/HMGB3/RECQL4/RFC4/MCM5/HMGB2/RFC5/RAD54B/HMGB1/MCM7/DNA2/BLM/BRIP1/MCM8/MCM3/RFC3/RAD51/DSCC1/CDC45/MCM6/MCM4/GINS3/MCM2/ERCC6L/GINS1/GINS2	34
MOLM13	Daunorubicin	DOWN	GO:1901987	regulation of cell cycle phase transition	73/951	467/20973	1.20062e-20	3.3017e-18	3.02051e-18	XRCC3/RFWD3/SETMAR/AURKA/NABP2/JADE1/EZH2/MAD2L2/PAXIP1/ANAPC15/CDK4/NDC80/ADAMTS1/DBF4/RAD1/ATAD5/RBL1/TTK/SASS6/TFDP1/DONSON/CENPE/BRCA1/TIMELESS/CDK1/CDK2/CDT1/TICRR/SPDL1/TRIM39/GTSE1/WEE1/FAM83D/H2AX/STIL/TIPIN/DNA2/BLM/ANLN/BRIP1/ZWINT/KIF14/BUB1B/MSH2/UBE2C/DLGAP5/BUB1/CTDSPL/TERT/ORC1/MAD2L1/CCNB1/DTL/CDC7/RRM1/FBXO5/ESPL1/CENPF/CDC45/CHEK1/CDCA5/PLK1/TRIP13/WDR76/APBB2/AURKB/CLSPN/E2F1/C…	73
MOLM13	Daunorubicin	DOWN	GO:1903046	meiotic cell cycle process	50/951	234/20973	2.24091e-20	5.82015e-18	5.32446e-18	AURKA/SGO2/MYBL1/TEX15/MASTL/NDC80/CALR/TOP2A/RAD51D/RAD1/RAD54L/CKS2/NDC1/NCAPD3/TTK/CENPS/INCENP/CCNB2/SMC2/PTTG1/RAD51AP1/TUBG1/CENPX/ASPM/GPR3/RAD54B/NCAPH2/BRME1/SGO1/BRIP1/NUF2/FIGNL1/BUB1B/MND1/CCNE1/MSH6/BUB1/FBXO5/RAD51/PSMC3IP/ESPL1/PLK1/TRIP13/NCAPH/FBXO43/CDC20/CCNE2/CDC25A/DMC1/BAG6	50
MOLM13	Daunorubicin	DOWN	GO:0071103	DNA conformation change	34/951	107/20973	4.60853e-20	1.13394e-17	1.03737e-17	RPA1/DHX9/HNRNPA2B1/TOP2A/RFC2/RAD54L/POLQ/GINS4/DDX11/HMGB3/RECQL4/RFC4/MCM5/HMGB2/RFC5/RAD54B/HMGB1/MCM7/DNA2/BLM/BRIP1/MCM8/MCM3/RFC3/RAD51/DSCC1/CDC45/MCM6/MCM4/GINS3/MCM2/ERCC6L/GINS1/GINS2	34
MOLM13	Daunorubicin	DOWN	GO:0140013	meiotic nuclear division	46/951	214/20973	5.88849e-19	1.37643e-16	1.25921e-16	AURKA/SGO2/MYBL1/TEX15/MASTL/NDC80/CALR/TOP2A/RAD51D/RAD1/RAD54L/CKS2/NDC1/TTK/CENPS/INCENP/CCNB2/SMC2/PTTG1/RAD51AP1/CENPX/ASPM/GPR3/RAD54B/NCAPH2/BRME1/SGO1/BRIP1/NUF2/FIGNL1/BUB1B/MND1/CCNE1/BUB1/FBXO5/RAD51/PSMC3IP/ESPL1/PLK1/TRIP13/NCAPH/FBXO43/CDC20/CCNE2/DMC1/BAG6	46
MOLM13	Daunorubicin	DOWN	GO:0006270	DNA replication initiation	21/951	39/20973	1.41669e-18	3.15383e-16	2.88522e-16	POLA2/PRIM1/ORC6/CDK2/CDT1/TICRR/MCM5/MCM7/POLA1/CCNE1/MCM3/ORC1/CDC45/GMNN/MCM6/MCM4/GINS3/MCM2/MCM10/CDC6/CCNE2	21
MOLM13	Daunorubicin	DOWN	GO:1901990	regulation of mitotic cell cycle phase transition	59/951	350/20973	1.72472e-18	3.66502e-16	3.35288e-16	XRCC3/RFWD3/AURKA/NABP2/JADE1/EZH2/MAD2L2/ANAPC15/CDK4/NDC80/ADAMTS1/ATAD5/RBL1/TTK/SASS6/TFDP1/DONSON/CENPE/BRCA1/CDK1/CDK2/CDT1/TICRR/SPDL1/TRIM39/GTSE1/WEE1/STIL/BLM/ANLN/ZWINT/KIF14/BUB1B/UBE2C/DLGAP5/BUB1/CTDSPL/TERT/ORC1/MAD2L1/CCNB1/DTL/CDC7/RRM1/FBXO5/ESPL1/CENPF/CHEK1/CDCA5/PLK1/TRIP13/AURKB/CLSPN/E2F1/CDC6/RRM2/CDC25A/GJC2/STOX1	59
MOLM13	Daunorubicin	DOWN	GO:0007052	mitotic spindle organization	37/951	144/20973	3.11796e-18	6.3376e-16	5.79784e-16	NUDC/HSPA1B/AURKA/RCC1/RAN/NDC80/MZT1/SMC3/STAG1/GPSM2/SPC25/KIF23/TTK/RACGAP1/CENPE/KIF4A/CENPH/TUBG1/STMN1/TPX2/SMC1A/PRC1/NEK2/STIL/WDR62/KIF11/NUF2/DLGAP5/CCNB1/KIFC1/PLK1/KIF15/AURKB/MYBL2/SPC25/CDC20/KIFC1	37
MOLM13	Daunorubicin	DOWN	GO:0032508	DNA duplex unwinding	30/951	93/20973	4.53337e-18	8.83062e-16	8.07854e-16	RPA1/DHX9/TOP2A/RFC2/RAD54L/POLQ/GINS4/DDX11/RECQL4/RFC4/MCM5/RFC5/RAD54B/MCM7/DNA2/BLM/BRIP1/MCM8/MCM3/RFC3/RAD51/DSCC1/CDC45/MCM6/MCM4/GINS3/MCM2/ERCC6L/GINS1/GINS2	30
MOLM13	Daunorubicin	DOWN	GO:0034508	centromere complex assembly	19/951	32/20973	4.96555e-18	9.28558e-16	8.49475e-16	CENPN/ITGB3BP/CENPW/CENPP/CENPS/CENPK/NASP/CENPE/CENPO/CENPI/MIS18A/CENPH/CENPX/OIP5/HJURP/DLGAP5/CENPF/HELLS/CENPA	19
MOLM13	Daunorubicin	DOWN	GO:0051783	regulation of nuclear division	37/951	149/20973	1.06937e-17	1.92282e-15	1.75905e-15	XRCC3/AURKA/RCC1/SPHK1/MAD2L2/PDXP/ANAPC15/NDC80/NUSAP1/CALR/KIF20B/RAD1/CDCA2/TTK/RAD51AP1/CDT1/SPDL1/GPR3/NEK2/ZWINT/BUB1B/DLGAP5/BUB1/MAD2L1/CCNB1/FBXO5/ESPL1/CENPF/CHEK1/PLK1/TRIP13/AURKB/PKMYT1/FBXO43/MKI67/CDC20/PDGFB	37
MOLM13	Daunorubicin	DOWN	GO:0010948	negative regulation of cell cycle process	57/951	344/20973	1.50696e-17	2.60928e-15	2.38705e-15	XRCC3/RFWD3/SETMAR/RBM14/NABP2/JADE1/EZH2/MAD2L2/ANAPC15/NDC80/RAD1/RBL1/TTK/DONSON/BRCA1/TIMELESS/CDK1/PTTG1/CDK2/CDT1/TICRR/SPDL1/TRIM39/GTSE1/WEE1/NEK2/H2AX/TIPIN/CCNF/DNA2/BLM/BRIP1/ZWINT/BUB1B/MSH2/BUB1/CTDSPL/ORC1/MAD2L1/CCNB1/DTL/FBXO5/ESPL1/E2F8/CENPF/CDC45/CHEK1/PLK1/TRIP13/WDR76/APBB2/AURKB/CLSPN/E2F1/FBXO43/CDC6/GJC2	57
MOLM13	Daunorubicin	DOWN	GO:0071897	DNA biosynthetic process	43/951	204/20973	1.80805e-17	3.0188e-15	2.7617e-15	ACD/HROB/RPA1/POLE3/WRAP53/JADE1/CCT5/POLD2/SPHK1/RFC1/MAD2L2/GAR1/HNRNPA2B1/CHRAC1/HSP90AA1/MYC/LIN9/POLE/RFC2/POLD1/POLQ/GINS4/TFDP1/PCLAF/TYMS/TK1/POLD3/RFC4/RFC5/NEK2/POLA1/TERT/RFC3/DTL/DSCC1/CENPF/CHEK1/POLE2/GINS3/GINS1/AURKB/GINS2/PDGFB	43
MOLM13	Daunorubicin	DOWN	GO:0044786	cell cycle DNA replication	21/951	43/20973	2.01037e-17	3.24086e-15	2.96485e-15	DBF4/ATAD5/DONSON/CDT1/TIPIN/DNA2/BLM/POLA1/MCM3/CDC7/FBXO5/RAD51/E2F8/CDC45/GMNN/MCM6/MCM4/GINS3/MCM2/GINS1/FEN1	21
MOLM13	Daunorubicin	DOWN	GO:0045787	positive regulation of cell cycle	58/951	363/20973	4.42386e-17	6.89385e-15	6.30672e-15	XRCC3/AURKA/EIF4EBP1/EZH2/SPHK1/PKP4/SPAG5/SLF1/CDK4/MYC/NDC80/NUSAP1/ADAMTS1/CALR/SOX15/ECT2/DBF4/KIF20B/GPSM2/ASNS/CKS2/ATAD5/KIF23/DDX11/SASS6/CDK5R1/TFDP1/RACGAP1/CDK1/FOXA1/RAD51AP1/CDT1/FAM83D/STIL/PLK4/CKS1B/RANBP1/KIF14/UBE2C/DLGAP5/TERT/MAD2L1/CCNB1/DTL/CDC7/RRM1/FBXO5/ESPL1/E2F8/CHEK1/CDCA5/AURKB/CDC6/FEN1/RRM2/CDC25A/PDGFB/STOX1	58
MOLM13	Daunorubicin	DOWN	GO:0000075	cell cycle checkpoint signaling	42/951	200/20973	4.95398e-17	7.47092e-15	6.83464e-15	XRCC3/RFWD3/SETMAR/NABP2/MAD2L2/ANAPC15/NDC80/RAD1/TTK/DONSON/BRCA1/TIMELESS/CDK1/CDK2/CDT1/TICRR/SPDL1/TRIM39/GTSE1/H2AX/TIPIN/DNA2/BLM/BRIP1/ZWINT/BUB1B/MSH2/BUB1/ORC1/MAD2L1/CCNB1/DTL/CENPF/CDC45/CHEK1/PLK1/TRIP13/WDR76/AURKB/CLSPN/E2F1/CDC6	42
MOLM13	Daunorubicin	DOWN	GO:0051225	spindle assembly	36/951	150/20973	9.654e-17	1.41039e-14	1.29027e-14	HSPA1B/AURKA/RCC1/HAUS2/HAUS1/SAC3D1/TUBGCP4/SPAG5/HAUS7/NDC80/MZT1/SMC3/STAG1/GPSM2/KIF23/INCENP/CCNB2/RACGAP1/KIF4A/TUBB/ASPM/TPX2/SMC1A/PRC1/NEK2/HAUS8/KIF11/FBXO5/KIFC1/TUBB/PLK1/KIF15/AURKB/MYBL2/CDC20/KIFC1	36
MOLM13	Daunorubicin	DOWN	GO:0044839	cell cycle G2/M phase transition	38/951	168/20973	1.13861e-16	1.61303e-14	1.47565e-14	AURKA/NABP2/PAXIP1/CDK4/MASTL/NDC80/CDK14/ATAD5/CCNB2/DONSON/BRCA1/CDK1/CDK2/TICRR/TRIM39/WEE1/TPD52L1/BLM/SKP2/MELK/KIF14/ORC1/CCNB1/DTL/CDC7/RRM1/FBXO5/FOXM1/CENPF/CHEK1/PLK1/CCNA2/AURKB/PKMYT1/CLSPN/CDC6/CDC25A/STOX1	38
MOLM13	Daunorubicin	DOWN	GO:0007088	regulation of mitotic nuclear division	32/951	119/20973	1.4087e-16	1.93696e-14	1.772e-14	XRCC3/AURKA/RCC1/SPHK1/MAD2L2/PDXP/ANAPC15/NDC80/NUSAP1/KIF20B/CDCA2/TTK/CDT1/SPDL1/NEK2/ZWINT/BUB1B/DLGAP5/BUB1/MAD2L1/CCNB1/FBXO5/ESPL1/CENPF/CHEK1/PLK1/TRIP13/AURKB/PKMYT1/FBXO43/MKI67/PDGFB	32
MOLM13	Daunorubicin	DOWN	GO:0051054	positive regulation of DNA metabolic process	50/951	287/20973	1.8538e-16	2.47614e-14	2.26526e-14	ACD/SETMAR/EXOSC3/NABP2/DHX9/WRAP53/CCT5/MAD2L2/YEATS4/HNRNPA2B1/PAXIP1/SLF1/HSP90AA1/MYC/RIF1/DBF4/SLX1B/RFC2/ACTL6A/ATAD5/GINS4/WT1/DDX11/RBBP8/BRCA1/TIMELESS/CDK1/CDK2/RAD51AP1/RFC4/CDT1/RFC5/NEK2/H2AX/NSD2/HMGB1/DNA2/MSH2/RFC3/CDC7/RAD51/FOXM1/DSCC1/E2F8/GINS3/FANCB/GINS1/AURKB/GINS2/PDGFB	50
MOLM13	Daunorubicin	DOWN	GO:1901988	negative regulation of cell cycle phase transition	50/951	288/20973	2.14797e-16	2.78938e-14	2.55181e-14	XRCC3/RFWD3/SETMAR/NABP2/JADE1/EZH2/MAD2L2/ANAPC15/NDC80/RAD1/RBL1/TTK/DONSON/BRCA1/TIMELESS/CDK1/CDK2/CDT1/TICRR/SPDL1/TRIM39/GTSE1/WEE1/H2AX/TIPIN/DNA2/BLM/BRIP1/ZWINT/BUB1B/MSH2/BUB1/CTDSPL/ORC1/MAD2L1/CCNB1/DTL/FBXO5/CENPF/CDC45/CHEK1/PLK1/TRIP13/WDR76/APBB2/AURKB/CLSPN/E2F1/CDC6/GJC2	50
MOLM13	Daunorubicin	DOWN	GO:0090068	positive regulation of cell cycle process	49/951	278/20973	2.29618e-16	2.90125e-14	2.65416e-14	XRCC3/AURKA/EZH2/SPHK1/PKP4/SPAG5/SLF1/CDK4/NDC80/NUSAP1/ADAMTS1/SOX15/ECT2/DBF4/KIF20B/GPSM2/ATAD5/KIF23/DDX11/SASS6/TFDP1/RACGAP1/CDK1/RAD51AP1/CDT1/FAM83D/STIL/PLK4/RANBP1/KIF14/UBE2C/DLGAP5/TERT/MAD2L1/CCNB1/DTL/CDC7/RRM1/FBXO5/ESPL1/E2F8/CDCA5/AURKB/CDC6/FEN1/RRM2/CDC25A/PDGFB/STOX1	49
MOLM13	Daunorubicin	DOWN	GO:0033260	nuclear DNA replication	19/951	38/20973	3.90054e-16	4.79869e-14	4.39e-14	DBF4/ATAD5/DONSON/CDT1/TIPIN/DNA2/BLM/POLA1/MCM3/CDC7/RAD51/CDC45/GMNN/MCM6/MCM4/GINS3/MCM2/GINS1/FEN1	19
MOLM13	Daunorubicin	DOWN	GO:0051983	regulation of chromosome segregation	28/951	93/20973	4.48611e-16	5.37759e-14	4.91959e-14	XRCC3/RMI2/MAD2L2/ANAPC15/NDC80/RAD18/CDCA2/TTK/KIF2C/CENPE/PTTG1/CDT1/SPDL1/ZWINT/BUB1B/UBE2C/DLGAP5/BUB1/MAD2L1/CCNB1/FBXO5/ESPL1/CENPF/PLK1/TRIP13/AURKB/MKI67/CDC6	28
MOLM13	Daunorubicin	DOWN	GO:0033044	regulation of chromosome organization	45/951	243/20973	5.76719e-16	6.7404e-14	6.16634e-14	ACD/XRCC3/SETMAR/NABP2/CCT5/DNMT1/RMI2/MAD2L2/HNRNPA2B1/ANAPC15/SLF1/MYC/NDC80/TOP2A/SLX1B/ACTL6A/DDX11/TTK/SMC2/CENPE/PTTG1/CDK2/CDT1/SPDL1/NEK2/ZWINT/BUB1B/UBE2C/DLGAP5/BUB1/MAD2L1/CCNB1/FBXO5/ESPL1/NCAPG/CENPF/AXIN2/CDCA5/PLK1/TRIP13/NCAPH/MCM2/AURKB/CDC6/FEN1	45
MOLM13	Daunorubicin	DOWN	GO:0006275	regulation of DNA replication	35/951	151/20973	8.23676e-16	9.39191e-14	8.59203e-14	POLE3/DHX9/JADE1/USP37/CHRAC1/DBF4/NUCKS1/SMC3/RFC2/ACTL6A/ATAD5/GINS4/DONSON/TIMELESS/CDK1/CDK2/RFC4/CDT1/TICRR/RFC5/TIPIN/DNA2/BLM/ESCO2/RFC3/CDC7/FBXO5/DSCC1/E2F8/GMNN/GINS3/CCNA2/GINS1/CDC6/GINS2	35
MOLM13	Daunorubicin	DOWN	GO:0051306	mitotic sister chromatid separation	24/951	68/20973	9.62234e-16	1.07106e-13	9.79839e-14	XRCC3/MAD2L2/ANAPC15/NDC80/TTK/CENPE/PTTG1/CDT1/SPDL1/NCAPH2/ZWINT/BUB1B/UBE2C/DLGAP5/BUB1/MAD2L1/CCNB1/FBXO5/ESPL1/CENPF/PLK1/TRIP13/AURKB/CDC6	24
MOLM13	Daunorubicin	DOWN	GO:0008608	attachment of spindle microtubules to kinetochore	19/951	40/20973	1.32908e-15	1.44499e-13	1.32193e-13	SEH1L/BOD1/SPAG5/NDC80/ECT2/SPC25/KNSTRN/KIF2C/KNL1/RACGAP1/CENPE/CDT1/NEK2/SGO1/NUF2/CCNB1/SPC24/AURKB/SPC25	19
MOLM13	Daunorubicin	DOWN	GO:0006268	DNA unwinding involved in DNA replication	15/951	23/20973	2.20657e-15	2.34448e-13	2.14481e-13	RPA1/GINS4/RECQL4/MCM5/MCM7/BLM/MCM3/RAD51/CDC45/MCM6/MCM4/GINS3/MCM2/GINS1/GINS2	15
MOLM13	Daunorubicin	DOWN	GO:0045786	negative regulation of cell cycle	62/951	446/20973	3.26899e-15	3.39612e-13	3.10688e-13	XRCC3/RFWD3/SETMAR/RBM14/NABP2/JADE1/EZH2/MAD2L2/ANAPC15/NDC80/RAD1/RBL1/TTK/BTG3/DONSON/BRCA1/TIMELESS/CDK1/PTTG1/CDK2/CDT1/TICRR/SUV39H1/SPDL1/TRIM39/GTSE1/WEE1/NEK2/H2AX/TIPIN/CCNF/DNA2/BLM/BRIP1/GAS1/ZWINT/BUB1B/MSH2/BUB1/CTDSPL/ORC1/MAD2L1/CCNB1/DTL/FBXO5/ESPL1/E2F8/CENPF/CDC45/CHEK1/GMNN/PLK1/TRIP13/WDR76/APBB2/AURKB/CLSPN/E2F1/FBXO43/CDC6/GJC2/NR2F2	62
MOLM13	Daunorubicin	DOWN	GO:0010965	regulation of mitotic sister chromatid separation	23/951	65/20973	3.58307e-15	3.57749e-13	3.2728e-13	XRCC3/MAD2L2/ANAPC15/NDC80/TTK/CENPE/PTTG1/CDT1/SPDL1/ZWINT/BUB1B/UBE2C/DLGAP5/BUB1/MAD2L1/CCNB1/FBXO5/ESPL1/CENPF/PLK1/TRIP13/AURKB/CDC6	23
MOLM13	Daunorubicin	DOWN	GO:0051304	chromosome separation	28/951	100/20973	3.59662e-15	3.57749e-13	3.2728e-13	XRCC3/MAD2L2/ANAPC15/NDC80/TOP2A/TTK/CENPS/CENPE/PTTG1/CENPX/CDT1/SPDL1/NCAPH2/ZWINT/BUB1B/UBE2C/DLGAP5/BUB1/MAD2L1/CCNB1/FBXO5/ESPL1/CENPF/PLK1/TRIP13/NCAPH/AURKB/CDC6	28
MOLM13	Daunorubicin	DOWN	GO:0090329	regulation of DNA-templated DNA replication	21/951	53/20973	3.94354e-15	3.84085e-13	3.51373e-13	DBF4/RFC2/GINS4/DONSON/TIMELESS/CDK2/RFC4/CDT1/TICRR/RFC5/TIPIN/BLM/RFC3/CDC7/FBXO5/DSCC1/E2F8/GMNN/GINS3/GINS1/GINS2	21
MOLM13	Daunorubicin	DOWN	GO:0030071	regulation of mitotic metaphase/anaphase transition	22/951	60/20973	5.99994e-15	5.7059e-13	5.21994e-13	XRCC3/MAD2L2/ANAPC15/NDC80/TTK/CENPE/CDT1/SPDL1/ZWINT/BUB1B/UBE2C/DLGAP5/BUB1/MAD2L1/CCNB1/FBXO5/ESPL1/CENPF/PLK1/TRIP13/AURKB/CDC6	22
MOLM13	Daunorubicin	DOWN	GO:0033045	regulation of sister chromatid segregation	24/951	73/20973	6.10256e-15	5.7059e-13	5.21994e-13	XRCC3/RMI2/MAD2L2/ANAPC15/NDC80/TTK/CENPE/PTTG1/CDT1/SPDL1/ZWINT/BUB1B/UBE2C/DLGAP5/BUB1/MAD2L1/CCNB1/FBXO5/ESPL1/CENPF/PLK1/TRIP13/AURKB/CDC6	24
MOLM13	Daunorubicin	DOWN	GO:0000086	G2/M transition of mitotic cell cycle	34/951	152/20973	6.64053e-15	5.97009e-13	5.46163e-13	AURKA/NABP2/CDK4/MASTL/CDK14/DONSON/BRCA1/CDK1/CDK2/TICRR/TRIM39/WEE1/TPD52L1/BLM/SKP2/MELK/KIF14/ORC1/CCNB1/DTL/CDC7/RRM1/FBXO5/FOXM1/CENPF/CHEK1/PLK1/CCNA2/AURKB/PKMYT1/CLSPN/CDC6/CDC25A/STOX1	34
MOLM13	Daunorubicin	DOWN	GO:0007093	mitotic cell cycle checkpoint signaling	34/951	152/20973	6.64053e-15	5.97009e-13	5.46163e-13	XRCC3/RFWD3/SETMAR/NABP2/MAD2L2/ANAPC15/NDC80/TTK/DONSON/BRCA1/CDK1/CDK2/CDT1/TICRR/SPDL1/TRIM39/GTSE1/TIPIN/BLM/ZWINT/BUB1B/MSH2/BUB1/ORC1/MAD2L1/CCNB1/DTL/CENPF/CHEK1/PLK1/TRIP13/AURKB/CLSPN/CDC6	34
MOLM13	Daunorubicin	DOWN	GO:0007062	sister chromatid cohesion	22/951	61/20973	8.98715e-15	7.92735e-13	7.25219e-13	MCMBP/NAA50/BOD1/SGO2/KIF22/SLF1/SMC3/STAG1/DDX11/SMC1A/SGO1/ESCO2/BUB1B/HASPIN/BUB1/ESPL1/DSCC1/AXIN2/CDCA5/PLK1/FEN1/CDC20	22
MOLM13	Daunorubicin	DOWN	GO:0007091	metaphase/anaphase transition of mitotic cell cycle	22/951	62/20973	1.33403e-14	1.15492e-12	1.05656e-12	XRCC3/MAD2L2/ANAPC15/NDC80/TTK/CENPE/CDT1/SPDL1/ZWINT/BUB1B/UBE2C/DLGAP5/BUB1/MAD2L1/CCNB1/FBXO5/ESPL1/CENPF/PLK1/TRIP13/AURKB/CDC6	22
MOLM13	Daunorubicin	DOWN	GO:1901991	negative regulation of mitotic cell cycle phase transition	38/951	195/20973	1.99027e-14	1.69173e-12	1.54765e-12	XRCC3/RFWD3/NABP2/JADE1/EZH2/MAD2L2/ANAPC15/NDC80/RBL1/TTK/DONSON/BRCA1/CDK1/CDK2/CDT1/TICRR/SPDL1/TRIM39/GTSE1/WEE1/BLM/ZWINT/BUB1B/BUB1/CTDSPL/ORC1/MAD2L1/CCNB1/DTL/FBXO5/CENPF/CHEK1/PLK1/TRIP13/AURKB/CLSPN/CDC6/GJC2	38
MOLM13	Daunorubicin	DOWN	GO:0065004	protein-DNA complex assembly	41/951	227/20973	2.79687e-14	2.2699e-12	2.07658e-12	GRWD1/TAF5/CENPN/POLE3/ITGB3BP/CHRAC1/THRA/CENPW/CENPP/CENPS/CENPK/NASP/ANP32B/CENPE/CENPO/CHAF1A/CENPI/MIS18A/CENPH/H1-5/CENPX/CDT1/HMGB2/H2AX/OIP5/HMGB1/HJURP/ASF1B/DNAJC9/DLGAP5/RAD51/CENPF/CDC45/HELLS/GMNN/MCM2/CENPA/CHAF1B/DMC1/H4C1/H2BU1	41
MOLM13	Daunorubicin	DOWN	GO:0140694	non-membrane-bounded organelle assembly	59/951	430/20973	2.80025e-14	2.2699e-12	2.07658e-12	HSPA1B/AURKA/RBM14/CENPN/RCC1/RRS1/HAUS2/HAUS1/SAC3D1/MRPS2/TUBGCP4/SPAG5/HAUS7/MRTO4/NDC80/MZT1/BRIX1/CENPW/SMC3/STAG1/GPSM2/KIF23/SASS6/CENPS/CENPK/INCENP/CCNB2/RTTN/RACGAP1/CENPE/BRCA1/KIF4A/CDK2/CENPH/TUBB/CENPX/ASPM/TPX2/SMC1A/PRC1/NEK2/STIL/PLK4/ANLN/HAUS8/WDR62/KIF11/DLGAP5/FBXO5/CENPF/KIFC1/TUBB/PLK1/CENPA/KIF15/AURKB/MYBL2/CDC20/KIFC1	59
MOLM13	Daunorubicin	DOWN	GO:0006271	DNA strand elongation involved in DNA replication	12/951	15/20973	2.83365e-14	2.2699e-12	2.07658e-12	POLE3/POLD2/POLE/POLD3/RFC4/MCM7/DNA2/POLA1/MCM3/RFC3/MCM4/GINS1	12
MOLM13	Daunorubicin	DOWN	GO:1902099	regulation of metaphase/anaphase transition of cell cycle	22/951	64/20973	2.86469e-14	2.2699e-12	2.07658e-12	XRCC3/MAD2L2/ANAPC15/NDC80/TTK/CENPE/CDT1/SPDL1/ZWINT/BUB1B/UBE2C/DLGAP5/BUB1/MAD2L1/CCNB1/FBXO5/ESPL1/CENPF/PLK1/TRIP13/AURKB/CDC6	22
MOLM13	Daunorubicin	DOWN	GO:0071824	protein-DNA complex subunit organization	44/951	263/20973	5.45993e-14	4.2542e-12	3.89188e-12	GRWD1/TAF5/CENPN/POLE3/ITGB3BP/CHRAC1/MYC/THRA/CENPW/CENPP/ANP32E/CENPS/CENPK/NASP/ANP32B/CENPE/CENPO/CHAF1A/SSRP1/CENPI/MIS18A/CENPH/H1-5/CENPX/CDT1/HMGB2/H2AX/OIP5/HMGB1/HJURP/ASF1B/DNAJC9/DLGAP5/RAD51/CENPF/CDC45/HELLS/GMNN/MCM2/CENPA/CHAF1B/DMC1/H4C1/H2BU1	44
MOLM13	Daunorubicin	DOWN	GO:0044784	metaphase/anaphase transition of cell cycle	22/951	66/20973	5.95721e-14	4.56557e-12	4.17673e-12	XRCC3/MAD2L2/ANAPC15/NDC80/TTK/CENPE/CDT1/SPDL1/ZWINT/BUB1B/UBE2C/DLGAP5/BUB1/MAD2L1/CCNB1/FBXO5/ESPL1/CENPF/PLK1/TRIP13/AURKB/CDC6	22
MOLM13	Daunorubicin	DOWN	GO:0051310	metaphase plate congression	23/951	73/20973	6.34458e-14	4.70808e-12	4.3071e-12	NUDC/RRS1/SEH1L/BOD1/KIF22/SPAG5/CENPQ/NDC80/INCENP/KIF2C/CENPE/CDT1/SPDL1/FAM83D/CDCA8/NUF2/KIF14/CCNB1/CENPF/KIFC1/CDCA5/AURKB/KIFC1	23
MOLM13	Daunorubicin	DOWN	GO:1905818	regulation of chromosome separation	23/951	73/20973	6.34458e-14	4.70808e-12	4.3071e-12	XRCC3/MAD2L2/ANAPC15/NDC80/TTK/CENPE/PTTG1/CDT1/SPDL1/ZWINT/BUB1B/UBE2C/DLGAP5/BUB1/MAD2L1/CCNB1/FBXO5/ESPL1/CENPF/PLK1/TRIP13/AURKB/CDC6	23
MOLM13	Daunorubicin	DOWN	GO:0033046	negative regulation of sister chromatid segregation	18/951	43/20973	1.16665e-13	8.26378e-12	7.55998e-12	XRCC3/MAD2L2/ANAPC15/NDC80/TTK/PTTG1/CDT1/SPDL1/ZWINT/BUB1B/BUB1/MAD2L1/CCNB1/FBXO5/CENPF/PLK1/TRIP13/AURKB	18
MOLM13	Daunorubicin	DOWN	GO:0033048	negative regulation of mitotic sister chromatid segregation	18/951	43/20973	1.16665e-13	8.26378e-12	7.55998e-12	XRCC3/MAD2L2/ANAPC15/NDC80/TTK/PTTG1/CDT1/SPDL1/ZWINT/BUB1B/BUB1/MAD2L1/CCNB1/FBXO5/CENPF/PLK1/TRIP13/AURKB	18
MOLM13	Daunorubicin	DOWN	GO:2000816	negative regulation of mitotic sister chromatid separation	18/951	43/20973	1.16665e-13	8.26378e-12	7.55998e-12	XRCC3/MAD2L2/ANAPC15/NDC80/TTK/PTTG1/CDT1/SPDL1/ZWINT/BUB1B/BUB1/MAD2L1/CCNB1/FBXO5/CENPF/PLK1/TRIP13/AURKB	18
MOLM13	Daunorubicin	DOWN	GO:0051784	negative regulation of nuclear division	20/951	55/20973	1.24089e-13	8.65845e-12	7.92103e-12	XRCC3/MAD2L2/ANAPC15/NDC80/RAD1/TTK/CDT1/SPDL1/ZWINT/BUB1B/BUB1/MAD2L1/CCNB1/FBXO5/CENPF/CHEK1/PLK1/TRIP13/AURKB/FBXO43	20
MOLM13	Daunorubicin	DOWN	GO:0045005	DNA-templated DNA replication maintenance of fidelity	19/951	49/20973	1.29495e-13	8.90278e-12	8.14455e-12	RFWD3/SETMAR/ZGRF1/TRAIP/NUCKS1/POLE/POLD1/ALYREF/DDX11/CENPS/MMS22L/DONSON/TIMELESS/CENPX/TIPIN/DNA2/BLM/TONSL/RAD51	19
MOLM13	Daunorubicin	DOWN	GO:0051303	establishment of chromosome localization	25/951	90/20973	1.32086e-13	8.94933e-12	8.18714e-12	NUDC/RRS1/SEH1L/BOD1/KIF22/SPAG5/CENPQ/NDC80/INCENP/KIF2C/CENPE/CDT1/SPDL1/FAM83D/CDCA8/NUF2/KIF14/DLGAP5/CCNB1/CENPF/KIFC1/NDE1/CDCA5/AURKB/KIFC1	25
MOLM13	Daunorubicin	DOWN	GO:0051383	kinetochore organization	14/951	24/20973	1.81539e-13	1.21242e-11	1.10916e-11	CENPN/NDC80/CENPW/CENPS/CENPK/SMC2/CENPE/CENPH/CENPX/CDT1/NUF2/DLGAP5/CENPF/CENPA	14
MOLM13	Daunorubicin	DOWN	GO:0050000	chromosome localization	25/951	92/20973	2.29304e-13	1.50985e-11	1.38126e-11	NUDC/RRS1/SEH1L/BOD1/KIF22/SPAG5/CENPQ/NDC80/INCENP/KIF2C/CENPE/CDT1/SPDL1/FAM83D/CDCA8/NUF2/KIF14/DLGAP5/CCNB1/CENPF/KIFC1/NDE1/CDCA5/AURKB/KIFC1	25
MOLM13	Daunorubicin	DOWN	GO:0051985	negative regulation of chromosome segregation	18/951	45/20973	3.01938e-13	1.93365e-11	1.76896e-11	XRCC3/MAD2L2/ANAPC15/NDC80/TTK/PTTG1/CDT1/SPDL1/ZWINT/BUB1B/BUB1/MAD2L1/CCNB1/FBXO5/CENPF/PLK1/TRIP13/AURKB	18
MOLM13	Daunorubicin	DOWN	GO:1905819	negative regulation of chromosome separation	18/951	45/20973	3.01938e-13	1.93365e-11	1.76896e-11	XRCC3/MAD2L2/ANAPC15/NDC80/TTK/PTTG1/CDT1/SPDL1/ZWINT/BUB1B/BUB1/MAD2L1/CCNB1/FBXO5/CENPF/PLK1/TRIP13/AURKB	18
MOLM13	Daunorubicin	DOWN	GO:0045841	negative regulation of mitotic metaphase/anaphase transition	17/951	40/20973	4.17023e-13	2.63457e-11	2.41019e-11	XRCC3/MAD2L2/ANAPC15/NDC80/TTK/CDT1/SPDL1/ZWINT/BUB1B/BUB1/MAD2L1/CCNB1/FBXO5/CENPF/PLK1/TRIP13/AURKB	17
MOLM13	Daunorubicin	DOWN	GO:0033047	regulation of mitotic sister chromatid segregation	18/951	46/20973	4.75166e-13	2.96187e-11	2.70961e-11	XRCC3/MAD2L2/ANAPC15/NDC80/TTK/PTTG1/CDT1/SPDL1/ZWINT/BUB1B/BUB1/MAD2L1/CCNB1/FBXO5/CENPF/PLK1/TRIP13/AURKB	18
MOLM13	Daunorubicin	DOWN	GO:0045930	negative regulation of mitotic cell cycle	43/951	269/20973	5.31568e-13	3.26984e-11	2.99136e-11	XRCC3/RFWD3/SETMAR/NABP2/JADE1/EZH2/MAD2L2/ANAPC15/NDC80/RBL1/TTK/BTG3/DONSON/BRCA1/CDK1/CDK2/CDT1/TICRR/SPDL1/TRIM39/GTSE1/WEE1/TIPIN/BLM/GAS1/ZWINT/BUB1B/MSH2/BUB1/CTDSPL/ORC1/MAD2L1/CCNB1/DTL/FBXO5/CENPF/CHEK1/PLK1/TRIP13/AURKB/CLSPN/CDC6/GJC2	43
MOLM13	Daunorubicin	DOWN	GO:1902100	negative regulation of metaphase/anaphase transition of cell cycle	17/951	42/20973	1.09844e-12	6.6691e-11	6.10111e-11	XRCC3/MAD2L2/ANAPC15/NDC80/TTK/CDT1/SPDL1/ZWINT/BUB1B/BUB1/MAD2L1/CCNB1/FBXO5/CENPF/PLK1/TRIP13/AURKB	17
MOLM13	Daunorubicin	DOWN	GO:0045839	negative regulation of mitotic nuclear division	18/951	48/20973	1.13064e-12	6.77659e-11	6.19944e-11	XRCC3/MAD2L2/ANAPC15/NDC80/TTK/CDT1/SPDL1/ZWINT/BUB1B/BUB1/MAD2L1/CCNB1/FBXO5/CENPF/CHEK1/PLK1/TRIP13/AURKB	18
MOLM13	Daunorubicin	DOWN	GO:0061982	meiosis I cell cycle process	32/951	161/20973	1.30871e-12	7.74457e-11	7.08499e-11	AURKA/SGO2/MYBL1/TEX15/NDC80/TOP2A/RAD51D/RAD54L/CKS2/NDC1/CENPS/CCNB2/PTTG1/RAD51AP1/CENPX/RAD54B/BRME1/SGO1/BRIP1/MND1/CCNE1/MSH6/FBXO5/RAD51/PSMC3IP/ESPL1/PLK1/TRIP13/CCNE2/CDC25A/DMC1/BAG6	32
MOLM13	Daunorubicin	DOWN	GO:0034502	protein localization to chromosome	25/951	100/20973	1.78808e-12	1.04491e-10	9.55917e-11	ACD/RPA1/NABP2/WRAP53/EZH2/CCT5/BOD1/SLF1/CENPQ/NDC80/TTK/KNL1/CDK1/H1-5/CDT1/SPDL1/ESCO2/MCM8/MSH2/HASPIN/TERT/CDCA5/PLK1/CENPA/AURKB	25
MOLM13	Daunorubicin	DOWN	GO:0000727	double-strand break repair via break-induced replication	10/951	12/20973	2.13242e-12	1.23075e-10	1.12593e-10	GINS4/MCM5/MCM7/MCM3/CDC7/CDC45/MCM6/MCM4/MCM2/GINS2	10
MOLM13	Daunorubicin	DOWN	GO:2001251	negative regulation of chromosome organization	24/951	93/20973	2.36012e-12	1.34556e-10	1.23096e-10	ACD/XRCC3/SETMAR/MAD2L2/ANAPC15/NDC80/TOP2A/SLX1B/TTK/PTTG1/CDT1/SPDL1/ZWINT/BUB1B/BUB1/MAD2L1/CCNB1/FBXO5/ESPL1/CENPF/PLK1/TRIP13/MCM2/AURKB	24
MOLM13	Daunorubicin	DOWN	GO:0007094	mitotic spindle assembly checkpoint signaling	16/951	38/20973	2.45168e-12	1.34843e-10	1.23358e-10	XRCC3/MAD2L2/ANAPC15/NDC80/TTK/CDT1/SPDL1/ZWINT/BUB1B/BUB1/MAD2L1/CCNB1/CENPF/PLK1/TRIP13/AURKB	16
MOLM13	Daunorubicin	DOWN	GO:0071173	spindle assembly checkpoint signaling	16/951	38/20973	2.45168e-12	1.34843e-10	1.23358e-10	XRCC3/MAD2L2/ANAPC15/NDC80/TTK/CDT1/SPDL1/ZWINT/BUB1B/BUB1/MAD2L1/CCNB1/CENPF/PLK1/TRIP13/AURKB	16
MOLM13	Daunorubicin	DOWN	GO:0071174	mitotic spindle checkpoint signaling	16/951	38/20973	2.45168e-12	1.34843e-10	1.23358e-10	XRCC3/MAD2L2/ANAPC15/NDC80/TTK/CDT1/SPDL1/ZWINT/BUB1B/BUB1/MAD2L1/CCNB1/CENPF/PLK1/TRIP13/AURKB	16
MOLM13	Daunorubicin	DOWN	GO:0031577	spindle checkpoint signaling	16/951	39/20973	3.98308e-12	2.16522e-10	1.98081e-10	XRCC3/MAD2L2/ANAPC15/NDC80/TTK/CDT1/SPDL1/ZWINT/BUB1B/BUB1/MAD2L1/CCNB1/CENPF/PLK1/TRIP13/AURKB	16
MOLM13	Daunorubicin	DOWN	GO:1902749	regulation of cell cycle G2/M phase transition	27/951	121/20973	4.2969e-12	2.30896e-10	2.11232e-10	AURKA/NABP2/PAXIP1/CDK4/ATAD5/DONSON/BRCA1/CDK1/CDK2/TICRR/TRIM39/BLM/KIF14/ORC1/CCNB1/DTL/CDC7/RRM1/FBXO5/CENPF/CHEK1/PLK1/AURKB/CLSPN/CDC6/CDC25A/STOX1	27
MOLM13	Daunorubicin	DOWN	GO:0007127	meiosis I	30/951	153/20973	9.4598e-12	5.02552e-10	4.59751e-10	AURKA/SGO2/MYBL1/TEX15/NDC80/TOP2A/RAD51D/RAD54L/CKS2/NDC1/CENPS/CCNB2/PTTG1/RAD51AP1/CENPX/RAD54B/BRME1/SGO1/BRIP1/MND1/CCNE1/FBXO5/RAD51/PSMC3IP/ESPL1/PLK1/TRIP13/CCNE2/DMC1/BAG6	30
MOLM13	Daunorubicin	DOWN	GO:0010389	regulation of G2/M transition of mitotic cell cycle	25/951	109/20973	1.40206e-11	7.36477e-10	6.73753e-10	AURKA/NABP2/CDK4/DONSON/BRCA1/CDK1/CDK2/TICRR/TRIM39/BLM/KIF14/ORC1/CCNB1/DTL/CDC7/RRM1/FBXO5/CENPF/CHEK1/PLK1/AURKB/CLSPN/CDC6/CDC25A/STOX1	25
MOLM13	Daunorubicin	DOWN	GO:0006282	regulation of DNA repair	30/951	156/20973	1.5833e-11	8.22435e-10	7.5239e-10	SETMAR/DHX9/WRAP53/RMI2/MAD2L2/YEATS4/SLF1/TEX15/PARPBP/RIF1/ACTL6A/USP51/POLQ/DDX11/RBBP8/BRCA1/TIMELESS/RAD51AP1/H2AX/NSD2/HMGB1/DEK/FIGNL1/USP1/AUNIP/RAD51/FOXM1/CHEK1/AXIN2/FANCB	30
MOLM13	Daunorubicin	DOWN	GO:0007080	mitotic metaphase plate congression	18/951	57/20973	3.26055e-11	1.67506e-09	1.5324e-09	NUDC/RRS1/SEH1L/BOD1/KIF22/NDC80/KIF2C/CENPE/CDT1/SPDL1/CDCA8/NUF2/KIF14/CCNB1/KIFC1/CDCA5/AURKB/KIFC1	18
MOLM13	Daunorubicin	DOWN	GO:0007098	centrosome cycle	28/951	141/20973	3.38509e-11	1.72014e-09	1.57364e-09	XRCC3/AURKA/RBM14/HAUS2/HAUS1/SAC3D1/SLC16A1/HAUS7/NDC80/SASS6/RTTN/PCLAF/BRCA1/CDK1/CDK2/NEK2/STIL/CCNF/PLK4/SGO1/HAUS8/WDR62/KIF11/RANBP1/NDE1/CHEK1/PLK1/XRCC2	28
MOLM13	Daunorubicin	DOWN	GO:0036297	interstrand cross-link repair	14/951	33/20973	5.16892e-11	2.59835e-09	2.37706e-09	XRCC3/RFWD3/HROB/DCLRE1A/RAD51D/NUCKS1/CENPS/FAAP24/RAD51AP1/CENPX/MCM8/DCLRE1B/RAD51/NEIL3	14
MOLM13	Daunorubicin	DOWN	GO:0000018	regulation of DNA recombination	27/951	134/20973	5.33666e-11	2.65414e-09	2.42809e-09	EXOSC3/WRAP53/RMI2/MAD2L2/YEATS4/PAXIP1/TEX15/PARPBP/RIF1/KPNA2/ACTL6A/ALYREF/USP51/ATAD5/POLQ/RBBP8/TIMELESS/RAD51AP1/H1-5/NSD2/BLM/FIGNL1/MSH6/MSH2/RAD51/CHEK1/FANCB	27
MOLM13	Daunorubicin	DOWN	GO:0000723	telomere maintenance	28/951	145/20973	6.78109e-11	3.33701e-09	3.05281e-09	ACD/XRCC3/RPA1/NABP2/WRAP53/CCT5/RFC1/GAR1/HNRNPA2B1/DCLRE1A/HSP90AA1/MYC/RIF1/RAD51D/SLX1B/RPA3/RECQL4/NEK2/DNA2/BLM/DCLRE1B/CCNE1/TERT/RAD51/EXO1/AURKB/FEN1/CCNE2	28
MOLM13	Daunorubicin	DOWN	GO:0022616	DNA strand elongation	16/951	48/20973	1.62081e-10	7.89302e-09	7.22079e-09	POLE3/POLD2/NUCKS1/POLE/ACTL6A/POLD3/RFC4/MCM7/DNA2/POLA1/DCLRE1B/MCM3/TERT/RFC3/MCM4/GINS1	16
MOLM13	Daunorubicin	DOWN	GO:2000779	regulation of double-strand break repair	24/951	114/20973	2.40851e-10	1.1608e-08	1.06194e-08	SETMAR/WRAP53/RMI2/MAD2L2/YEATS4/SLF1/TEX15/PARPBP/RIF1/ACTL6A/USP51/POLQ/DDX11/RBBP8/TIMELESS/RAD51AP1/NSD2/DEK/FIGNL1/AUNIP/RAD51/FOXM1/CHEK1/FANCB	24
MOLM13	Daunorubicin	DOWN	GO:0031023	microtubule organizing center organization	28/951	155/20973	3.44587e-10	1.64382e-08	1.50382e-08	XRCC3/AURKA/RBM14/HAUS2/HAUS1/SAC3D1/SLC16A1/HAUS7/NDC80/SASS6/RTTN/PCLAF/BRCA1/CDK1/CDK2/NEK2/STIL/CCNF/PLK4/SGO1/HAUS8/WDR62/KIF11/RANBP1/NDE1/CHEK1/PLK1/XRCC2	28
MOLM13	Daunorubicin	DOWN	GO:0032200	telomere organization	30/951	176/20973	3.55261e-10	1.67762e-08	1.53474e-08	ACD/XRCC3/RPA1/NABP2/WRAP53/EZH2/CCT5/RFC1/GAR1/HNRNPA2B1/DCLRE1A/HSP90AA1/MYC/RIF1/RAD51D/SLX1B/RPA3/RECQL4/NEK2/DNA2/BLM/DCLRE1B/CCNE1/TERT/RAD51/EXO1/AURKB/FEN1/CCNE2/H4C1	30
MOLM13	Daunorubicin	DOWN	GO:1900262	regulation of DNA-directed DNA polymerase activity	9/951	13/20973	4.73774e-10	2.19296e-08	2.00619e-08	RFC2/GINS4/RFC4/RFC5/RFC3/DSCC1/GINS3/GINS1/GINS2	9
MOLM13	Daunorubicin	DOWN	GO:1900264	positive regulation of DNA-directed DNA polymerase activity	9/951	13/20973	4.73774e-10	2.19296e-08	2.00619e-08	RFC2/GINS4/RFC4/RFC5/RFC3/DSCC1/GINS3/GINS1/GINS2	9
MOLM13	Daunorubicin	DOWN	GO:0045132	meiotic chromosome segregation	24/951	118/20973	5.09788e-10	2.33653e-08	2.13753e-08	SGO2/TEX15/TOP2A/NDC1/TTK/CENPS/SMC2/PTTG1/CENPX/NCAPH2/SGO1/BRIP1/NUF2/BUB1B/CCNE1/BUB1/PSMC3IP/ESPL1/PLK1/TRIP13/NCAPH/CCNE2/DMC1/BAG6	24
MOLM13	Daunorubicin	DOWN	GO:0000082	G1/S transition of mitotic cell cycle	35/951	235/20973	5.66919e-10	2.57315e-08	2.354e-08	RFWD3/RCC1/EIF4EBP1/JADE1/EZH2/USP37/CDK4/MYC/ADAMTS1/DBF4/POLE/CDK14/RBL1/SASS6/RBBP8/TFDP1/NASP/CDK2/GTSE1/WEE1/STIL/SKP2/KIF14/CCNE1/CTDSPL/TERT/CDC7/RRM1/CDKN3/E2F1/CDC6/RRM2/CCNE2/CDC25A/GJC2	35
MOLM13	Daunorubicin	DOWN	GO:0044843	cell cycle G1/S phase transition	38/951	271/20973	6.15315e-10	2.76596e-08	2.53039e-08	RFWD3/RCC1/EIF4EBP1/JADE1/EZH2/USP37/CDK4/MYC/ADAMTS1/DBF4/POLE/CDK14/RBL1/SASS6/RBBP8/TFDP1/NASP/CDK2/TRIM39/GTSE1/WEE1/FAM83D/STIL/SKP2/KIF14/CCNE1/CTDSPL/TERT/CDC7/RRM1/CCNA2/CDKN3/E2F1/CDC6/RRM2/CCNE2/CDC25A/GJC2	38
MOLM13	Daunorubicin	DOWN	GO:2001020	regulation of response to DNA damage stimulus	38/951	272/20973	6.84794e-10	3.04896e-08	2.78929e-08	RFWD3/SETMAR/DHX9/WRAP53/RMI2/MAD2L2/YEATS4/PAXIP1/SLF1/TEX15/MYC/PARPBP/RIF1/EEF1E1/ACTL6A/USP51/ATAD5/POLQ/DDX11/RBBP8/BRCA1/TIMELESS/RAD51AP1/H2AX/NSD2/HMGB1/DEK/FIGNL1/USP1/AUNIP/FBXO5/RAD51/FOXM1/DDIAS/CHEK1/AXIN2/WDR76/FANCB	38
MOLM13	Daunorubicin	DOWN	GO:0031570	DNA integrity checkpoint signaling	27/951	152/20973	1.04828e-09	4.62331e-08	4.22956e-08	RFWD3/SETMAR/RAD1/DONSON/BRCA1/TIMELESS/CDK1/CDK2/CDT1/TICRR/TRIM39/GTSE1/H2AX/TIPIN/DNA2/BLM/BRIP1/MSH2/ORC1/DTL/CDC45/CHEK1/PLK1/WDR76/CLSPN/E2F1/CDC6	27
MOLM13	Daunorubicin	DOWN	GO:1902969	mitotic DNA replication	9/951	14/20973	1.273e-09	5.56195e-08	5.08825e-08	POLA1/MCM3/RAD51/CDC45/MCM6/MCM4/GINS3/MCM2/GINS1	9
MOLM13	Daunorubicin	DOWN	GO:0031297	replication fork processing	14/951	41/20973	1.58387e-09	6.85611e-08	6.27219e-08	RFWD3/SETMAR/ZGRF1/TRAIP/NUCKS1/ALYREF/DDX11/CENPS/MMS22L/CENPX/DNA2/BLM/TONSL/RAD51	14
MOLM13	Daunorubicin	DOWN	GO:0051382	kinetochore assembly	10/951	19/20973	2.2307e-09	9.56747e-08	8.75263e-08	CENPN/CENPW/CENPS/CENPK/CENPE/CENPH/CENPX/DLGAP5/CENPF/CENPA	10
MOLM13	Daunorubicin	DOWN	GO:0031055	chromatin remodeling at centromere	8/951	11/20973	2.53669e-09	1.07809e-07	9.86274e-08	ITGB3BP/CENPW/CENPP/NASP/MIS18A/OIP5/HJURP/HELLS	8
MOLM13	Daunorubicin	DOWN	GO:0045931	positive regulation of mitotic cell cycle	25/951	141/20973	4.50521e-09	1.89746e-07	1.73586e-07	EIF4EBP1/SPHK1/CDK4/ADAMTS1/ASNS/SASS6/TFDP1/CDK1/FOXA1/CDT1/STIL/UBE2C/DLGAP5/TERT/CCNB1/DTL/CDC7/RRM1/FBXO5/ESPL1/CDCA5/CDC6/RRM2/CDC25A/STOX1	25
MOLM13	Daunorubicin	DOWN	GO:0090307	mitotic spindle assembly	19/951	85/20973	6.21252e-09	2.59317e-07	2.37232e-07	HSPA1B/MZT1/SMC3/STAG1/KIF23/RACGAP1/KIF4A/TPX2/SMC1A/PRC1/NEK2/KIF11/KIFC1/PLK1/KIF15/AURKB/MYBL2/CDC20/KIFC1	19
MOLM13	Daunorubicin	DOWN	GO:1901992	positive regulation of mitotic cell cycle phase transition	21/951	106/20973	1.0035e-08	4.15167e-07	3.79808e-07	CDK4/ADAMTS1/SASS6/TFDP1/CDK1/CDT1/STIL/UBE2C/DLGAP5/TERT/CCNB1/DTL/CDC7/RRM1/FBXO5/ESPL1/CDCA5/CDC6/RRM2/CDC25A/STOX1	21
MOLM13	Daunorubicin	DOWN	GO:0071459	protein localization to chromosome, centromeric region	11/951	27/20973	1.05142e-08	4.31173e-07	3.94451e-07	BOD1/CENPQ/NDC80/TTK/KNL1/CDK1/CDT1/SPDL1/HASPIN/CENPA/AURKB	11
MOLM13	Daunorubicin	DOWN	GO:0000910	cytokinesis	28/951	181/20973	1.27258e-08	5.17333e-07	4.73273e-07	AURKA/AHCTF1/PKP4/PDXP/MYO19/SEPTIN11/KLHL13/NUSAP1/ECT2/KIF20B/TRIM36/KIF23/INCENP/RACGAP1/KIF4A/STMN1/PRC1/PLK4/ANLN/CEP55/KIF14/KIF20A/ESPL1/E2F8/PLK1/CENPA/AURKB/CDC6	28
MOLM13	Daunorubicin	DOWN	GO:0010569	regulation of double-strand break repair via homologous recombination	17/951	72/20973	1.61846e-08	6.52269e-07	5.96717e-07	WRAP53/RMI2/MAD2L2/YEATS4/TEX15/PARPBP/RIF1/ACTL6A/USP51/POLQ/RBBP8/TIMELESS/RAD51AP1/FIGNL1/RAD51/CHEK1/FANCB	17
MOLM13	Daunorubicin	DOWN	GO:0000076	DNA replication checkpoint signaling	9/951	18/20973	2.62212e-08	1.04773e-06	9.58497e-07	TIMELESS/CDT1/TICRR/TIPIN/DNA2/ORC1/CDC45/CLSPN/CDC6	9
MOLM13	Daunorubicin	DOWN	GO:1901989	positive regulation of cell cycle phase transition	24/951	143/20973	2.77706e-08	1.10023e-06	1.00653e-06	EZH2/CDK4/ADAMTS1/ATAD5/SASS6/TFDP1/CDK1/CDT1/FAM83D/STIL/UBE2C/DLGAP5/TERT/CCNB1/DTL/CDC7/RRM1/FBXO5/ESPL1/CDCA5/CDC6/RRM2/CDC25A/STOX1	24
MOLM13	Daunorubicin	DOWN	GO:0007143	female meiotic nuclear division	12/951	37/20973	4.56921e-08	1.78009e-06	1.62848e-06	AURKA/MASTL/NDC80/TOP2A/TTK/CCNB2/NCAPH2/BRME1/FBXO5/PLK1/TRIP13/NCAPH	12
MOLM13	Daunorubicin	DOWN	GO:0040001	establishment of mitotic spindle localization	12/951	37/20973	4.56921e-08	1.78009e-06	1.62848e-06	NDC80/NUSAP1/SPRY1/GPSM2/SPDL1/MAD2L1/ESPL1/NDE1/PLK1/CENPA/SAPCD2/INSC	12
MOLM13	Daunorubicin	DOWN	GO:0007076	mitotic chromosome condensation	9/951	19/20973	4.78127e-08	1.84731e-06	1.68998e-06	PHF13/NUSAP1/NCAPD3/SMC2/NCAPH2/NCAPG/CDCA5/PLK1/NCAPH	9
MOLM13	Daunorubicin	DOWN	GO:0031497	chromatin assembly	31/951	230/20973	5.88738e-08	2.25603e-06	2.06389e-06	GRWD1/POLE3/EZH2/DNMT1/SAMD1/ITGB3BP/HAT1/CHRAC1/RIF1/CENPW/CENPP/NASP/ANP32B/CHAF1A/MIS18A/CDK2/H1-5/SUV39H1/HMGB2/SAMD1/H2AX/OIP5/HJURP/ASF1B/DNAJC9/BEND3/HELLS/MCM2/CHAF1B/H4C1/H2BU1	31
MOLM13	Daunorubicin	DOWN	GO:0051315	attachment of mitotic spindle microtubules to kinetochore	8/951	15/20973	8.40634e-08	3.19509e-06	2.92298e-06	SEH1L/BOD1/NDC80/KIF2C/CENPE/CDT1/NUF2/AURKB	8
MOLM13	Daunorubicin	DOWN	GO:0051302	regulation of cell division	28/951	201/20973	1.2675e-07	4.77869e-06	4.3717e-06	AURKA/AHCTF1/PKP4/PDXP/MYO19/MYC/KLHL13/ECT2/KIF20B/RBL1/SMYD5/KIF23/RACGAP1/ORC6/POU5F1/ASPM/PRC1/BLM/PLK4/KIF14/KIF20A/E2F8/PLK1/KIF18B/AURKB/CDC6/PDGFB/INSC	28
MOLM13	Daunorubicin	DOWN	GO:0034501	protein localization to kinetochore	9/951	21/20973	1.40125e-07	5.19907e-06	4.75628e-06	CENPQ/NDC80/TTK/KNL1/CDK1/CDT1/SPDL1/HASPIN/AURKB	9
MOLM13	Daunorubicin	DOWN	GO:1903083	protein localization to condensed chromosome	9/951	21/20973	1.40125e-07	5.19907e-06	4.75628e-06	CENPQ/NDC80/TTK/KNL1/CDK1/CDT1/SPDL1/HASPIN/AURKB	9
MOLM13	Daunorubicin	DOWN	GO:0070192	chromosome organization involved in meiotic cell cycle	18/951	93/20973	1.63537e-07	6.01996e-06	5.50726e-06	SGO2/TEX15/NDC1/NCAPD3/SMC2/NCAPH2/SGO1/BRIP1/BUB1B/CCNE1/BUB1/RAD51/PSMC3IP/TRIP13/NCAPH/CCNE2/DMC1/BAG6	18
MOLM13	Daunorubicin	DOWN	GO:0030261	chromosome condensation	13/951	49/20973	1.81374e-07	6.62442e-06	6.06023e-06	PHF13/NUSAP1/TOP2A/NCAPD3/SMC2/CDK1/H1-5/NCAPH2/NCAPG2/NCAPG/CDCA5/PLK1/NCAPH	13
MOLM13	Daunorubicin	DOWN	GO:2000573	positive regulation of DNA biosynthetic process	17/951	85/20973	2.18783e-07	7.92876e-06	7.25349e-06	ACD/WRAP53/CCT5/HSP90AA1/MYC/RFC2/GINS4/RFC4/RFC5/NEK2/RFC3/DSCC1/GINS3/GINS1/AURKB/GINS2/PDGFB	17
MOLM13	Daunorubicin	DOWN	GO:0070601	centromeric sister chromatid cohesion	7/951	12/20973	2.50044e-07	8.99197e-06	8.22614e-06	NAA50/BOD1/SGO2/SGO1/BUB1B/BUB1/AXIN2	7
MOLM13	Daunorubicin	DOWN	GO:0010212	response to ionizing radiation	23/951	149/20973	2.59981e-07	9.27794e-06	8.48776e-06	RFWD3/HRAS/NABP2/HSPA5/PAXIP1/MYC/ECT2/NUCKS1/RAD1/RAD54L/TMEM109/BRCA1/NET1/RAD51AP1/BARD1/TICRR/RAD54B/H2AX/BLM/FIGNL1/MSH2/RAD51/XRCC2	23
MOLM13	Daunorubicin	DOWN	GO:0032465	regulation of cytokinesis	18/951	96/20973	2.70161e-07	9.56821e-06	8.75331e-06	AURKA/AHCTF1/PKP4/PDXP/MYO19/KLHL13/ECT2/KIF20B/KIF23/RACGAP1/PRC1/PLK4/KIF14/KIF20A/E2F8/PLK1/AURKB/CDC6	18
MOLM13	Daunorubicin	DOWN	GO:0035825	homologous recombination	15/951	69/20973	3.59794e-07	1.26469e-05	1.15698e-05	TOP2A/RAD51D/NUCKS1/RAD54L/CENPS/RAD51AP1/CENPX/RAD54B/BRME1/BRIP1/MND1/RAD51/PSMC3IP/TRIP13/DMC1	15
MOLM13	Daunorubicin	DOWN	GO:0000731	DNA synthesis involved in DNA repair	11/951	37/20973	4.54235e-07	1.58474e-05	1.44977e-05	HROB/POLD2/MAD2L2/POLE/POLD1/PCLAF/POLD3/POLA1/RFC3/DTL/POLE2	11
MOLM13	Daunorubicin	DOWN	GO:0007064	mitotic sister chromatid cohesion	10/951	30/20973	4.59765e-07	1.59215e-05	1.45655e-05	NAA50/BOD1/SLF1/SMC3/SMC1A/SGO1/HASPIN/DSCC1/CDCA5/CDC20	10
MOLM13	Daunorubicin	DOWN	GO:0000281	mitotic cytokinesis	15/951	72/20973	6.45749e-07	2.21976e-05	2.03071e-05	NUSAP1/ECT2/KIF20B/TRIM36/KIF23/INCENP/RACGAP1/KIF4A/STMN1/ANLN/CEP55/KIF20A/ESPL1/PLK1/CENPA	15
MOLM13	Daunorubicin	DOWN	GO:2000278	regulation of DNA biosynthetic process	21/951	134/20973	6.60734e-07	2.25469e-05	2.06267e-05	ACD/WRAP53/JADE1/CCT5/HNRNPA2B1/HSP90AA1/MYC/RFC2/GINS4/TFDP1/RFC4/RFC5/NEK2/RFC3/DSCC1/CHEK1/GINS3/GINS1/AURKB/GINS2/PDGFB	21
MOLM13	Daunorubicin	DOWN	GO:1904666	regulation of ubiquitin protein ligase activity	9/951	25/20973	8.2645e-07	2.79975e-05	2.5613e-05	MAD2L2/MASTL/BAG2/UBE2S/UBE2C/MAD2L1/FBXO5/PLK1/CDC20	9
MOLM13	Daunorubicin	DOWN	GO:0000132	establishment of mitotic spindle orientation	10/951	32/20973	9.08802e-07	3.03475e-05	2.77629e-05	NDC80/SPRY1/GPSM2/SPDL1/MAD2L1/NDE1/PLK1/CENPA/SAPCD2/INSC	10
MOLM13	Daunorubicin	DOWN	GO:1902751	positive regulation of cell cycle G2/M phase transition	10/951	32/20973	9.08802e-07	3.03475e-05	2.77629e-05	CDK4/ATAD5/CDK1/CCNB1/DTL/CDC7/RRM1/FBXO5/CDC25A/STOX1	10
MOLM13	Daunorubicin	DOWN	GO:0016072	rRNA metabolic process	33/951	287/20973	9.50316e-07	3.15087e-05	2.88252e-05	EXOSC3/RRP1/UTP4/PA2G4/RRS1/NOLC1/RRP1B/NOP58/ERI1/GAR1/RRP9/NCL/MRTO4/MRM1/EBNA1BP2/EXOSC2/DDX21/TCOF1/BRIX1/EXOSC9/POP7/LYAR/NOP56/DDX11/GEMIN4/EXOSC8/PELO/POLR1G/SUV39H1/UTP20/RRP15/RPP25/WDR46	33
MOLM13	Daunorubicin	DOWN	GO:0051656	establishment of organelle localization	43/951	429/20973	1.03346e-06	3.40242e-05	3.11264e-05	NUDC/RRS1/SEH1L/BOD1/KIF22/RAN/MYO19/SPAG5/AP3M2/BICDL1/CENPQ/NDC80/NUSAP1/SPRY1/GPSM2/MREG/INCENP/KIF2C/CENPE/CDT1/SPDL1/FAM83D/CDCA8/NUF2/NEFH/KIF14/DLGAP5/TMEM201/MAD2L1/CCNB1/CLMN/ESPL1/CENPF/KIFC1/NDE1/CDCA5/PLK1/CENPA/AURKB/SLC2A4/SAPCD2/INSC/KIFC1	43
MOLM13	Daunorubicin	DOWN	GO:0090305	nucleic acid phosphodiester bond hydrolysis	32/951	275/20973	1.06444e-06	3.47988e-05	3.18351e-05	POLR2I/SETMAR/EXOSC3/RRS1/ERI1/DCLRE1A/NTHL1/EXOSC2/ENDOD1/PLD6/POLE/RAD1/SLX1B/EXOSC9/POP7/POLD1/ATAD5/RBBP8/POLR3K/EXOSC8/PELO/UTP20/TOE1/DNA2/DCLRE1B/RNASEH2A/RPP25/RPP21/PGBD5/EXO1/NEIL3/FEN1	32
MOLM13	Daunorubicin	DOWN	GO:1904029	regulation of cyclin-dependent protein kinase activity	18/951	105/20973	1.07748e-06	3.49807e-05	3.20015e-05	CKS2/CDK5R1/CCNB2/CCNF/BLM/CKS1B/CCNE1/CCNB1/PLK1/CCNA2/PKMYT1/CDKN3/CDC6/CCNE2/CDC25A/NR2F2/PDGFB/STOX1	18
MOLM13	Daunorubicin	DOWN	GO:0044818	mitotic G2/M transition checkpoint	13/951	57/20973	1.20751e-06	3.89318e-05	3.56161e-05	NABP2/DONSON/BRCA1/CDK1/TICRR/TRIM39/BLM/ORC1/DTL/CHEK1/PLK1/CLSPN/CDC6	13
MOLM13	Daunorubicin	DOWN	GO:0044774	mitotic DNA integrity checkpoint signaling	18/951	106/20973	1.24362e-06	3.98214e-05	3.64299e-05	RFWD3/SETMAR/DONSON/BRCA1/CDK1/CDK2/TICRR/TRIM39/GTSE1/TIPIN/BLM/MSH2/ORC1/DTL/CHEK1/PLK1/CLSPN/CDC6	18
MOLM13	Daunorubicin	DOWN	GO:0045739	positive regulation of DNA repair	17/951	96/20973	1.33575e-06	4.24806e-05	3.88626e-05	SETMAR/DHX9/WRAP53/MAD2L2/YEATS4/SLF1/RIF1/ACTL6A/DDX11/RBBP8/BRCA1/TIMELESS/RAD51AP1/H2AX/HMGB1/FOXM1/FANCB	17
MOLM13	Daunorubicin	DOWN	GO:0007131	reciprocal meiotic recombination	14/951	67/20973	1.46335e-06	4.5914e-05	4.20036e-05	TOP2A/RAD51D/RAD54L/CENPS/RAD51AP1/CENPX/RAD54B/BRME1/BRIP1/MND1/RAD51/PSMC3IP/TRIP13/DMC1	14
MOLM13	Daunorubicin	DOWN	GO:0140527	reciprocal homologous recombination	14/951	67/20973	1.46335e-06	4.5914e-05	4.20036e-05	TOP2A/RAD51D/RAD54L/CENPS/RAD51AP1/CENPX/RAD54B/BRME1/BRIP1/MND1/RAD51/PSMC3IP/TRIP13/DMC1	14
MOLM13	Daunorubicin	DOWN	GO:0051653	spindle localization	13/951	58/20973	1.49226e-06	4.65087e-05	4.25476e-05	NDC80/NUSAP1/SPRY1/GPSM2/ASPM/SPDL1/MAD2L1/ESPL1/NDE1/PLK1/CENPA/SAPCD2/INSC	13
MOLM13	Daunorubicin	DOWN	GO:0006301	postreplication repair	10/951	34/20973	1.70064e-06	5.26524e-05	4.81681e-05	POLD2/MAD2L2/RAD18/POLD1/PCLAF/BRCA1/POLD3/MSH2/DTL/POLE2	10
MOLM13	Daunorubicin	DOWN	GO:0006334	nucleosome assembly	21/951	142/20973	1.74722e-06	5.37386e-05	4.91618e-05	GRWD1/POLE3/ITGB3BP/CHRAC1/CENPW/CENPP/NASP/ANP32B/CHAF1A/MIS18A/H1-5/HMGB2/H2AX/OIP5/HJURP/ASF1B/DNAJC9/MCM2/CHAF1B/H4C1/H2BU1	21
MOLM13	Daunorubicin	DOWN	GO:0000212	meiotic spindle organization	7/951	15/20973	1.80165e-06	5.43401e-05	4.97121e-05	AURKA/NDC80/CCNB2/TUBG1/ASPM/FBXO5/ESPL1	7
MOLM13	Daunorubicin	DOWN	GO:0051988	regulation of attachment of spindle microtubules to kinetochore	7/951	15/20973	1.80165e-06	5.43401e-05	4.97121e-05	SPAG5/ECT2/KNSTRN/RACGAP1/NEK2/CCNB1/AURKB	7
MOLM13	Daunorubicin	DOWN	GO:2000104	negative regulation of DNA-templated DNA replication	7/951	15/20973	1.80165e-06	5.43401e-05	4.97121e-05	DONSON/TIMELESS/CDT1/TIPIN/BLM/FBXO5/GMNN	7
MOLM13	Daunorubicin	DOWN	GO:2001022	positive regulation of response to DNA damage stimulus	20/951	131/20973	1.84732e-06	5.53605e-05	5.06455e-05	SETMAR/DHX9/WRAP53/MAD2L2/YEATS4/PAXIP1/SLF1/MYC/RIF1/EEF1E1/ACTL6A/DDX11/RBBP8/BRCA1/TIMELESS/RAD51AP1/H2AX/HMGB1/FOXM1/FANCB	20
MOLM13	Daunorubicin	DOWN	GO:0009070	serine family amino acid biosynthetic process	8/951	21/20973	2.08347e-06	6.20396e-05	5.67558e-05	SEPHS1/MTHFD1/CBS/PSAT1/SHMT1/DHFR/PHGDH/LOC102724560	8
MOLM13	Daunorubicin	DOWN	GO:0006303	double-strand break repair via nonhomologous end joining	14/951	69/20973	2.12467e-06	6.2866e-05	5.75118e-05	SETMAR/WRAP53/MAD2L2/DCLRE1A/RIF1/USP51/POLQ/HMGB2/NSD2/HMGB1/POLA1/DEK/DCLRE1B/AUNIP	14
MOLM13	Daunorubicin	DOWN	GO:0006284	base-excision repair	11/951	43/20973	2.38044e-06	6.99908e-05	6.40299e-05	RPA1/PARP2/NTHL1/POLE/POLD1/POLQ/RPA3/DNA2/UNG/NEIL3/FEN1	11
MOLM13	Daunorubicin	DOWN	GO:0006336	DNA replication-independent chromatin assembly	10/951	36/20973	3.0352e-06	8.86848e-05	8.11317e-05	ITGB3BP/HAT1/CENPW/CENPP/NASP/MIS18A/OIP5/HJURP/ASF1B/H4C1	10
MOLM13	Daunorubicin	DOWN	GO:0000079	regulation of cyclin-dependent protein serine/threonine kinase activity	17/951	102/20973	3.1854e-06	9.19244e-05	8.40954e-05	CKS2/CDK5R1/CCNB2/CCNF/BLM/CKS1B/CCNE1/CCNB1/PLK1/CCNA2/PKMYT1/CDKN3/CDC6/CCNE2/CDC25A/NR2F2/PDGFB	17
MOLM13	Daunorubicin	DOWN	GO:0061640	cytoskeleton-dependent cytokinesis	17/951	102/20973	3.1854e-06	9.19244e-05	8.40954e-05	SEPTIN11/NUSAP1/ECT2/KIF20B/TRIM36/KIF23/INCENP/RACGAP1/KIF4A/STMN1/ANLN/CEP55/KIF20A/ESPL1/PLK1/CENPA/AURKB	17
MOLM13	Daunorubicin	DOWN	GO:0051293	establishment of spindle localization	12/951	53/20973	3.36592e-06	9.65378e-05	8.83159e-05	NDC80/NUSAP1/SPRY1/GPSM2/SPDL1/MAD2L1/ESPL1/NDE1/PLK1/CENPA/SAPCD2/INSC	12
MOLM13	Daunorubicin	DOWN	GO:0010971	positive regulation of G2/M transition of mitotic cell cycle	9/951	29/20973	3.43884e-06	9.80279e-05	8.96792e-05	CDK4/CDK1/CCNB1/DTL/CDC7/RRM1/FBXO5/CDC25A/STOX1	9
MOLM13	Daunorubicin	DOWN	GO:0034724	DNA replication-independent chromatin organization	10/951	37/20973	3.99111e-06	0.000113082	0.000103451	ITGB3BP/HAT1/CENPW/CENPP/NASP/MIS18A/OIP5/HJURP/ASF1B/H4C1	10
MOLM13	Daunorubicin	DOWN	GO:0010972	negative regulation of G2/M transition of mitotic cell cycle	14/951	73/20973	4.29228e-06	0.000120158	0.000109925	NABP2/DONSON/BRCA1/CDK1/TICRR/TRIM39/BLM/ORC1/DTL/CHEK1/PLK1/AURKB/CLSPN/CDC6	14
MOLM13	Daunorubicin	DOWN	GO:0045911	positive regulation of DNA recombination	14/951	73/20973	4.29228e-06	0.000120158	0.000109925	EXOSC3/WRAP53/MAD2L2/YEATS4/PAXIP1/RIF1/ACTL6A/ATAD5/RBBP8/TIMELESS/RAD51AP1/NSD2/MSH2/FANCB	14
MOLM13	Daunorubicin	DOWN	GO:0043486	histone exchange	8/951	23/20973	4.62936e-06	0.000128823	0.000117852	ITGB3BP/CENPW/CENPP/ANP32E/NASP/MIS18A/OIP5/HJURP	8
MOLM13	Daunorubicin	DOWN	GO:0006298	mismatch repair	9/951	30/20973	4.71559e-06	0.000130446	0.000119336	RPA1/RPA3/POLD3/HMGB1/RNASEH2A/MSH6/MSH2/AXIN2/EXO1	9
MOLM13	Daunorubicin	DOWN	GO:0009124	nucleoside monophosphate biosynthetic process	11/951	46/20973	4.87368e-06	0.000134026	0.000122612	DCK/HPRT1/PRPS2/DUT/PRPS1/CAD/GMPS/PAICS/TYMS/TK1/SHMT1	11
MOLM13	Daunorubicin	DOWN	GO:0009263	deoxyribonucleotide biosynthetic process	7/951	17/20973	5.0266e-06	0.000135834	0.000124266	DCK/DUT/TYMS/SHMT1/DTYMK/RRM1/RRM2	7
MOLM13	Daunorubicin	DOWN	GO:0009265	2'-deoxyribonucleotide biosynthetic process	7/951	17/20973	5.0266e-06	0.000135834	0.000124266	DCK/DUT/TYMS/SHMT1/DTYMK/RRM1/RRM2	7
MOLM13	Daunorubicin	DOWN	GO:0046385	deoxyribose phosphate biosynthetic process	7/951	17/20973	5.0266e-06	0.000135834	0.000124266	DCK/DUT/TYMS/SHMT1/DTYMK/RRM1/RRM2	7
MOLM13	Daunorubicin	DOWN	GO:0051053	negative regulation of DNA metabolic process	21/951	153/20973	5.87342e-06	0.000157806	0.000144366	ACD/RMI2/MAD2L2/PARPBP/RIF1/SLX1B/POLQ/DONSON/TIMELESS/H1-5/CDT1/TIPIN/BLM/AUNIP/MSH6/MSH2/FBXO5/CHEK1/GMNN/FANCB/CDC6	21
MOLM13	Daunorubicin	DOWN	GO:1902750	negative regulation of cell cycle G2/M phase transition	14/951	75/20973	5.98258e-06	0.00015982	0.000146209	NABP2/DONSON/BRCA1/CDK1/TICRR/TRIM39/BLM/ORC1/DTL/CHEK1/PLK1/AURKB/CLSPN/CDC6	14
MOLM13	Daunorubicin	DOWN	GO:0034728	nucleosome organization	23/951	178/20973	6.05136e-06	0.000160739	0.000147049	GRWD1/POLE3/ITGB3BP/CHRAC1/CENPW/CENPP/ANP32E/NASP/ANP32B/CHAF1A/SSRP1/MIS18A/H1-5/HMGB2/H2AX/OIP5/HJURP/ASF1B/DNAJC9/MCM2/CHAF1B/H4C1/H2BU1	23
MOLM13	Daunorubicin	DOWN	GO:0051255	spindle midzone assembly	6/951	12/20973	6.24866e-06	0.000165042	0.000150986	KIF23/INCENP/RACGAP1/KIF4A/PRC1/AURKB	6
MOLM13	Daunorubicin	DOWN	GO:0051294	establishment of spindle orientation	10/951	39/20973	6.70725e-06	0.00017616	0.000161156	NDC80/SPRY1/GPSM2/SPDL1/MAD2L1/NDE1/PLK1/CENPA/SAPCD2/INSC	10
MOLM13	Daunorubicin	DOWN	GO:0042770	signal transduction in response to DNA damage	25/951	205/20973	6.87678e-06	0.000179475	0.000164189	RFWD3/MAD2L2/PAXIP1/EEF1E1/RAD1/ATAD5/DONSON/BRCA1/CDK1/CDK2/TICRR/TRIM39/GTSE1/H2AX/TIPIN/BLM/BRIP1/MSH2/DTL/FOXM1/CHEK1/PLK1/WDR76/CLSPN/E2F1	25
MOLM13	Daunorubicin	DOWN	GO:2000781	positive regulation of double-strand break repair	13/951	66/20973	6.91025e-06	0.000179475	0.000164189	SETMAR/WRAP53/MAD2L2/YEATS4/SLF1/RIF1/ACTL6A/DDX11/RBBP8/TIMELESS/RAD51AP1/FOXM1/FANCB	13
MOLM13	Daunorubicin	DOWN	GO:0006364	rRNA processing	28/951	246/20973	7.54408e-06	0.000194854	0.000178259	EXOSC3/RRP1/UTP4/PA2G4/RRS1/NOLC1/RRP1B/NOP58/ERI1/GAR1/RRP9/MRTO4/MRM1/EBNA1BP2/EXOSC2/DDX21/BRIX1/EXOSC9/POP7/LYAR/NOP56/GEMIN4/EXOSC8/SUV39H1/UTP20/RRP15/RPP25/WDR46	28
MOLM13	Daunorubicin	DOWN	GO:0000077	DNA damage checkpoint signaling	20/951	144/20973	8.12027e-06	0.000207612	0.00018993	RFWD3/RAD1/DONSON/BRCA1/CDK1/CDK2/TICRR/TRIM39/GTSE1/H2AX/TIPIN/BLM/BRIP1/MSH2/DTL/CHEK1/PLK1/WDR76/CLSPN/E2F1	20
MOLM13	Daunorubicin	DOWN	GO:0042254	ribosome biogenesis	34/951	331/20973	8.12686e-06	0.000207612	0.00018993	MALSU1/EXOSC3/RRP1/UTP4/PA2G4/RRS1/NOLC1/RRP1B/NOP58/ERI1/GAR1/RRP9/URB2/MRPS2/RAN/NOP16/MRPL36/MRTO4/MRM1/EBNA1BP2/EXOSC2/DDX21/BRIX1/EXOSC9/POP7/LYAR/NOP56/GEMIN4/EXOSC8/SUV39H1/UTP20/RRP15/RPP25/WDR46	34
MOLM13	Daunorubicin	DOWN	GO:0048146	positive regulation of fibroblast proliferation	11/951	49/20973	9.39716e-06	0.000238759	0.000218425	DHX9/SPHK1/JUN/CDK4/MYC/CCNB1/CCNA2/E2F1/CDC6/DDR2/PDGFB	11
MOLM13	Daunorubicin	DOWN	GO:0071479	cellular response to ionizing radiation	14/951	78/20973	9.62697e-06	0.000243276	0.000222557	HRAS/HSPA5/ECT2/NUCKS1/RAD1/TMEM109/BRCA1/NET1/RAD51AP1/BARD1/H2AX/BLM/FIGNL1/RAD51	14
MOLM13	Daunorubicin	DOWN	GO:0002200	somatic diversification of immune receptors	14/951	80/20973	1.30371e-05	0.000327679	0.000299772	HSPD1/EXOSC3/MAD2L2/PAXIP1/RIF1/ATAD5/POLQ/HMGB2/NSD2/HMGB1/MSH6/MSH2/UNG/EXO1	14
MOLM13	Daunorubicin	DOWN	GO:2001252	positive regulation of chromosome organization	16/951	102/20973	1.36929e-05	0.000341129	0.000312076	ACD/NABP2/CCT5/DNMT1/HNRNPA2B1/SLF1/SLX1B/DDX11/SMC2/CDK2/CDT1/NEK2/NCAPG/NCAPH/AURKB/FEN1	16
MOLM13	Daunorubicin	DOWN	GO:0007095	mitotic G2 DNA damage checkpoint signaling	10/951	42/20973	1.37181e-05	0.000341129	0.000312076	DONSON/BRCA1/CDK1/TICRR/TRIM39/BLM/DTL/CHEK1/PLK1/CLSPN	10
MOLM13	Daunorubicin	DOWN	GO:0006220	pyrimidine nucleotide metabolic process	11/951	52/20973	1.7202e-05	0.000425499	0.00038926	DCK/DUT/PRPS1/NTHL1/CAD/CTPS1/DCTPP1/TYMS/SHMT1/DTYMK/UNG	11
MOLM13	Daunorubicin	DOWN	GO:0046112	nucleobase biosynthetic process	7/951	20/20973	1.77753e-05	0.000437366	0.000400117	HPRT1/PRPS1/CAD/CTPS1/GMPS/PAICS/SHMT1	7
MOLM13	Daunorubicin	DOWN	GO:0009314	response to radiation	43/951	480/20973	1.78959e-05	0.000438027	0.000400722	RFWD3/HRAS/PER2/HYAL2/NABP2/HSPA5/PAXIP1/MYC/ECT2/NUCKS1/RAD1/RAD54L/POLD1/TMEM109/FANCG/PCLAF/BRCA1/NET1/RAD51AP1/POLD3/BARD1/TICRR/SMC1A/RAD54B/H2AX/TIPIN/BLM/FIGNL1/USP1/MSH6/MSH2/DTL/RAD51/CHEK1/B4GALT2/XRCC2/AURKB/FEN1/PBK/OPRK1/CDC25A/GRIN1/SIK1	43
MOLM13	Daunorubicin	DOWN	GO:0002562	somatic diversification of immune receptors via germline recombination within a single locus	13/951	72/20973	1.86319e-05	0.000451318	0.00041288	HSPD1/EXOSC3/MAD2L2/PAXIP1/RIF1/ATAD5/HMGB2/NSD2/HMGB1/MSH6/MSH2/UNG/EXO1	13
MOLM13	Daunorubicin	DOWN	GO:0016444	somatic cell DNA recombination	13/951	72/20973	1.86319e-05	0.000451318	0.00041288	HSPD1/EXOSC3/MAD2L2/PAXIP1/RIF1/ATAD5/HMGB2/NSD2/HMGB1/MSH6/MSH2/UNG/EXO1	13
MOLM13	Daunorubicin	DOWN	GO:0010639	negative regulation of organelle organization	37/951	389/20973	1.87538e-05	0.000451927	0.000413438	ACD/XRCC3/SETMAR/RBM14/MAD2L2/KIF24/ANAPC15/FKBP4/NDC80/TOP2A/RAD1/SLX1B/TTK/BRCA1/PTTG1/CDT1/STMN1/TPX2/SPDL1/CCNF/ZWINT/BUB1B/BUB1/MAD2L1/CCNB1/FBXO5/ESPL1/CENPF/CHEK1/PLK1/TRIP13/MCM2/AURKB/FBXO43/CRACD/ARHGAP6/TMSB15A	37
MOLM13	Daunorubicin	DOWN	GO:0072527	pyrimidine-containing compound metabolic process	14/951	83/20973	2.01513e-05	0.000483114	0.000441968	DCK/APOBEC3B/DUT/PRPS1/NTHL1/CAD/CTPS1/SLC19A2/DCTPP1/TYMS/TK1/SHMT1/DTYMK/UNG	14
MOLM13	Daunorubicin	DOWN	GO:1903322	positive regulation of protein modification by small protein conjugation or removal	19/951	141/20973	2.10005e-05	0.000500905	0.000458244	INAVA/UBA2/AMER1/SPHK1/HSPBP1/HSPA5/PAXIP1/SAE1/TRIB3/MASTL/CENPS/BRCA1/CENPX/FANCI/SKP2/UBE2S/UBE2C/PLK1/CDC20	19
MOLM13	Daunorubicin	DOWN	GO:0009394	2'-deoxyribonucleotide metabolic process	10/951	44/20973	2.13035e-05	0.000503	0.000460161	DCK/DUT/NTHL1/DCTPP1/TYMS/SHMT1/DTYMK/RRM1/UNG/RRM2	10
MOLM13	Daunorubicin	DOWN	GO:0045910	negative regulation of DNA recombination	10/951	44/20973	2.13035e-05	0.000503	0.000460161	RMI2/MAD2L2/PARPBP/RIF1/POLQ/H1-5/BLM/MSH6/MSH2/FANCB	10
MOLM13	Daunorubicin	DOWN	GO:0002204	somatic recombination of immunoglobulin genes involved in immune response	11/951	54/20973	2.50915e-05	0.000580707	0.000531249	HSPD1/EXOSC3/MAD2L2/PAXIP1/RIF1/ATAD5/NSD2/MSH6/MSH2/UNG/EXO1	11
MOLM13	Daunorubicin	DOWN	GO:0002208	somatic diversification of immunoglobulins involved in immune response	11/951	54/20973	2.50915e-05	0.000580707	0.000531249	HSPD1/EXOSC3/MAD2L2/PAXIP1/RIF1/ATAD5/NSD2/MSH6/MSH2/UNG/EXO1	11
MOLM13	Daunorubicin	DOWN	GO:0045190	isotype switching	11/951	54/20973	2.50915e-05	0.000580707	0.000531249	HSPD1/EXOSC3/MAD2L2/PAXIP1/RIF1/ATAD5/NSD2/MSH6/MSH2/UNG/EXO1	11
MOLM13	Daunorubicin	DOWN	GO:0051445	regulation of meiotic cell cycle	11/951	54/20973	2.50915e-05	0.000580707	0.000531249	CALR/RAD1/TTK/RAD51AP1/ASPM/GPR3/FBXO5/TRIP13/FBXO43/CDC20/CDC25A	11
MOLM13	Daunorubicin	DOWN	GO:0006997	nucleus organization	19/951	143/20973	2.5674e-05	0.000591261	0.000540905	RCC1/AHCTF1/NOLC1/WRAP53/SEH1L/VRK1/NUP155/ETS1/LMNB1/NUP35/NDC1/DDX11/CDK1/BIN1/SUV39H1/HMGB2/BEND3/CHEK1/PLK1	19
MOLM13	Daunorubicin	DOWN	GO:0009262	deoxyribonucleotide metabolic process	10/951	45/20973	2.62858e-05	0.000602383	0.000551079	DCK/DUT/NTHL1/DCTPP1/TYMS/SHMT1/DTYMK/RRM1/UNG/RRM2	10
MOLM13	Daunorubicin	DOWN	GO:0007100	mitotic centrosome separation	6/951	15/20973	3.00945e-05	0.000682969	0.000624803	AURKA/NEK2/KIF11/RANBP1/NDE1/CHEK1	6
MOLM13	Daunorubicin	DOWN	GO:0007144	female meiosis I	6/951	15/20973	3.00945e-05	0.000682969	0.000624803	AURKA/NDC80/CCNB2/BRME1/FBXO5/TRIP13	6
MOLM13	Daunorubicin	DOWN	GO:0045143	homologous chromosome segregation	14/951	86/20973	3.04809e-05	0.000688398	0.000629769	SGO2/TEX15/NDC1/PTTG1/SGO1/BRIP1/CCNE1/PSMC3IP/ESPL1/PLK1/TRIP13/CCNE2/DMC1/BAG6	14
MOLM13	Daunorubicin	DOWN	GO:0042558	pteridine-containing compound metabolic process	9/951	37/20973	3.08033e-05	0.000692334	0.00063337	SLC25A32/SPR/MTHFD1/ALDH1L2/TYMS/SHMT1/DHFR/SLC19A1/GGH	9
MOLM13	Daunorubicin	DOWN	GO:0019692	deoxyribose phosphate metabolic process	10/951	46/20973	3.22336e-05	0.000721015	0.000659608	DCK/DUT/NTHL1/DCTPP1/TYMS/SHMT1/DTYMK/RRM1/UNG/RRM2	10
MOLM13	Daunorubicin	DOWN	GO:0007063	regulation of sister chromatid cohesion	7/951	22/20973	3.61106e-05	0.000803891	0.000735425	SLF1/DDX11/BUB1/ESPL1/AXIN2/CDCA5/FEN1	7
MOLM13	Daunorubicin	DOWN	GO:0031398	positive regulation of protein ubiquitination	17/951	122/20973	3.64374e-05	0.000807322	0.000738564	INAVA/AMER1/SPHK1/HSPBP1/HSPA5/PAXIP1/TRIB3/MASTL/CENPS/BRCA1/CENPX/FANCI/SKP2/UBE2S/UBE2C/PLK1/CDC20	17
MOLM13	Daunorubicin	DOWN	GO:0031125	rRNA 3'-end processing	5/951	10/20973	3.95005e-05	0.000866971	0.000793133	EXOSC3/ERI1/EXOSC2/EXOSC9/EXOSC8	5
MOLM13	Daunorubicin	DOWN	GO:0051231	spindle elongation	5/951	10/20973	3.95005e-05	0.000866971	0.000793133	KIF23/RACGAP1/KIF4A/PRC1/AURKB	5
MOLM13	Daunorubicin	DOWN	GO:0010833	telomere maintenance via telomere lengthening	14/951	88/20973	3.9717e-05	0.000867649	0.000793754	ACD/RPA1/WRAP53/CCT5/RFC1/GAR1/HNRNPA2B1/HSP90AA1/SLX1B/NEK2/DCLRE1B/TERT/RAD51/AURKB	14
MOLM13	Daunorubicin	DOWN	GO:0006760	folic acid-containing compound metabolic process	8/951	30/20973	4.16425e-05	0.000905483	0.000828365	SLC25A32/MTHFD1/ALDH1L2/TYMS/SHMT1/DHFR/SLC19A1/GGH	8
MOLM13	Daunorubicin	DOWN	GO:0006338	chromatin remodeling	30/951	299/20973	4.23383e-05	0.00091635	0.000838307	GRWD1/POLE3/TTI1/ITGB3BP/YEATS4/CHRAC1/MYC/SUV39H2/CENPW/ACTL6A/CENPP/ANP32E/NASP/ANP32B/FOXA1/CHAF1A/SSRP1/MIS18A/H1-5/HMGB2/H2AX/OIP5/HJURP/ASF1B/DNAJC9/HELLS/MCM2/CHAF1B/H4C1/H2BU1	30
MOLM13	Daunorubicin	DOWN	GO:0051438	regulation of ubiquitin-protein transferase activity	11/951	57/20973	4.2714e-05	0.000920222	0.000841849	MAD2L2/TRIB3/MASTL/BAG2/BUB1B/UBE2S/UBE2C/MAD2L1/FBXO5/PLK1/CDC20	11
MOLM13	Daunorubicin	DOWN	GO:0051299	centrosome separation	6/951	16/20973	4.63047e-05	0.000993003	0.000908432	AURKA/NEK2/KIF11/RANBP1/NDE1/CHEK1	6
MOLM13	Daunorubicin	DOWN	GO:2001032	regulation of double-strand break repair via nonhomologous end joining	8/951	31/20973	5.39084e-05	0.00115078	0.00105277	SETMAR/WRAP53/MAD2L2/RIF1/USP51/NSD2/DEK/AUNIP	8
MOLM13	Daunorubicin	DOWN	GO:0044773	mitotic DNA damage checkpoint signaling	15/951	102/20973	5.48516e-05	0.0011656	0.00106633	RFWD3/DONSON/BRCA1/CDK1/CDK2/TICRR/TRIM39/GTSE1/TIPIN/BLM/MSH2/DTL/CHEK1/PLK1/CLSPN	15
MOLM13	Daunorubicin	DOWN	GO:0016445	somatic diversification of immunoglobulins	12/951	69/20973	5.70636e-05	0.00120711	0.00110431	HSPD1/EXOSC3/MAD2L2/PAXIP1/RIF1/ATAD5/POLQ/NSD2/MSH6/MSH2/UNG/EXO1	12
MOLM13	Daunorubicin	DOWN	GO:0051028	mRNA transport	18/951	139/20973	5.86216e-05	0.00123449	0.00112935	DHX9/AHCTF1/SEH1L/EIF5A/EIF5AL1/NUP188/HNRNPA2B1/POLR2D/SRSF1/SRSF7/DDX39A/NUP155/NUP35/ALYREF/NDC1/NXT1/SLBP/IGF2BP1	18
MOLM13	Daunorubicin	DOWN	GO:0019985	translesion synthesis	7/951	24/20973	6.76781e-05	0.0014126	0.00129229	POLD2/MAD2L2/POLD1/PCLAF/POLD3/DTL/POLE2	7
MOLM13	Daunorubicin	DOWN	GO:0051298	centrosome duplication	13/951	81/20973	6.76838e-05	0.0014126	0.00129229	XRCC3/RBM14/SAC3D1/NDC80/SASS6/RTTN/BRCA1/CDK2/STIL/CCNF/PLK4/WDR62/NDE1	13
MOLM13	Daunorubicin	DOWN	GO:0090231	regulation of spindle checkpoint	6/951	17/20973	6.88201e-05	0.00141733	0.00129662	XRCC3/ANAPC15/NDC80/CDT1/MAD2L1/CCNB1	6
MOLM13	Daunorubicin	DOWN	GO:0090266	regulation of mitotic cell cycle spindle assembly checkpoint	6/951	17/20973	6.88201e-05	0.00141733	0.00129662	XRCC3/ANAPC15/NDC80/CDT1/MAD2L1/CCNB1	6
MOLM13	Daunorubicin	DOWN	GO:1903504	regulation of mitotic spindle checkpoint	6/951	17/20973	6.88201e-05	0.00141733	0.00129662	XRCC3/ANAPC15/NDC80/CDT1/MAD2L1/CCNB1	6
MOLM13	Daunorubicin	DOWN	GO:0009157	deoxyribonucleoside monophosphate biosynthetic process	5/951	11/20973	6.97098e-05	0.00142936	0.00130762	DCK/DUT/TYMS/TK1/SHMT1	5
MOLM13	Daunorubicin	DOWN	GO:0031396	regulation of protein ubiquitination	25/951	235/20973	7.03929e-05	0.00143235	0.00131036	HSPA1B/INAVA/PER2/AMER1/SPHK1/HSPBP1/MAD2L2/HSPA5/PAXIP1/TRIB3/HSP90AA1/MASTL/BAG2/CENPS/BRCA1/CENPX/FANCI/SKP2/BUB1B/UBE2S/UBE2C/MAD2L1/FBXO5/PLK1/CDC20	25
MOLM13	Daunorubicin	DOWN	GO:0006403	RNA localization	24/951	221/20973	7.04686e-05	0.00143235	0.00131036	DHX9/AHCTF1/WRAP53/CCT5/SEH1L/EIF5A/NOP58/EIF5AL1/NUP188/HNRNPA2B1/POLR2D/RAN/SRSF1/SRSF7/DDX39A/NUP155/HNRNPAB/NUP35/ALYREF/NDC1/NXT1/MEX3D/SLBP/IGF2BP1	24
MOLM13	Daunorubicin	DOWN	GO:0031109	microtubule polymerization or depolymerization	18/951	141/20973	7.08348e-05	0.00143356	0.00131147	HSPA1B/HAUS2/TUBGCP4/KIF24/FKBP4/MZT1/SKA2/CDK5R1/KIF2C/TUBG1/STMN1/TPX2/FBXO5/SLAIN1/NDE1/KIF18B/SKA1/SKA3	18
MOLM13	Daunorubicin	DOWN	GO:0045740	positive regulation of DNA replication	9/951	41/20973	7.36991e-05	0.0014851	0.00135862	DHX9/DBF4/ATAD5/CDK1/CDK2/CDT1/DNA2/CDC7/E2F8	9
MOLM13	Daunorubicin	DOWN	GO:0009123	nucleoside monophosphate metabolic process	13/951	82/20973	7.7144e-05	0.00154785	0.00141602	DCK/MAGI3/HPRT1/PRPS2/DUT/PRPS1/CAD/GMPS/PAICS/TYMS/TK1/SHMT1/DTYMK	13
MOLM13	Daunorubicin	DOWN	GO:0008156	negative regulation of DNA replication	8/951	33/20973	8.75325e-05	0.00174878	0.00159984	DONSON/TIMELESS/CDT1/TIPIN/BLM/FBXO5/GMNN/CDC6	8
MOLM13	Daunorubicin	DOWN	GO:0009069	serine family amino acid metabolic process	9/951	42/20973	9.00576e-05	0.00179157	0.00163899	GCSH/SEPHS1/MTHFD1/CBS/PSAT1/SHMT1/DHFR/PHGDH/LOC102724560	9
MOLM13	Daunorubicin	DOWN	GO:0007292	female gamete generation	20/951	170/20973	9.22216e-05	0.00182685	0.00167126	AURKA/HROB/MYC/MASTL/NDC80/ADAMTS1/TOP2A/PLD6/TTK/CCNB2/ASPM/NCAPH2/BRME1/MCM8/FBXO5/PLK1/TRIP13/NCAPH/AMH/DMC1	20
MOLM13	Daunorubicin	DOWN	GO:1903320	regulation of protein modification by small protein conjugation or removal	27/951	268/20973	9.37812e-05	0.0018499	0.00169235	HSPA1B/INAVA/PER2/UBA2/AMER1/SPHK1/HSPBP1/MAD2L2/HSPA5/PAXIP1/SAE1/TRIB3/HSP90AA1/MASTL/BAG2/CENPS/BRCA1/CENPX/FANCI/SKP2/BUB1B/UBE2S/UBE2C/MAD2L1/FBXO5/PLK1/CDC20	27
MOLM13	Daunorubicin	DOWN	GO:0016447	somatic recombination of immunoglobulin gene segments	11/951	62/20973	9.56857e-05	0.00187954	0.00171946	HSPD1/EXOSC3/MAD2L2/PAXIP1/RIF1/ATAD5/NSD2/MSH6/MSH2/UNG/EXO1	11
MOLM13	Daunorubicin	DOWN	GO:0051782	negative regulation of cell division	6/951	18/20973	9.92785e-05	0.00194195	0.00177656	MYC/ORC6/ASPM/BLM/E2F8/AURKB	6
MOLM13	Daunorubicin	DOWN	GO:0040020	regulation of meiotic nuclear division	8/951	34/20973	0.000109949	0.00214171	0.00195931	CALR/RAD1/RAD51AP1/GPR3/FBXO5/TRIP13/FBXO43/CDC20	8
MOLM13	Daunorubicin	DOWN	GO:0006563	L-serine metabolic process	5/951	12/20973	0.000115039	0.00218814	0.00200178	CBS/PSAT1/SHMT1/PHGDH/LOC102724560	5
MOLM13	Daunorubicin	DOWN	GO:0007135	meiosis II	5/951	12/20973	0.000115039	0.00218814	0.00200178	SGO2/MASTL/SGO1/BUB1B/BUB1	5
MOLM13	Daunorubicin	DOWN	GO:0009113	purine nucleobase biosynthetic process	5/951	12/20973	0.000115039	0.00218814	0.00200178	HPRT1/PRPS1/GMPS/PAICS/SHMT1	5
MOLM13	Daunorubicin	DOWN	GO:0061983	meiosis II cell cycle process	5/951	12/20973	0.000115039	0.00218814	0.00200178	SGO2/MASTL/SGO1/BUB1B/BUB1	5
MOLM13	Daunorubicin	DOWN	GO:1904668	positive regulation of ubiquitin protein ligase activity	5/951	12/20973	0.000115039	0.00218814	0.00200178	MASTL/UBE2S/UBE2C/PLK1/CDC20	5
MOLM13	Daunorubicin	DOWN	GO:0071478	cellular response to radiation	22/951	200/20973	0.000115141	0.00218814	0.00200178	HRAS/HYAL2/HSPA5/MYC/ECT2/NUCKS1/RAD1/POLD1/TMEM109/BRCA1/NET1/RAD51AP1/POLD3/BARD1/H2AX/BLM/FIGNL1/RAD51/CHEK1/AURKB/PBK/CDC25A	22
MOLM13	Daunorubicin	DOWN	GO:0000466	maturation of 5.8S rRNA from tricistronic rRNA transcript (SSU-rRNA, 5.8S rRNA, LSU-rRNA)	7/951	26/20973	0.000118803	0.00223953	0.0020488	EXOSC3/RRS1/ERI1/EXOSC2/EXOSC9/EXOSC8/UTP20	7
MOLM13	Daunorubicin	DOWN	GO:0009219	pyrimidine deoxyribonucleotide metabolic process	7/951	26/20973	0.000118803	0.00223953	0.0020488	DUT/NTHL1/DCTPP1/TYMS/SHMT1/DTYMK/UNG	7
MOLM13	Daunorubicin	DOWN	GO:0000729	DNA double-strand break processing	6/951	19/20973	0.00013955	0.00260958	0.00238733	SETMAR/SLX1B/RBBP8/DNA2/BLM/BRIP1	6
MOLM13	Daunorubicin	DOWN	GO:2000042	negative regulation of double-strand break repair via homologous recombination	6/951	19/20973	0.00013955	0.00260958	0.00238733	RMI2/MAD2L2/PARPBP/RIF1/POLQ/FANCB	6
MOLM13	Daunorubicin	DOWN	GO:0051307	meiotic chromosome separation	7/951	27/20973	0.000154144	0.00287101	0.00262649	TOP2A/TTK/CENPS/CENPX/NCAPH2/ESPL1/NCAPH	7
MOLM13	Daunorubicin	DOWN	GO:0016572	histone phosphorylation	9/951	45/20973	0.000158426	0.00293905	0.00268874	AURKA/VRK1/INCENP/CDK1/CDK2/HASPIN/CHEK1/CCNA2/AURKB	9
MOLM13	Daunorubicin	DOWN	GO:0009112	nucleobase metabolic process	8/951	36/20973	0.000169084	0.00312438	0.00285828	HPRT1/PRPS1/CAD/CTPS1/GMPS/PAICS/TYMS/SHMT1	8
MOLM13	Daunorubicin	DOWN	GO:0001833	inner cell mass cell proliferation	5/951	13/20973	0.000179964	0.00329935	0.00301835	GINS4/PELO/NCAPG2/CHEK1/GINS1	5
MOLM13	Daunorubicin	DOWN	GO:0016446	somatic hypermutation of immunoglobulin genes	5/951	13/20973	0.000179964	0.00329935	0.00301835	POLQ/MSH6/MSH2/UNG/EXO1	5
MOLM13	Daunorubicin	DOWN	GO:0032886	regulation of microtubule-based process	27/951	281/20973	0.000205539	0.0037535	0.00343382	XRCC3/HSPA1B/AURKA/RBM14/CFAP20/SPAG5/FKBP4/DYNLT2B/SKA2/GPSM2/TRIM36/SASS6/CDK5R1/BRCA1/STMN1/TPX2/STIL/CCNF/PLK4/WDR62/RSPH4A/NEFH/SLAIN1/PLK1/KIF15/SKA1/SKA3	27
MOLM13	Daunorubicin	DOWN	GO:0000460	maturation of 5.8S rRNA	8/951	37/20973	0.00020723	0.00376966	0.00344861	EXOSC3/RRS1/ERI1/EXOSC2/EXOSC9/EXOSC8/UTP20/RRP15	8
MOLM13	Daunorubicin	DOWN	GO:0034470	ncRNA processing	39/951	472/20973	0.000238442	0.0043206	0.00395263	GTPBP3/EXOSC3/RRP1/UTP4/PA2G4/RRS1/NOLC1/AARS1/RRP1B/NOP58/ERI1/GAR1/RRP9/HNRNPA2B1/MRTO4/MRM1/WDR4/EBNA1BP2/EXOSC2/DDX21/BRIX1/EXOSC9/POP7/ELP5/PUS7/LYAR/NOP56/POLR3K/GEMIN4/EXOSC8/TRMT61A/SUV39H1/UTP20/TOE1/RRP15/RPP25/RPP21/TERT/WDR46	39
MOLM13	Daunorubicin	DOWN	GO:2000045	regulation of G1/S transition of mitotic cell cycle	19/951	169/20973	0.000247998	0.00447642	0.00409517	RFWD3/JADE1/EZH2/ADAMTS1/RBL1/SASS6/TFDP1/CDK2/GTSE1/WEE1/STIL/KIF14/CTDSPL/TERT/RRM1/E2F1/CDC6/RRM2/GJC2	19
MOLM13	Daunorubicin	DOWN	GO:0000469	cleavage involved in rRNA processing	7/951	29/20973	0.000250269	0.00448279	0.00410101	EXOSC3/RRS1/ERI1/EXOSC2/EXOSC9/EXOSC8/UTP20	7
MOLM13	Daunorubicin	DOWN	GO:0045830	positive regulation of isotype switching	7/951	29/20973	0.000250269	0.00448279	0.00410101	EXOSC3/MAD2L2/PAXIP1/RIF1/ATAD5/NSD2/MSH2	7
MOLM13	Daunorubicin	DOWN	GO:0015931	nucleobase-containing compound transport	24/951	241/20973	0.000267337	0.00477023	0.00436396	DHX9/AHCTF1/SEH1L/EIF5A/EIF5AL1/NUP188/HNRNPA2B1/POLR2D/RAN/SRSF1/SLC25A32/SRSF7/DDX39A/NUP155/NUP35/SLC29A2/ALYREF/NDC1/SLC25A41/NXT1/SLC19A1/SLBP/SLC29A1/IGF2BP1	24
MOLM13	Daunorubicin	DOWN	GO:0002566	somatic diversification of immune receptors via somatic mutation	5/951	14/20973	0.000269513	0.00477262	0.00436615	POLQ/MSH6/MSH2/UNG/EXO1	5
MOLM13	Daunorubicin	DOWN	GO:0015801	aromatic amino acid transport	5/951	14/20973	0.000269513	0.00477262	0.00436615	SLC3A2/SLC36A4/SLC7A5/SLC7A1/SLC38A5	5
MOLM13	Daunorubicin	DOWN	GO:0051444	negative regulation of ubiquitin-protein transferase activity	6/951	22/20973	0.000341464	0.00602394	0.0055109	MAD2L2/BAG2/BUB1B/MAD2L1/FBXO5/CDC20	6
MOLM13	Daunorubicin	DOWN	GO:0006304	DNA modification	16/951	133/20973	0.000349053	0.00613468	0.0056122	EXOSC3/APOBEC3B/EZH2/DNMT1/PARP2/NTHL1/TEX15/MYC/PLD6/WT1/BRCA1/MIS18A/BEND3/HELLS/UNG/NEIL3	16
MOLM13	Daunorubicin	DOWN	GO:1902806	regulation of cell cycle G1/S phase transition	21/951	203/20973	0.000379686	0.00659509	0.00603341	RFWD3/JADE1/EZH2/ADAMTS1/RBL1/SASS6/TFDP1/CDK2/TRIM39/GTSE1/WEE1/FAM83D/STIL/KIF14/CTDSPL/TERT/RRM1/E2F1/CDC6/RRM2/GJC2	21
MOLM13	Daunorubicin	DOWN	GO:0006695	cholesterol biosynthetic process	10/951	61/20973	0.000385504	0.00659509	0.00603341	MSMO1/MVK/EBP/FDPS/CYP51A1/HMGCS1/LBR/LSS/DHCR7/DHCR24	10
MOLM13	Daunorubicin	DOWN	GO:1902653	secondary alcohol biosynthetic process	10/951	61/20973	0.000385504	0.00659509	0.00603341	MSMO1/MVK/EBP/FDPS/CYP51A1/HMGCS1/LBR/LSS/DHCR7/DHCR24	10
MOLM13	Daunorubicin	DOWN	GO:0001325	formation of extrachromosomal circular DNA	5/951	15/20973	0.000389222	0.00659509	0.00603341	XRCC3/SLX1B/DNA2/BLM/EXO1	5
MOLM13	Daunorubicin	DOWN	GO:0046655	folic acid metabolic process	5/951	15/20973	0.000389222	0.00659509	0.00603341	SLC25A32/ALDH1L2/SHMT1/DHFR/SLC19A1	5
MOLM13	Daunorubicin	DOWN	GO:0090656	t-circle formation	5/951	15/20973	0.000389222	0.00659509	0.00603341	XRCC3/SLX1B/DNA2/BLM/EXO1	5
MOLM13	Daunorubicin	DOWN	GO:0090737	telomere maintenance via telomere trimming	5/951	15/20973	0.000389222	0.00659509	0.00603341	XRCC3/SLX1B/DNA2/BLM/EXO1	5
MOLM13	Daunorubicin	DOWN	GO:2000105	positive regulation of DNA-templated DNA replication	5/951	15/20973	0.000389222	0.00659509	0.00603341	DBF4/CDK2/CDT1/CDC7/E2F8	5
MOLM13	Daunorubicin	DOWN	GO:0010232	vascular transport	13/951	96/20973	0.000389357	0.00659509	0.00603341	SLC16A1/SLC29A2/SLC16A7/FABP5/SLC1A5/SLC7A5/SLC7A2/SLC7A1/SLC19A1/SLC38A5/SLC2A4/SLC29A1/SLC6A9	13
MOLM13	Daunorubicin	DOWN	GO:0150104	transport across blood-brain barrier	13/951	96/20973	0.000389357	0.00659509	0.00603341	SLC16A1/SLC29A2/SLC16A7/FABP5/SLC1A5/SLC7A5/SLC7A2/SLC7A1/SLC19A1/SLC38A5/SLC2A4/SLC29A1/SLC6A9	13
MOLM13	Daunorubicin	DOWN	GO:0006457	protein folding	23/951	233/20973	0.000403014	0.00680177	0.00622248	NUDC/HSPA1B/PDIA4/DNAJA3/HSPD1/HSPA4L/PPIL1/CCT5/HSPA8/HSPBP1/HSPA5/SACS/HSP90AA1/FKBP4/GRPEL2/BAG2/CALR/HSPA14/SDF2L1/CHCHD4/HSPH1/HSPE1/CLGN	23
MOLM13	Daunorubicin	DOWN	GO:1905039	carboxylic acid transmembrane transport	18/951	164/20973	0.00047845	0.0080113	0.00732899	SLC25A15/PER2/SLC3A2/SLC25A10/SLC36A4/SLC16A1/SLC25A32/MYC/SFXN1/IRS2/SLC16A7/SLC1A5/SLC7A5/SLC7A2/SLC7A1/SLC19A1/SLC38A5/SLC6A9	18
MOLM13	Daunorubicin	DOWN	GO:0006221	pyrimidine nucleotide biosynthetic process	7/951	32/20973	0.000479301	0.0080113	0.00732899	DUT/PRPS1/CAD/CTPS1/TYMS/SHMT1/DTYMK	7
MOLM13	Daunorubicin	DOWN	GO:1901607	alpha-amino acid biosynthetic process	11/951	74/20973	0.000479821	0.0080113	0.00732899	PYCR1/CAD/SEPHS1/MTHFD1/ASNS/CBS/PSAT1/SHMT1/DHFR/PHGDH/LOC102724560	11
MOLM13	Daunorubicin	DOWN	GO:1902895	positive regulation of miRNA transcription	9/951	52/20973	0.000495165	0.00823807	0.00753645	SMAD6/JUN/MYC/ETS1/WT1/KLF5/TERT/APLN/PDGFB	9
MOLM13	Daunorubicin	DOWN	GO:0030010	establishment of cell polarity	17/951	151/20973	0.000506609	0.00839857	0.00768329	FERMT1/HSP90AA1/NDC80/SPRY1/KIF20B/MPP7/GPSM2/SPDL1/WEE1/MAD2L1/AMOT/NDE1/PLK1/CENPA/AMOTL1/SAPCD2/INSC	17
MOLM13	Daunorubicin	DOWN	GO:0050657	nucleic acid transport	19/951	179/20973	0.000514094	0.00844456	0.00772536	DHX9/AHCTF1/SEH1L/EIF5A/EIF5AL1/NUP188/HNRNPA2B1/POLR2D/RAN/SRSF1/SRSF7/DDX39A/NUP155/NUP35/ALYREF/NDC1/NXT1/SLBP/IGF2BP1	19
MOLM13	Daunorubicin	DOWN	GO:0050658	RNA transport	19/951	179/20973	0.000514094	0.00844456	0.00772536	DHX9/AHCTF1/SEH1L/EIF5A/EIF5AL1/NUP188/HNRNPA2B1/POLR2D/RAN/SRSF1/SRSF7/DDX39A/NUP155/NUP35/ALYREF/NDC1/NXT1/SLBP/IGF2BP1	19
MOLM13	Daunorubicin	DOWN	GO:1903825	organic acid transmembrane transport	18/951	165/20973	0.000514802	0.00844456	0.00772536	SLC25A15/PER2/SLC3A2/SLC25A10/SLC36A4/SLC16A1/SLC25A32/MYC/SFXN1/IRS2/SLC16A7/SLC1A5/SLC7A5/SLC7A2/SLC7A1/SLC19A1/SLC38A5/SLC6A9	18
MOLM13	Daunorubicin	DOWN	GO:0051447	negative regulation of meiotic cell cycle	5/951	16/20973	0.000545094	0.00887914	0.00812292	RAD1/TTK/FBXO5/TRIP13/FBXO43	5
MOLM13	Daunorubicin	DOWN	GO:0051984	positive regulation of chromosome segregation	5/951	16/20973	0.000545094	0.00887914	0.00812292	RAD18/CDT1/CCNB1/AURKB/CDC6	5
MOLM13	Daunorubicin	DOWN	GO:0009147	pyrimidine nucleoside triphosphate metabolic process	6/951	24/20973	0.00056994	0.00925164	0.0084637	DUT/CAD/CTPS1/DCTPP1/TYMS/DTYMK	6
MOLM13	Daunorubicin	DOWN	GO:0006458	'de novo' protein folding	9/951	53/20973	0.000572791	0.00926574	0.0084766	HSPA1B/HSPD1/HSPA8/HSPA5/HSPA14/SDF2L1/CHCHD4/HSPH1/HSPE1	9
MOLM13	Daunorubicin	DOWN	GO:0071168	protein localization to chromatin	7/951	33/20973	0.000584777	0.00942701	0.00862413	EZH2/H1-5/ESCO2/MCM8/MSH2/CDCA5/PLK1	7
MOLM13	Daunorubicin	DOWN	GO:0048144	fibroblast proliferation	12/951	88/20973	0.000604581	0.00967582	0.00885176	DHX9/SPHK1/JUN/CDK4/MYC/CCNB1/CCNA2/E2F1/CDC6/DDR2/WNT7B/PDGFB	12
MOLM13	Daunorubicin	DOWN	GO:0000377	RNA splicing, via transesterification reactions with bulged adenosine as nucleophile	31/951	364/20973	0.000606421	0.00967582	0.00885176	HNRNPH3/HNRNPM/RBM14/BUD13/DHX9/PPIL1/PHF5A/SRSF2/HSPA8/SNRNP25/SNRPE/HNRNPA2B1/SNRPF/SRSF1/NCL/SRSF7/DDX39A/SNRPG/SNRPB/PSIP1/GEMIN5/HNRNPF/ALYREF/HNRNPR/GEMIN4/MAGOHB/SNRPD1/KHDRBS3/RBFOX2/DHX16/HNRNPR	31
MOLM13	Daunorubicin	DOWN	GO:0000398	mRNA splicing, via spliceosome	31/951	364/20973	0.000606421	0.00967582	0.00885176	HNRNPH3/HNRNPM/RBM14/BUD13/DHX9/PPIL1/PHF5A/SRSF2/HSPA8/SNRNP25/SNRPE/HNRNPA2B1/SNRPF/SRSF1/NCL/SRSF7/DDX39A/SNRPG/SNRPB/PSIP1/GEMIN5/HNRNPF/ALYREF/HNRNPR/GEMIN4/MAGOHB/SNRPD1/KHDRBS3/RBFOX2/DHX16/HNRNPR	31
MOLM13	Daunorubicin	UP	GO:1902105	regulation of leukocyte differentiation	64/1378	347/20973	4.21379e-14	2.30157e-10	1.98048e-10	LILRB2/LAG3/IL10/MAFB/IL7/LIF/CEACAM1/LILRB1/BGLAP/CD80/AXL/LILRB2/IRF4/KITLG/IL4I1/TREM2/CAMK4/JAK3/TNFSF4/LRRC17/GPR68/ZBTB46/ZNF683/RAG1/FOS/ADA/CD86/CSF1/LILRB4/TYROBP/PIK3R6/IL2RA/ZFP36L1/SLC46A2/LILRB1/IL7R/PRDM1/TNFSF9/FGL2/BCL6/TESPA1/OCSTAMP/VSIR/FES/HLA-B/HLA-B/HLA-B/HLA-B/IL18/HLA-B/HLA-B/LILRB4/TRIB1/RHOH/SOCS1/PTPRC/IL12RB1/HLA-DRB1/RASGRP1/LILRB4/HLA-DRA/HLA-DRB1/CD74/EVI2B	64
MOLM13	Daunorubicin	UP	GO:1903039	positive regulation of leukocyte cell-cell adhesion	66/1378	382/20973	4.06813e-13	7.72355e-10	6.64605e-10	LILRB2/HLA-DPA1/HLA-DRB3/HLA-DMB/HLA-DMB/IL1A/DPP4/KLRK1/EBI3/IL7/CCR7/CD6/LILRB1/CD80/LILRB2/PDCD1LG2/CD276/IL4I1/ALOX5/JAK3/TNFSF4/HLA-DQA1/HLA-DQA1/RAG1/ADA/CD86/SRC/LILRB4/PIK3R6/CCDC88B/HLA-DPB1/SIRPG/IL2RA/HLA-A/HAVCR2/CCL2/HLA-DMA/LILRB1/CD70/IL7R/HLA-DMA/TNFSF9/BCL6/TESPA1/VSIR/HLA-DQB1/IL18/PTAFR/CD44/LILRB4/RHOH/SOCS1/HLA-DMB/PTPRC/NFAT5/IL12RB1/HLA-DRB1/RASGRP1/RASAL3/LILRB4/HLA-DRA/TN…	66
MOLM13	Daunorubicin	UP	GO:0050863	regulation of T cell activation	77/1378	488/20973	5.85713e-13	7.72355e-10	6.64605e-10	LILRB2/HLA-DPA1/HLA-DRB3/LAG3/HLA-DMB/HLA-DMB/IL1A/DPP4/KLRK1/IL10/EBI3/IL7/CCR7/CD6/CEACAM1/LILRB1/CD80/LILRB2/IRF4/PDCD1LG2/LGALS9C/CD276/LGALS9B/IL4I1/CAMK4/JAK3/TNFSF4/HLA-DQA1/HLA-DQA1/ZNF683/RAG1/ADA/CD86/SRC/LILRB4/PIK3R6/CCDC88B/HLA-DPB1/SIRPG/IL2RA/HLA-A/HAVCR2/CCL2/HLA-DMA/SLC46A2/LILRB1/CD70/IL7R/PRDM1/HLA-DMA/TNFSF9/FGL2/BCL6/TESPA1/VSIR/DLG5/HLA-DQB1/LAPTM5/IL18/LILRB4/RHOH/SOCS1/LAT…	77
MOLM13	Daunorubicin	UP	GO:0050870	positive regulation of T cell activation	62/1378	351/20973	7.76583e-13	7.72355e-10	6.64605e-10	LILRB2/HLA-DPA1/HLA-DRB3/HLA-DMB/HLA-DMB/IL1A/DPP4/KLRK1/EBI3/IL7/CCR7/CD6/LILRB1/CD80/LILRB2/PDCD1LG2/CD276/IL4I1/JAK3/TNFSF4/HLA-DQA1/HLA-DQA1/RAG1/ADA/CD86/SRC/LILRB4/PIK3R6/CCDC88B/HLA-DPB1/SIRPG/IL2RA/HLA-A/HAVCR2/CCL2/HLA-DMA/LILRB1/CD70/IL7R/HLA-DMA/TNFSF9/BCL6/TESPA1/VSIR/HLA-DQB1/IL18/LILRB4/RHOH/SOCS1/HLA-DMB/PTPRC/IL12RB1/HLA-DRB1/RASGRP1/RASAL3/LILRB4/HLA-DRA/TNFRSF14/HLA-E/HLA-DRB1/A…	62
MOLM13	Daunorubicin	UP	GO:1902107	positive regulation of leukocyte differentiation	44/1378	200/20973	8.48431e-13	7.72355e-10	6.64605e-10	LILRB2/IL10/IL7/LIF/CD80/AXL/LILRB2/KITLG/IL4I1/TREM2/TNFSF4/GPR68/ZBTB46/RAG1/FOS/ADA/CD86/CSF1/LILRB4/TYROBP/PIK3R6/IL2RA/ZFP36L1/IL7R/TNFSF9/BCL6/TESPA1/OCSTAMP/VSIR/FES/IL18/LILRB4/TRIB1/RHOH/SOCS1/PTPRC/IL12RB1/HLA-DRB1/RASGRP1/LILRB4/HLA-DRA/HLA-DRB1/CD74/EVI2B	44
MOLM13	Daunorubicin	UP	GO:1903708	positive regulation of hemopoiesis	44/1378	200/20973	8.48431e-13	7.72355e-10	6.64605e-10	LILRB2/IL10/IL7/LIF/CD80/AXL/LILRB2/KITLG/IL4I1/TREM2/TNFSF4/GPR68/ZBTB46/RAG1/FOS/ADA/CD86/CSF1/LILRB4/TYROBP/PIK3R6/IL2RA/ZFP36L1/IL7R/TNFSF9/BCL6/TESPA1/OCSTAMP/VSIR/FES/IL18/LILRB4/TRIB1/RHOH/SOCS1/PTPRC/IL12RB1/HLA-DRB1/RASGRP1/LILRB4/HLA-DRA/HLA-DRB1/CD74/EVI2B	44
MOLM13	Daunorubicin	UP	GO:1903131	mononuclear cell differentiation	77/1378	500/20973	2.06481e-12	1.61114e-09	1.38637e-09	LILRB2/LAG3/CD8A/IL1A/IL10/MAFB/IL7/BLK/CCR7/LILRB1/CD80/AXL/LILRB2/KIT/CCR6/IRF4/RSAD2/IL4I1/TREM2/CAMK4/JAK3/TNFSF4/BLNK/SLAMF6/CD79B/GPR68/BCL3/ZBTB46/ZNF683/RAG1/ADA/CD86/CSF1/IFI16/LILRB4/PIK3R6/DHRS2/IL2RA/FCER1G/CD3D/ZFP36L1/SLC46A2/LILRB1/IL7R/PRDM1/TNFSF9/CSF1R/MR1/FGL2/BCL6/TESPA1/PDE1B/VSIR/FES/HLA-B/HLA-B/RELB/HLA-B/HLA-B/IL18/HLA-B/HLA-B/LILRB4/RHOH/SOCS1/RIPK3/PTPRC/IL12RB1/HLA-DRB1…	77
MOLM13	Daunorubicin	UP	GO:0002366	leukocyte activation involved in immune response	57/1378	326/20973	1.00334e-11	6.0945e-09	5.24426e-09	HLA-DMB/HLA-DMB/IL10/HLA-F/BLK/CEACAM1/LILRB1/HMOX1/CD80/KIT/CCR6/IRF4/CLEC7A/TREM2/JAK3/TNFSF4/SLAMF6/BCL3/ZNF683/KLRC2/APLF/ADA/CD86/CX3CR1/TYROBP/ITGAM/CD40/FCER1G/HAVCR2/S100A13/LILRB1/MILR1/FGL2/BCL6/GAPT/DNASE1/FES/RELB/IL18/CD244/PTAFR/ADGRE2/GRN/LAT/HLA-DMB/PTPRC/IL12RB1/HLA-DRB1/RASGRP1/ICAM1/HLA-DRA/HLA-DRB1/PLCG2/CD19/CD84/PTGER4/CD74	57
MOLM13	Daunorubicin	UP	GO:0002703	regulation of leukocyte mediated immunity	63/1378	381/20973	1.00422e-11	6.0945e-09	5.24426e-09	HLA-DRB3/CD1A/LAG3/KLRK1/IL10/SERPINB9/HLA-F/BLK/CEACAM1/LILRB1/HMOX1/KIT/CLEC7A/RSAD2/IL4I1/TREM2/SCIMP/JAK3/TNFSF4/KLRC4/SLAMF6/KLRC2/APLF/LILRB4/CX3CR1/TYROBP/PIK3R6/ITGAM/CD40/HLA-A/STAP1/DDX58/C3/HAVCR2/LILRB1/IL7R/MR1/BCL6/DNASE1/FES/HLA-B/HLA-B/HLA-B/HLA-B/IL18/HLA-B/PTAFR/HLA-B/LILRB4/ADGRE2/RIPK3/PTPRC/TRPM4/IL12RB1/HLA-DRB1/RASGRP1/LILRB4/ICAM1/HLA-DRA/HLA-E/HLA-DRB1/PLCG2/CD84	63
MOLM13	Daunorubicin	UP	GO:0002263	cell activation involved in immune response	57/1378	330/20973	1.66196e-11	9.07761e-09	7.8112e-09	HLA-DMB/HLA-DMB/IL10/HLA-F/BLK/CEACAM1/LILRB1/HMOX1/CD80/KIT/CCR6/IRF4/CLEC7A/TREM2/JAK3/TNFSF4/SLAMF6/BCL3/ZNF683/KLRC2/APLF/ADA/CD86/CX3CR1/TYROBP/ITGAM/CD40/FCER1G/HAVCR2/S100A13/LILRB1/MILR1/FGL2/BCL6/GAPT/DNASE1/FES/RELB/IL18/CD244/PTAFR/ADGRE2/GRN/LAT/HLA-DMB/PTPRC/IL12RB1/HLA-DRB1/RASGRP1/ICAM1/HLA-DRA/HLA-DRB1/PLCG2/CD19/CD84/PTGER4/CD74	57
MOLM13	Daunorubicin	UP	GO:1903706	regulation of hemopoiesis	69/1378	448/20973	2.93825e-11	1.36774e-08	1.17693e-08	LILRB2/LAG3/IL10/MAFB/IL7/LIF/CEACAM1/LILRB1/BGLAP/CD80/AXL/LILRB2/IRF4/KITLG/IL4I1/TREM2/CAMK4/JAK3/TNFSF4/H4C14/LRRC17/GPR68/ZBTB46/ZNF683/RAG1/FOS/ADA/CD86/CSF1/LILRB4/TYROBP/PIK3R6/IL2RA/ZFP36L1/SLC46A2/LILRB1/IL7R/PRDM1/MTURN/TNFSF9/FGL2/BCL6/TESPA1/OCSTAMP/VSIR/FES/HLA-B/HLA-B/HLA-B/ZFP36/HLA-B/IL18/HLA-B/HLA-B/LILRB4/CSF3R/TRIB1/RHOH/SOCS1/PTPRC/IL12RB1/HLA-DRB1/RASGRP1/LILRB4/HLA-DRA/HLA-…	69
MOLM13	Daunorubicin	UP	GO:1903037	regulation of leukocyte cell-cell adhesion	74/1378	498/20973	3.19285e-11	1.36774e-08	1.17693e-08	LILRB2/HLA-DPA1/HLA-DRB3/LAG3/HLA-DMB/HLA-DMB/IL1A/DPP4/KLRK1/IL10/EBI3/IL7/CCR7/CD6/CEACAM1/LILRB1/CD80/LILRB2/PDCD1LG2/LGALS9C/CD276/LGALS9B/IL4I1/ALOX5/JAK3/TNFSF4/HLA-DQA1/HLA-DQA1/RAG1/ADA/CD86/SRC/LILRB4/PIK3R6/CCDC88B/HLA-DPB1/SIRPG/IL2RA/HLA-A/HAVCR2/CCL2/HLA-DMA/LILRB1/CD70/IL7R/HLA-DMA/TNFSF9/FGL2/BCL6/TESPA1/VSIR/DLG5/HLA-DQB1/LAPTM5/IL18/PTAFR/CD44/LILRB4/RHOH/SOCS1/HLA-DMB/PTPRC/NFAT…	74
MOLM13	Daunorubicin	UP	GO:0022409	positive regulation of cell-cell adhesion	69/1378	449/20973	3.25533e-11	1.36774e-08	1.17693e-08	LILRB2/HLA-DPA1/HLA-DRB3/HLA-DMB/HLA-DMB/IL1A/DPP4/KLRK1/IL10/EBI3/IL7/CCR7/CD6/LILRB1/CD80/LILRB2/PDCD1LG2/CD276/IL4I1/ALOX5/JAK3/TNFSF4/HLA-DQA1/HLA-DQA1/RAG1/ADA/CD86/PTPRU/SRC/LILRB4/PIK3R6/CCDC88B/HLA-DPB1/SIRPG/IL2RA/HLA-A/HAVCR2/CCL2/HLA-DMA/LILRB1/CD70/IL7R/HLA-DMA/TNFSF9/BCL6/TESPA1/VSIR/HLA-DQB1/IL18/PTAFR/CD44/LILRB4/F11R/RHOH/SOCS1/HLA-DMB/PTPRC/NFAT5/IL12RB1/HLA-DRB1/RASGRP1/RASAL3/L…	69
MOLM13	Daunorubicin	UP	GO:0030217	T cell differentiation	53/1378	302/20973	4.63501e-11	1.76442e-08	1.51827e-08	LILRB2/LAG3/CD8A/IL1A/MAFB/IL7/CCR7/CD80/LILRB2/KIT/CCR6/IRF4/RSAD2/IL4I1/CAMK4/JAK3/TNFSF4/SLAMF6/BCL3/ZNF683/RAG1/ADA/CD86/LILRB4/PIK3R6/IL2RA/FCER1G/CD3D/ZFP36L1/SLC46A2/IL7R/PRDM1/TNFSF9/MR1/FGL2/BCL6/TESPA1/VSIR/RELB/IL18/LILRB4/RHOH/SOCS1/RIPK3/PTPRC/IL12RB1/HLA-DRB1/RASGRP1/LILRB4/HLA-DRA/HLA-DRB1/PTGER4/CD74	53
MOLM13	Daunorubicin	UP	GO:0070663	regulation of leukocyte proliferation	58/1378	348/20973	4.84554e-11	1.76442e-08	1.51827e-08	LILRB2/HLA-DPA1/HLA-DMB/HLA-DMB/IL1A/IL10/EBI3/FCGR3A/IL7/BLK/CD6/LILRB1/CD80/LILRB2/CDKN1A/KITLG/PDCD1LG2/LGALS9C/CD276/LGALS9B/IL4I1/TNFRSF4/JAK3/TNFSF4/LST1/ADA/CD86/CSF1/LILRB4/TYROBP/CCDC88B/HLA-DPB1/CD40/IL2RA/HLA-A/HAVCR2/LILRB1/CD70/TNFSF9/CSF1R/BCL6/OCSTAMP/VSIR/DLG5/IL18/LILRB4/HLA-DMB/RIPK3/PTPRC/IL12RB1/HLA-DRB1/RASAL3/LILRB4/TNFRSF14/HLA-E/HLA-DRB1/AIF1/CD74	58
MOLM13	Daunorubicin	UP	GO:0051251	positive regulation of lymphocyte activation	73/1378	496/20973	6.83158e-11	2.33213e-08	2.00678e-08	LILRB2/HLA-DPA1/HLA-DRB3/HLA-DMB/HLA-DMB/IL1A/DPP4/KLRK1/IL10/EBI3/FCGR3A/IL7/HLA-F/CCR7/CD6/LILRB1/CD80/AXL/LILRB2/CDKN1A/CLEC7A/PDCD1LG2/CD276/IL4I1/TNFRSF4/JAK3/TNFSF4/IGLL5/HLA-DQA1/HLA-DQA1/KLRC2/RAG1/ADA/CD86/SRC/LILRB4/TYROBP/PIK3R6/CCDC88B/HLA-DPB1/SIRPG/CD40/IL2RA/HLA-A/HAVCR2/CCL2/HLA-DMA/LILRB1/CD70/IL7R/HLA-DMA/TNFSF9/BCL6/TESPA1/VSIR/HLA-DQB1/IL18/LILRB4/RHOH/SOCS1/HLA-DMB/PTPRC/IL12…	73
MOLM13	Daunorubicin	UP	GO:0032944	regulation of mononuclear cell proliferation	55/1378	325/20973	8.45771e-11	2.71741e-08	2.33831e-08	LILRB2/HLA-DPA1/HLA-DMB/HLA-DMB/IL1A/IL10/EBI3/FCGR3A/IL7/BLK/CD6/LILRB1/CD80/LILRB2/CDKN1A/PDCD1LG2/LGALS9C/CD276/LGALS9B/IL4I1/TNFRSF4/JAK3/TNFSF4/LST1/ADA/CD86/CSF1/LILRB4/TYROBP/CCDC88B/HLA-DPB1/CD40/IL2RA/HLA-A/HAVCR2/LILRB1/CD70/TNFSF9/BCL6/VSIR/DLG5/IL18/LILRB4/HLA-DMB/RIPK3/PTPRC/IL12RB1/HLA-DRB1/RASAL3/LILRB4/TNFRSF14/HLA-E/HLA-DRB1/AIF1/CD74	55
MOLM13	Daunorubicin	UP	GO:0070661	leukocyte proliferation	65/1378	426/20973	1.65808e-10	5.03136e-08	4.32944e-08	LILRB2/HLA-DPA1/HLA-DMB/HLA-DMB/IL1A/IL10/EBI3/FCGR3A/IL7/BLK/CD6/LILRB1/CD80/LILRB2/CDKN1A/KIT/KITLG/PDCD1LG2/LGALS9C/CD276/LGALS9B/IL4I1/TREM2/TNFRSF4/JAK3/TNFSF4/LST1/ADA/CD86/CSF1/LILRB4/TYROBP/CCDC88B/HLA-DPB1/CD40/IL2RA/HLA-A/HAVCR2/LILRB1/CD70/IL7R/TNFSF9/CSF1R/BCL6/GAPT/OCSTAMP/VSIR/DLG5/IL18/FKBP1B/LILRB4/HLA-DMB/RIPK3/PTPRC/IL12RB1/HLA-DRB1/RASGRP1/RASAL3/LILRB4/TNFRSF14/HLA-E/HLA-DRB1/…	65
MOLM13	Daunorubicin	UP	GO:0050670	regulation of lymphocyte proliferation	54/1378	322/20973	1.77821e-10	5.1119e-08	4.39874e-08	LILRB2/HLA-DPA1/HLA-DMB/HLA-DMB/IL1A/IL10/EBI3/FCGR3A/IL7/BLK/CD6/LILRB1/CD80/LILRB2/CDKN1A/PDCD1LG2/LGALS9C/CD276/LGALS9B/IL4I1/TNFRSF4/JAK3/TNFSF4/LST1/ADA/CD86/LILRB4/TYROBP/CCDC88B/HLA-DPB1/CD40/IL2RA/HLA-A/HAVCR2/LILRB1/CD70/TNFSF9/BCL6/VSIR/DLG5/IL18/LILRB4/HLA-DMB/RIPK3/PTPRC/IL12RB1/HLA-DRB1/RASAL3/LILRB4/TNFRSF14/HLA-E/HLA-DRB1/AIF1/CD74	54
MOLM13	Daunorubicin	UP	GO:0050866	negative regulation of cell activation	48/1378	278/20973	6.69497e-10	1.8284e-07	1.57332e-07	CYGB/LILRB2/LAG3/IL10/HLA-F/BLK/CEACAM1/LILRB1/HMOX1/CD80/AXL/LILRB2/PDCD1LG2/LGALS9C/LGALS9B/IL4I1/TREM2/JAK3/TNFSF4/ABAT/LST1/TSPAN32/CD86/CD9/LILRB4/TYROBP/IL2RA/HAVCR2/APOE/LILRB1/MILR1/FGL2/BCL6/PDGFA/VSIR/DLG5/LAPTM5/CNR2/LILRB4/GRN/SOCS1/PTPRC/HLA-DRB1/LILRB4/TNFRSF14/HLA-DRB1/CD84/CD74	48
MOLM13	Daunorubicin	UP	GO:0002699	positive regulation of immune effector process	58/1378	373/20973	7.73455e-10	1.93782e-07	1.66748e-07	HLA-DRB3/CD1A/LAG3/HLA-DMB/HLA-DMB/KLRK1/IL10/HLA-F/BLK/LILRB1/HMOX1/CD80/KIT/CLEC7A/TRIM6/RSAD2/TREM2/SCIMP/TNFRSF4/TNFSF4/KLRC4/SLAMF6/KLRC2/CD86/TYROBP/ITGAM/CD40/HLA-A/STAP1/DDX58/C3/LILRB1/DHX58/MR1/FES/HLA-B/HLA-B/HLA-B/HLA-B/LAPTM5/IL18/HLA-B/CD244/PTAFR/HLA-B/ADGRE2/HLA-DMB/PTPRC/IL12RB1/HLA-DRB1/RASGRP1/HLA-DRA/TNFRSF14/HLA-E/HLA-DRB1/PLCG2/CD84/CD74	58
MOLM13	Daunorubicin	UP	GO:0045621	positive regulation of lymphocyte differentiation	31/1378	136/20973	7.80522e-10	1.93782e-07	1.66748e-07	LILRB2/IL10/IL7/CD80/AXL/LILRB2/IL4I1/TNFSF4/RAG1/ADA/CD86/LILRB4/PIK3R6/IL2RA/IL7R/TNFSF9/BCL6/TESPA1/VSIR/IL18/LILRB4/RHOH/SOCS1/PTPRC/IL12RB1/HLA-DRB1/RASGRP1/LILRB4/HLA-DRA/HLA-DRB1/CD74	31
MOLM13	Daunorubicin	UP	GO:0032943	mononuclear cell proliferation	60/1378	393/20973	8.20857e-10	1.94936e-07	1.6774e-07	LILRB2/HLA-DPA1/HLA-DMB/HLA-DMB/IL1A/IL10/EBI3/FCGR3A/IL7/BLK/CD6/LILRB1/CD80/LILRB2/CDKN1A/PDCD1LG2/LGALS9C/CD276/LGALS9B/IL4I1/TNFRSF4/JAK3/TNFSF4/LST1/ADA/CD86/CSF1/LILRB4/TYROBP/CCDC88B/HLA-DPB1/CD40/IL2RA/HLA-A/HAVCR2/LILRB1/CD70/IL7R/TNFSF9/BCL6/GAPT/VSIR/DLG5/IL18/FKBP1B/LILRB4/HLA-DMB/RIPK3/PTPRC/IL12RB1/HLA-DRB1/RASGRP1/RASAL3/LILRB4/TNFRSF14/HLA-E/HLA-DRB1/CD19/AIF1/CD74	60
MOLM13	Daunorubicin	UP	GO:0045582	positive regulation of T cell differentiation	29/1378	122/20973	9.60936e-10	2.11211e-07	1.81745e-07	LILRB2/IL7/CD80/LILRB2/IL4I1/TNFSF4/RAG1/ADA/CD86/LILRB4/PIK3R6/IL2RA/IL7R/TNFSF9/BCL6/TESPA1/VSIR/IL18/LILRB4/RHOH/SOCS1/PTPRC/IL12RB1/HLA-DRB1/RASGRP1/LILRB4/HLA-DRA/HLA-DRB1/CD74	29
MOLM13	Daunorubicin	UP	GO:0045580	regulation of T cell differentiation	37/1378	185/20973	9.66729e-10	2.11211e-07	1.81745e-07	LILRB2/LAG3/IL7/CD80/LILRB2/IRF4/IL4I1/CAMK4/JAK3/TNFSF4/ZNF683/RAG1/ADA/CD86/LILRB4/PIK3R6/IL2RA/SLC46A2/IL7R/PRDM1/TNFSF9/FGL2/BCL6/TESPA1/VSIR/IL18/LILRB4/RHOH/SOCS1/PTPRC/IL12RB1/HLA-DRB1/RASGRP1/LILRB4/HLA-DRA/HLA-DRB1/CD74	37
MOLM13	Daunorubicin	UP	GO:0070665	positive regulation of leukocyte proliferation	40/1378	212/20973	1.24975e-09	2.62544e-07	2.25916e-07	LILRB2/HLA-DPA1/HLA-DMB/HLA-DMB/IL1A/EBI3/FCGR3A/IL7/CD6/CD80/LILRB2/CDKN1A/KITLG/PDCD1LG2/CD276/TNFRSF4/JAK3/TNFSF4/ADA/CD86/CSF1/CCDC88B/HLA-DPB1/CD40/IL2RA/HLA-A/HAVCR2/CD70/TNFSF9/CSF1R/BCL6/OCSTAMP/IL18/HLA-DMB/PTPRC/IL12RB1/RASAL3/HLA-E/AIF1/CD74	40
MOLM13	Daunorubicin	UP	GO:0046651	lymphocyte proliferation	59/1378	389/20973	1.46693e-09	2.96755e-07	2.55355e-07	LILRB2/HLA-DPA1/HLA-DMB/HLA-DMB/IL1A/IL10/EBI3/FCGR3A/IL7/BLK/CD6/LILRB1/CD80/LILRB2/CDKN1A/PDCD1LG2/LGALS9C/CD276/LGALS9B/IL4I1/TNFRSF4/JAK3/TNFSF4/LST1/ADA/CD86/LILRB4/TYROBP/CCDC88B/HLA-DPB1/CD40/IL2RA/HLA-A/HAVCR2/LILRB1/CD70/IL7R/TNFSF9/BCL6/GAPT/VSIR/DLG5/IL18/FKBP1B/LILRB4/HLA-DMB/RIPK3/PTPRC/IL12RB1/HLA-DRB1/RASGRP1/RASAL3/LILRB4/TNFRSF14/HLA-E/HLA-DRB1/CD19/AIF1/CD74	59
MOLM13	Daunorubicin	UP	GO:0045619	regulation of lymphocyte differentiation	40/1378	216/20973	2.20629e-09	4.30384e-07	3.70341e-07	LILRB2/LAG3/IL10/IL7/CD80/AXL/LILRB2/IRF4/IL4I1/CAMK4/JAK3/TNFSF4/ZNF683/RAG1/ADA/CD86/LILRB4/PIK3R6/IL2RA/ZFP36L1/SLC46A2/IL7R/PRDM1/TNFSF9/FGL2/BCL6/TESPA1/VSIR/IL18/LILRB4/RHOH/SOCS1/PTPRC/IL12RB1/HLA-DRB1/RASGRP1/LILRB4/HLA-DRA/HLA-DRB1/CD74	40
MOLM13	Daunorubicin	UP	GO:0098581	detection of external biotic stimulus	17/1378	48/20973	4.33163e-09	8.1584e-07	7.02023e-07	CLEC7A/TREM2/SSC5D/LY96/HLA-A/TLR1/NLRC4/NAIP/TLR6/HLA-B/HLA-B/HLA-B/HLA-B/HLA-B/HLA-B/HLA-DRB1/HLA-DRB1	17
MOLM13	Daunorubicin	UP	GO:0032946	positive regulation of mononuclear cell proliferation	37/1378	197/20973	5.88655e-09	1.03877e-06	8.93855e-07	LILRB2/HLA-DPA1/HLA-DMB/HLA-DMB/IL1A/EBI3/FCGR3A/IL7/CD6/CD80/LILRB2/CDKN1A/PDCD1LG2/CD276/TNFRSF4/JAK3/TNFSF4/ADA/CD86/CSF1/CCDC88B/HLA-DPB1/CD40/IL2RA/HLA-A/HAVCR2/CD70/TNFSF9/BCL6/IL18/HLA-DMB/PTPRC/IL12RB1/RASAL3/HLA-E/AIF1/CD74	37
MOLM13	Daunorubicin	UP	GO:0031343	positive regulation of cell killing	27/1378	116/20973	5.89564e-09	1.03877e-06	8.93855e-07	PRF1/CD1A/LAG3/KLRK1/HLA-F/CLEC7A/KLRC4/SLAMF6/KLRC2/TYROBP/ITGAM/HLA-A/STAP1/MR1/HLA-B/HLA-B/HLA-B/HLA-B/HLA-B/HLA-B/PTPRC/IL12RB1/HLA-DRB1/RASGRP1/HLA-DRA/HLA-E/HLA-DRB1	27
MOLM13	Daunorubicin	UP	GO:0002456	T cell mediated immunity	35/1378	182/20973	7.98334e-09	1.36266e-06	1.17255e-06	HLA-DRB3/PRF1/CD1A/CD8A/HLA-F/CEACAM1/LILRB1/RSAD2/IL4I1/TNFSF4/LILRB4/MYO1G/HLA-A/LILRB1/CD70/IL7R/MR1/HLA-B/HLA-B/HLA-B/HLA-B/IL18/HLA-B/HLA-B/LILRB4/RIPK3/PTPRC/TRPM4/IL12RB1/HLA-DRB1/LILRB4/ICAM1/HLA-DRA/HLA-E/HLA-DRB1	35
MOLM13	Daunorubicin	UP	GO:0098543	detection of other organism	15/1378	39/20973	9.5328e-09	1.57782e-06	1.3577e-06	CLEC7A/SSC5D/HLA-A/TLR1/NLRC4/NAIP/TLR6/HLA-B/HLA-B/HLA-B/HLA-B/HLA-B/HLA-B/HLA-DRB1/HLA-DRB1	15
MOLM13	Daunorubicin	UP	GO:0042129	regulation of T cell proliferation	43/1378	256/20973	1.20339e-08	1.93321e-06	1.66351e-06	LILRB2/HLA-DPA1/HLA-DMB/HLA-DMB/IL1A/IL10/EBI3/CD6/LILRB1/CD80/LILRB2/PDCD1LG2/LGALS9C/CD276/LGALS9B/IL4I1/JAK3/TNFSF4/CD86/LILRB4/CCDC88B/HLA-DPB1/IL2RA/HLA-A/HAVCR2/LILRB1/CD70/TNFSF9/VSIR/DLG5/IL18/LILRB4/HLA-DMB/RIPK3/PTPRC/IL12RB1/HLA-DRB1/RASAL3/LILRB4/TNFRSF14/HLA-E/HLA-DRB1/AIF1	43
MOLM13	Daunorubicin	UP	GO:0019882	antigen processing and presentation	43/1378	257/20973	1.35517e-08	2.11483e-06	1.8198e-06	LILRB2/HLA-DPA1/HLA-DRB3/CD1A/HLA-DMB/CD8A/HLA-DMB/HLA-F/CCR7/LILRB2/TREM2/HLA-DQA1/HLA-DQA1/HLA-DPB1/FCER1G/HLA-A/TAPBP/HLA-DMA/HLA-DMA/CTSF/MR1/FGL2/HLA-C/HLA-B/HLA-B/RELB/HLA-B/HLA-DQB1/HLA-B/HLA-B/HLA-C/HLA-B/CD68/IFI30/HLA-C/HLA-C/HLA-DMB/HLA-DRB1/ICAM1/HLA-DRA/HLA-E/HLA-DRB1/CD74	43
MOLM13	Daunorubicin	UP	GO:0050671	positive regulation of lymphocyte proliferation	36/1378	195/20973	1.50631e-08	2.23416e-06	1.92247e-06	LILRB2/HLA-DPA1/HLA-DMB/HLA-DMB/IL1A/EBI3/FCGR3A/IL7/CD6/CD80/LILRB2/CDKN1A/PDCD1LG2/CD276/TNFRSF4/JAK3/TNFSF4/ADA/CD86/CCDC88B/HLA-DPB1/CD40/IL2RA/HLA-A/HAVCR2/CD70/TNFSF9/BCL6/IL18/HLA-DMB/PTPRC/IL12RB1/RASAL3/HLA-E/AIF1/CD74	36
MOLM13	Daunorubicin	UP	GO:0042098	T cell proliferation	46/1378	286/20973	1.51343e-08	2.23416e-06	1.92247e-06	LILRB2/HLA-DPA1/HLA-DMB/HLA-DMB/IL1A/IL10/EBI3/CD6/LILRB1/CD80/LILRB2/PDCD1LG2/LGALS9C/CD276/LGALS9B/IL4I1/TNFRSF4/JAK3/TNFSF4/CD86/LILRB4/CCDC88B/HLA-DPB1/IL2RA/HLA-A/HAVCR2/LILRB1/CD70/TNFSF9/VSIR/DLG5/IL18/FKBP1B/LILRB4/HLA-DMB/RIPK3/PTPRC/IL12RB1/HLA-DRB1/RASGRP1/RASAL3/LILRB4/TNFRSF14/HLA-E/HLA-DRB1/AIF1	46
MOLM13	Daunorubicin	UP	GO:0050900	leukocyte migration	62/1378	445/20973	1.59532e-08	2.29307e-06	1.97316e-06	IL1A/DPP4/KLRK1/IL10/CCR7/ITGA3/HMOX1/KIT/CCR6/SMPD3/KITLG/PLVAP/SERPINE1/ALOX5/TREM2/DAPK2/DBH/GCSAML/CXCR1/PGF/PTPRO/CCL23/CXCR3/C3AR1/ADA/CSF1/JAML/SRC/CD9/CX3CR1/MYO1G/ITGB7/FCER1G/PIP5K1C/STAP1/GCNT1/CCL2/ITGA6/CCR5/GCSAM/CSF1R/CXCL8/TNFRSF11A/HSD3B7/CXCL16/CNR2/PTAFR/PADI2/F11R/CSF3R/ADGRE2/HCK/RHOH/RIPK3/TRPM4/ICAM1/TNFRSF14/AIF1/RIN3/PTGER4/CD74/CAMK1D	62
MOLM13	Daunorubicin	UP	GO:0002822	regulation of adaptive immune response based on somatic recombination of immune receptors built from immunoglobulin superfamily domains	42/1378	250/20973	1.76433e-08	2.47096e-06	2.12624e-06	HLA-DRB3/CD1A/IL10/HLA-F/CEACAM1/LILRB1/CD80/CLEC7A/RSAD2/IL4I1/TREM2/JAK3/TNFSF4/APLF/ADA/LILRB4/CD40/HLA-A/C3/HAVCR2/LILRB1/IL7R/CARD9/MR1/BCL6/HLA-B/HLA-B/HLA-B/HLA-B/IL18/HLA-B/HLA-B/LILRB4/RIPK3/PTPRC/TRPM4/IL12RB1/HLA-DRB1/LILRB4/HLA-DRA/HLA-E/HLA-DRB1	42
MOLM13	Daunorubicin	UP	GO:0031341	regulation of cell killing	39/1378	223/20973	1.83106e-08	2.50032e-06	2.1515e-06	PRF1/CD1A/LAG3/KLRK1/SERPINB9/HLA-F/CEACAM1/LILRB1/CLEC7A/CFH/KLRC4/SLAMF6/KLRC2/CX3CR1/TYROBP/PIK3R6/ITGAM/HLA-A/STAP1/HAVCR2/LILRB1/IL7R/MR1/DNASE1/HLA-B/HLA-B/HLA-B/HLA-B/HLA-B/HLA-B/RIPK3/PTPRC/IL12RB1/HLA-DRB1/RASGRP1/ICAM1/HLA-DRA/HLA-E/HLA-DRB1	39
MOLM13	Daunorubicin	UP	GO:0016045	detection of bacterium	14/1378	36/20973	2.52157e-08	3.35922e-06	2.89058e-06	SSC5D/HLA-A/TLR1/NLRC4/NAIP/TLR6/HLA-B/HLA-B/HLA-B/HLA-B/HLA-B/HLA-B/HLA-DRB1/HLA-DRB1	14
MOLM13	Daunorubicin	UP	GO:0002819	regulation of adaptive immune response	44/1378	273/20973	2.90936e-08	3.72292e-06	3.20354e-06	HLA-DRB3/CD1A/IL10/HLA-F/CEACAM1/LILRB1/CD80/CLEC7A/RSAD2/IL4I1/TREM2/JAK3/TNFSF4/APLF/ADA/LILRB4/CD40/HLA-A/C3/HAVCR2/LILRB1/IL7R/CARD9/MR1/BCL6/HLA-B/HLA-B/HLA-B/HLA-B/IL18/HLA-B/HLA-B/LILRB4/RIPK3/PTPRC/TRPM4/IL12RB1/HLA-DRB1/LILRB4/HLA-DRA/TNFRSF14/HLA-E/HLA-DRB1/CD48	44
MOLM13	Daunorubicin	UP	GO:0001912	positive regulation of leukocyte mediated cytotoxicity	25/1378	109/20973	2.9309e-08	3.72292e-06	3.20354e-06	CD1A/LAG3/KLRK1/HLA-F/KLRC4/SLAMF6/KLRC2/TYROBP/ITGAM/HLA-A/STAP1/MR1/HLA-B/HLA-B/HLA-B/HLA-B/HLA-B/HLA-B/PTPRC/IL12RB1/HLA-DRB1/RASGRP1/HLA-DRA/HLA-E/HLA-DRB1	25
MOLM13	Daunorubicin	UP	GO:0009595	detection of biotic stimulus	18/1378	60/20973	3.04627e-08	3.76502e-06	3.23976e-06	YAP1/CLEC7A/TREM2/SSC5D/LY96/HLA-A/TLR1/NLRC4/NAIP/TLR6/HLA-B/HLA-B/HLA-B/HLA-B/HLA-B/HLA-B/HLA-DRB1/HLA-DRB1	18
MOLM13	Daunorubicin	UP	GO:0002709	regulation of T cell mediated immunity	30/1378	149/20973	3.11229e-08	3.76502e-06	3.23976e-06	HLA-DRB3/CD1A/HLA-F/CEACAM1/LILRB1/RSAD2/IL4I1/TNFSF4/LILRB4/HLA-A/LILRB1/IL7R/MR1/HLA-B/HLA-B/HLA-B/HLA-B/IL18/HLA-B/HLA-B/LILRB4/RIPK3/PTPRC/TRPM4/IL12RB1/HLA-DRB1/LILRB4/HLA-DRA/HLA-E/HLA-DRB1	30
MOLM13	Daunorubicin	UP	GO:0002695	negative regulation of leukocyte activation	42/1378	255/20973	3.17083e-08	3.76502e-06	3.23976e-06	LILRB2/LAG3/IL10/HLA-F/BLK/CEACAM1/LILRB1/HMOX1/CD80/AXL/LILRB2/PDCD1LG2/LGALS9C/LGALS9B/IL4I1/JAK3/TNFSF4/LST1/TSPAN32/CD86/LILRB4/TYROBP/IL2RA/HAVCR2/LILRB1/MILR1/FGL2/BCL6/VSIR/DLG5/LAPTM5/CNR2/LILRB4/GRN/SOCS1/PTPRC/HLA-DRB1/LILRB4/TNFRSF14/HLA-DRB1/CD84/CD74	42
MOLM13	Daunorubicin	UP	GO:0030098	lymphocyte differentiation	59/1378	425/20973	4.03934e-08	4.69423e-06	4.03934e-06	LILRB2/LAG3/CD8A/IL1A/IL10/MAFB/IL7/CCR7/CD80/AXL/LILRB2/KIT/CCR6/IRF4/RSAD2/IL4I1/CAMK4/JAK3/TNFSF4/BLNK/SLAMF6/CD79B/BCL3/ZNF683/RAG1/ADA/CD86/LILRB4/PIK3R6/IL2RA/FCER1G/CD3D/ZFP36L1/SLC46A2/IL7R/PRDM1/TNFSF9/MR1/FGL2/BCL6/TESPA1/VSIR/RELB/IL18/LILRB4/RHOH/SOCS1/RIPK3/PTPRC/IL12RB1/HLA-DRB1/RASGRP1/LILRB4/HLA-DRA/HLA-DRB1/PLCG2/CD19/PTGER4/CD74	59
MOLM13	Daunorubicin	UP	GO:0032609	interferon-gamma production	33/1378	177/20973	4.64057e-08	5.17282e-06	4.45116e-06	HLA-DPA1/KLRK1/IL10/EBI3/CCR7/LILRB1/AXL/CLEC7A/PDCD1LG2/LGALS9C/CD276/LGALS9B/TLR8/TNFSF4/SLAMF6/BCL3/TLR7/LILRB4/HLA-DPB1/HLA-A/HAVCR2/LILRB1/VSIR/LAPTM5/IL18/CD244/LILRB4/RIPK3/IL12RB1/HLA-DRB1/RASGRP1/LILRB4/HLA-DRB1	33
MOLM13	Daunorubicin	UP	GO:0032649	regulation of interferon-gamma production	33/1378	177/20973	4.64057e-08	5.17282e-06	4.45116e-06	HLA-DPA1/KLRK1/IL10/EBI3/CCR7/LILRB1/AXL/CLEC7A/PDCD1LG2/LGALS9C/CD276/LGALS9B/TLR8/TNFSF4/SLAMF6/BCL3/TLR7/LILRB4/HLA-DPB1/HLA-A/HAVCR2/LILRB1/VSIR/LAPTM5/IL18/CD244/LILRB4/RIPK3/IL12RB1/HLA-DRB1/RASGRP1/LILRB4/HLA-DRB1	33
MOLM13	Daunorubicin	UP	GO:0050777	negative regulation of immune response	44/1378	278/20973	5.02639e-08	5.49083e-06	4.7248e-06	IL10/SERPINB9/HLA-F/CEACAM1/LILRB1/HMOX1/IL4I1/TREM2/JAK3/TNFSF4/PLK2/IFI16/SRC/LILRB4/STAT2/HLA-A/HAVCR2/LILRB1/IL7R/DHX58/FGL2/BCL6/HLA-B/HLA-B/OAS1/HLA-B/HLA-B/GPX1/HLA-B/A2M/HLA-B/SAMHD1/LILRB4/GRN/HCK/NLRX1/PTPRC/HLA-DRB1/LILRB4/TNFRSF14/HLA-E/HLA-DRB1/CD84/OAS3	44
MOLM13	Daunorubicin	UP	GO:0002285	lymphocyte activation involved in immune response	39/1378	234/20973	7.04628e-08	7.54643e-06	6.49363e-06	HLA-DMB/HLA-DMB/IL10/HLA-F/CEACAM1/LILRB1/CD80/CCR6/IRF4/JAK3/TNFSF4/SLAMF6/BCL3/ZNF683/KLRC2/APLF/ADA/CD86/CD40/FCER1G/HAVCR2/LILRB1/FGL2/BCL6/GAPT/RELB/IL18/CD244/HLA-DMB/PTPRC/IL12RB1/HLA-DRB1/ICAM1/HLA-DRA/HLA-DRB1/PLCG2/CD19/PTGER4/CD74	39
MOLM13	Daunorubicin	UP	GO:0001910	regulation of leukocyte mediated cytotoxicity	36/1378	208/20973	8.40028e-08	8.82353e-06	7.59256e-06	CD1A/LAG3/KLRK1/SERPINB9/HLA-F/CEACAM1/LILRB1/KLRC4/SLAMF6/KLRC2/CX3CR1/TYROBP/PIK3R6/ITGAM/HLA-A/STAP1/HAVCR2/LILRB1/IL7R/MR1/DNASE1/HLA-B/HLA-B/HLA-B/HLA-B/HLA-B/HLA-B/RIPK3/PTPRC/IL12RB1/HLA-DRB1/RASGRP1/ICAM1/HLA-DRA/HLA-E/HLA-DRB1	36
MOLM13	Daunorubicin	UP	GO:0002274	myeloid leukocyte activation	43/1378	280/20973	1.7015e-07	1.75351e-05	1.50888e-05	IL10/BLK/HMOX1/KIT/IRF4/CRLF2/TREM2/CAMK4/TSPAN32/CSF1/LILRB4/CX3CR1/TYROBP/DHRS2/ITGAM/FCER1G/TLR1/LRRK2/STAP1/HAVCR2/S100A13/CXCL8/MILR1/TLR6/DNASE1/FES/RELB/IL18/CNR2/PTAFR/LILRB4/ADGRE2/GRN/RHOH/LAT/PTPRC/RASGRP1/LILRB4/PLCG2/CD84/AIF1/TMEM106A/CD74	43
MOLM13	Daunorubicin	UP	GO:0046634	regulation of alpha-beta T cell activation	30/1378	161/20973	1.89499e-07	1.91674e-05	1.64934e-05	HLA-DRB3/EBI3/LILRB1/CD80/IRF4/LGALS9C/LGALS9B/JAK3/TNFSF4/ZNF683/ADA/CD86/LILRB4/HLA-A/LILRB1/PRDM1/BCL6/VSIR/IL18/LILRB4/SOCS1/PTPRC/IL12RB1/HLA-DRB1/RASAL3/LILRB4/HLA-DRA/TNFRSF14/HLA-E/HLA-DRB1	30
MOLM13	Daunorubicin	UP	GO:0032635	interleukin-6 production	36/1378	216/20973	2.22073e-07	2.166e-05	1.86382e-05	LILRB2/IL1A/IL10/AFAP1L2/LILRB2/CLEC7A/GHRL/TLR8/TREM2/SCIMP/TNFSF4/TLR7/LILRB4/UCN/TYROBP/SIGLEC16/TLR1/DDX58/HAVCR2/CARD9/TLR6/HLA-B/HLA-B/HLA-B/HLA-B/HLA-B/PTAFR/HLA-B/LILRB4/NLRX1/LILRB4/PLCG2/CD84/AIF1/TMEM106A/CD74	36
MOLM13	Daunorubicin	UP	GO:0032675	regulation of interleukin-6 production	36/1378	216/20973	2.22073e-07	2.166e-05	1.86382e-05	LILRB2/IL1A/IL10/AFAP1L2/LILRB2/CLEC7A/GHRL/TLR8/TREM2/SCIMP/TNFSF4/TLR7/LILRB4/UCN/TYROBP/SIGLEC16/TLR1/DDX58/HAVCR2/CARD9/TLR6/HLA-B/HLA-B/HLA-B/HLA-B/HLA-B/PTAFR/HLA-B/LILRB4/NLRX1/LILRB4/PLCG2/CD84/AIF1/TMEM106A/CD74	36
MOLM13	Daunorubicin	UP	GO:0048002	antigen processing and presentation of peptide antigen	34/1378	200/20973	2.95724e-07	2.83377e-05	2.43843e-05	HLA-DPA1/HLA-DRB3/HLA-DMB/HLA-DMB/HLA-F/TREM2/HLA-DQA1/HLA-DQA1/HLA-DPB1/FCER1G/HLA-A/TAPBP/HLA-DMA/HLA-DMA/CTSF/MR1/HLA-C/HLA-B/HLA-B/HLA-B/HLA-DQB1/HLA-B/HLA-B/HLA-C/HLA-B/IFI30/HLA-C/HLA-C/HLA-DMB/HLA-DRB1/HLA-DRA/HLA-E/HLA-DRB1/CD74	34
MOLM13	Daunorubicin	UP	GO:0051607	defense response to virus	49/1378	346/20973	3.07963e-07	2.90016e-05	2.49556e-05	PRF1/IFI27/LILRB1/APOBEC3F/APOBEC3H/NLRP1/TRIM6/IFI44L/RSAD2/TRIM22/TLR8/APOBEC3G/CCDC92/BIRC3/ITGAX/TLR7/OAS2/IFIT5/TSPAN32/MARCHF2/IFI16/AIM2/ZDHHC1/SHFL/TRIM34/STAT2/CD40/CCDC92/IFI6/DDX58/LILRB1/DHX58/CARD9/MX1/FGL2/MOV10/OAS1/TRIM38/SENP7/SAMHD1/APOBEC3C/NLRX1/RIPK3/PTPRC/IRF9/IL12RB1/DDIT4/GBP3/OAS3	49
MOLM13	Daunorubicin	UP	GO:0002249	lymphocyte anergy	9/1378	17/20973	3.33789e-07	2.91528e-05	2.50857e-05	LILRB4/HLA-B/HLA-B/HLA-B/HLA-B/HLA-B/HLA-B/LILRB4/LILRB4	9
MOLM13	Daunorubicin	UP	GO:0002667	regulation of T cell anergy	9/1378	17/20973	3.33789e-07	2.91528e-05	2.50857e-05	LILRB4/HLA-B/HLA-B/HLA-B/HLA-B/HLA-B/HLA-B/LILRB4/LILRB4	9
MOLM13	Daunorubicin	UP	GO:0002870	T cell anergy	9/1378	17/20973	3.33789e-07	2.91528e-05	2.50857e-05	LILRB4/HLA-B/HLA-B/HLA-B/HLA-B/HLA-B/HLA-B/LILRB4/LILRB4	9
MOLM13	Daunorubicin	UP	GO:0002911	regulation of lymphocyte anergy	9/1378	17/20973	3.33789e-07	2.91528e-05	2.50857e-05	LILRB4/HLA-B/HLA-B/HLA-B/HLA-B/HLA-B/HLA-B/LILRB4/LILRB4	9
MOLM13	Daunorubicin	UP	GO:0140546	defense response to symbiont	49/1378	347/20973	3.36255e-07	2.91528e-05	2.50857e-05	PRF1/IFI27/LILRB1/APOBEC3F/APOBEC3H/NLRP1/TRIM6/IFI44L/RSAD2/TRIM22/TLR8/APOBEC3G/CCDC92/BIRC3/ITGAX/TLR7/OAS2/IFIT5/TSPAN32/MARCHF2/IFI16/AIM2/ZDHHC1/SHFL/TRIM34/STAT2/CD40/CCDC92/IFI6/DDX58/LILRB1/DHX58/CARD9/MX1/FGL2/MOV10/OAS1/TRIM38/SENP7/SAMHD1/APOBEC3C/NLRX1/RIPK3/PTPRC/IRF9/IL12RB1/DDIT4/GBP3/OAS3	49
MOLM13	Daunorubicin	UP	GO:0002573	myeloid leukocyte differentiation	40/1378	259/20973	3.90284e-07	3.33083e-05	2.86615e-05	SIGLEC15/MAFB/LIF/CCR7/CEACAM1/LILRB1/BGLAP/KIT/IRF4/KITLG/TREM2/CAMK4/OSCAR/LRRC17/OSCAR/GPR68/ZBTB46/FOS/CSF1/IFI16/SRC/LILRB4/TYROBP/DHRS2/ZFP36L1/LILRB1/CSF1R/TNFRSF11A/PDE1B/OCSTAMP/FES/RELB/CD109/LILRB4/TRIB1/HLA-DRB1/LILRB4/HLA-DRB1/CD74/EVI2B	40
MOLM13	Daunorubicin	UP	GO:0050868	negative regulation of T cell activation	30/1378	167/20973	4.32372e-07	3.63325e-05	3.12638e-05	LILRB2/LAG3/IL10/CEACAM1/LILRB1/CD80/LILRB2/PDCD1LG2/LGALS9C/LGALS9B/IL4I1/JAK3/TNFSF4/CD86/LILRB4/IL2RA/HAVCR2/LILRB1/FGL2/BCL6/VSIR/DLG5/LAPTM5/LILRB4/SOCS1/HLA-DRB1/LILRB4/TNFRSF14/HLA-DRB1/CD74	30
MOLM13	Daunorubicin	UP	GO:0046631	alpha-beta T cell activation	35/1378	215/20973	5.79987e-07	4.79983e-05	4.13021e-05	HLA-DRB3/EBI3/LILRB1/CD80/IRF4/LGALS9C/RSAD2/LGALS9B/JAK3/TNFSF4/SLAMF6/BCL3/ZNF683/ADA/CD86/LILRB4/HLA-A/LILRB1/PRDM1/BCL6/VSIR/RELB/IL18/LILRB4/SOCS1/PTPRC/IL12RB1/HLA-DRB1/RASAL3/LILRB4/HLA-DRA/TNFRSF14/HLA-E/HLA-DRB1/PTGER4	35
MOLM13	Daunorubicin	UP	GO:0002664	regulation of T cell tolerance induction	12/1378	33/20973	5.99564e-07	4.88779e-05	4.2059e-05	LILRB2/LILRB2/LILRB4/IL2RA/HLA-B/HLA-B/HLA-B/HLA-B/HLA-B/HLA-B/LILRB4/LILRB4	12
MOLM13	Daunorubicin	UP	GO:0002705	positive regulation of leukocyte mediated immunity	38/1378	245/20973	6.78127e-07	5.44696e-05	4.68706e-05	HLA-DRB3/CD1A/LAG3/KLRK1/HLA-F/KIT/CLEC7A/RSAD2/TREM2/SCIMP/TNFSF4/KLRC4/SLAMF6/KLRC2/TYROBP/ITGAM/CD40/HLA-A/STAP1/DDX58/C3/MR1/HLA-B/HLA-B/HLA-B/HLA-B/IL18/HLA-B/PTAFR/HLA-B/PTPRC/IL12RB1/HLA-DRB1/RASGRP1/HLA-DRA/HLA-E/HLA-DRB1/PLCG2	38
MOLM13	Daunorubicin	UP	GO:0001914	regulation of T cell mediated cytotoxicity	21/1378	95/20973	7.09709e-07	5.61802e-05	4.83425e-05	CD1A/HLA-F/CEACAM1/LILRB1/HLA-A/LILRB1/IL7R/MR1/HLA-B/HLA-B/HLA-B/HLA-B/HLA-B/HLA-B/RIPK3/PTPRC/IL12RB1/HLA-DRB1/HLA-DRA/HLA-E/HLA-DRB1	21
MOLM13	Daunorubicin	UP	GO:0032689	negative regulation of interferon-gamma production	16/1378	59/20973	8.17898e-07	6.38194e-05	5.4916e-05	IL10/LILRB1/AXL/PDCD1LG2/LGALS9C/LGALS9B/TNFSF4/LILRB4/HAVCR2/LILRB1/VSIR/LAPTM5/LILRB4/HLA-DRB1/LILRB4/HLA-DRB1	16
MOLM13	Daunorubicin	UP	GO:0097028	dendritic cell differentiation	19/1378	81/20973	9.10093e-07	7.00131e-05	6.02456e-05	LILRB2/BLK/CCR7/LILRB1/AXL/LILRB2/IRF4/TREM2/CAMK4/ZBTB46/DHRS2/LILRB1/HLA-B/HLA-B/RELB/HLA-B/HLA-B/HLA-B/HLA-B	19
MOLM13	Daunorubicin	UP	GO:0002706	regulation of lymphocyte mediated immunity	45/1378	318/20973	9.46127e-07	7.17742e-05	6.17611e-05	HLA-DRB3/CD1A/LAG3/KLRK1/IL10/SERPINB9/HLA-F/CEACAM1/LILRB1/RSAD2/IL4I1/TREM2/TNFSF4/KLRC4/SLAMF6/KLRC2/APLF/LILRB4/PIK3R6/CD40/HLA-A/C3/HAVCR2/LILRB1/IL7R/MR1/BCL6/HLA-B/HLA-B/HLA-B/HLA-B/IL18/HLA-B/HLA-B/LILRB4/RIPK3/PTPRC/TRPM4/IL12RB1/HLA-DRB1/RASGRP1/LILRB4/HLA-DRA/HLA-E/HLA-DRB1	45
MOLM13	Daunorubicin	UP	GO:0042102	positive regulation of T cell proliferation	28/1378	156/20973	1.05569e-06	7.89888e-05	6.79691e-05	LILRB2/HLA-DPA1/HLA-DMB/HLA-DMB/IL1A/EBI3/CD6/CD80/LILRB2/PDCD1LG2/CD276/JAK3/TNFSF4/CD86/CCDC88B/HLA-DPB1/IL2RA/HLA-A/HAVCR2/CD70/TNFSF9/IL18/HLA-DMB/PTPRC/IL12RB1/RASAL3/HLA-E/AIF1	28
MOLM13	Daunorubicin	UP	GO:0002286	T cell activation involved in immune response	26/1378	139/20973	1.12804e-06	8.32617e-05	7.16459e-05	HLA-DMB/HLA-DMB/CEACAM1/LILRB1/CD80/IRF4/JAK3/TNFSF4/SLAMF6/BCL3/CD86/FCER1G/HAVCR2/LILRB1/FGL2/BCL6/RELB/IL18/HLA-DMB/IL12RB1/HLA-DRB1/ICAM1/HLA-DRA/HLA-DRB1/PTGER4/CD74	26
MOLM13	Daunorubicin	UP	GO:0002517	T cell tolerance induction	12/1378	35/20973	1.24677e-06	8.89273e-05	7.65211e-05	LILRB2/LILRB2/LILRB4/IL2RA/HLA-B/HLA-B/HLA-B/HLA-B/HLA-B/HLA-B/LILRB4/LILRB4	12
MOLM13	Daunorubicin	UP	GO:0002643	regulation of tolerance induction	13/1378	41/20973	1.24839e-06	8.89273e-05	7.65211e-05	LILRB2/LILRB2/LILRB4/IL2RA/HAVCR2/HLA-B/HLA-B/HLA-B/HLA-B/HLA-B/HLA-B/LILRB4/LILRB4	13
MOLM13	Daunorubicin	UP	GO:0051250	negative regulation of lymphocyte activation	35/1378	222/20973	1.25364e-06	8.89273e-05	7.65211e-05	LILRB2/LAG3/IL10/HLA-F/BLK/CEACAM1/LILRB1/CD80/AXL/LILRB2/PDCD1LG2/LGALS9C/LGALS9B/IL4I1/JAK3/TNFSF4/LST1/CD86/LILRB4/TYROBP/IL2RA/HAVCR2/LILRB1/FGL2/BCL6/VSIR/DLG5/LAPTM5/LILRB4/SOCS1/HLA-DRB1/LILRB4/TNFRSF14/HLA-DRB1/CD74	35
MOLM13	Daunorubicin	UP	GO:0045088	regulation of innate immune response	48/1378	353/20973	1.33695e-06	9.3621e-05	8.056e-05	LAG3/PYHIN1/KLRK1/SERPINB9/HLA-F/CEACAM1/LILRB1/CLEC7A/TRIM6/TLR8/TREM2/CFH/NCF1/KLRC4/SLAMF6/BIRC3/KLRC2/IFI16/AIM2/SRC/TYROBP/PIK3R6/STAT2/HLA-A/HAVCR2/NLRC4/APOE/LILRB1/DHX58/IRGM/CARD9/HLA-B/HLA-B/OAS1/HLA-B/HLA-B/HLA-B/A2M/HLA-B/SAMHD1/GRN/HCK/SOCS1/NLRX1/RASGRP1/HLA-E/PLCG2/OAS3	48
MOLM13	Daunorubicin	UP	GO:0001909	leukocyte mediated cytotoxicity	42/1378	292/20973	1.4039e-06	9.70647e-05	8.35232e-05	TUBB/PRF1/CD1A/LAG3/KLRK1/SERPINB9/FCGR3A/HLA-F/CEACAM1/LILRB1/SLAMF7/KLRC4/SLAMF6/KLRC2/CX3CR1/TYROBP/PIK3R6/ITGAM/HLA-A/STAP1/HAVCR2/LILRB1/IL7R/MR1/DNASE1/HLA-B/HLA-B/HLA-B/HLA-B/IL18/HLA-B/HLA-B/RNF19B/RIPK3/PTPRC/IL12RB1/HLA-DRB1/RASGRP1/ICAM1/HLA-DRA/HLA-E/HLA-DRB1	42
MOLM13	Daunorubicin	UP	GO:0001913	T cell mediated cytotoxicity	22/1378	107/20973	1.43812e-06	9.81875e-05	8.44895e-05	PRF1/CD1A/HLA-F/CEACAM1/LILRB1/HLA-A/LILRB1/IL7R/MR1/HLA-B/HLA-B/HLA-B/HLA-B/HLA-B/HLA-B/RIPK3/PTPRC/IL12RB1/HLA-DRB1/HLA-DRA/HLA-E/HLA-DRB1	22
MOLM13	Daunorubicin	UP	GO:0042130	negative regulation of T cell proliferation	21/1378	100/20973	1.72853e-06	0.000116559	0.000100298	LILRB2/IL10/LILRB1/CD80/LILRB2/PDCD1LG2/LGALS9C/LGALS9B/IL4I1/CD86/LILRB4/IL2RA/HAVCR2/LILRB1/VSIR/DLG5/LILRB4/HLA-DRB1/LILRB4/TNFRSF14/HLA-DRB1	21
MOLM13	Daunorubicin	UP	GO:0050672	negative regulation of lymphocyte proliferation	24/1378	125/20973	1.77857e-06	0.00011847	0.000101942	LILRB2/IL10/BLK/LILRB1/CD80/LILRB2/PDCD1LG2/LGALS9C/LGALS9B/IL4I1/LST1/CD86/LILRB4/TYROBP/IL2RA/HAVCR2/LILRB1/VSIR/DLG5/LILRB4/HLA-DRB1/LILRB4/TNFRSF14/HLA-DRB1	24
MOLM13	Daunorubicin	UP	GO:0032945	negative regulation of mononuclear cell proliferation	24/1378	126/20973	2.06201e-06	0.000135695	0.000116765	LILRB2/IL10/BLK/LILRB1/CD80/LILRB2/PDCD1LG2/LGALS9C/LGALS9B/IL4I1/LST1/CD86/LILRB4/TYROBP/IL2RA/HAVCR2/LILRB1/VSIR/DLG5/LILRB4/HLA-DRB1/LILRB4/TNFRSF14/HLA-DRB1	24
MOLM13	Daunorubicin	UP	GO:0002761	regulation of myeloid leukocyte differentiation	26/1378	145/20973	2.58028e-06	0.000167779	0.000144373	MAFB/LIF/CEACAM1/LILRB1/BGLAP/KITLG/TREM2/CAMK4/LRRC17/GPR68/ZBTB46/FOS/CSF1/LILRB4/TYROBP/ZFP36L1/LILRB1/OCSTAMP/FES/LILRB4/TRIB1/HLA-DRB1/LILRB4/HLA-DRB1/CD74/EVI2B	26
MOLM13	Daunorubicin	UP	GO:0007162	negative regulation of cell adhesion	49/1378	373/20973	2.82391e-06	0.000181461	0.000156146	LILRB2/TGFBI/LAG3/IL10/PLXNB3/PLXNA2/CEACAM1/LILRB1/CD80/LILRB2/SERPINE1/PDCD1LG2/LGALS9C/LGALS9B/IL4I1/JAK3/TNFSF4/ABAT/PTPRO/CD86/SRC/CD9/LILRB4/IL2RA/HAVCR2/LILRB1/MMP2/FGL2/BCL6/PLXNB2/MUC1/VSIR/DLG5/LAPTM5/LILRB4/PLXNC1/LPXN/SOCS1/SPINT2/NOTCH1/PTPRC/HLA-DRB1/ACER2/LILRB4/TNFRSF14/EPB41L5/HLA-DRB1/CD74/CYP1B1	49
MOLM13	Daunorubicin	UP	GO:0009615	response to virus	57/1378	460/20973	2.91773e-06	0.00018531	0.000159457	PRF1/IFI27/LILRB1/APOBEC3F/APOBEC3H/NLRP1/ACTA2/TRIM6/IFI44L/RSAD2/TRIM22/TLR8/VWCE/APOBEC3G/TNFSF4/IFI44/CCDC92/BCL3/BIRC3/ITGAX/TLR7/OAS2/IFIT5/TSPAN32/MARCHF2/IFI16/AIM2/SRC/ZDHHC1/SHFL/TRIM34/STAT2/CD40/CCDC92/IFI6/DDX58/LILRB1/DHX58/IRGM/CARD9/MX1/FGL2/MOV10/OAS1/TRIM38/SENP7/SAMHD1/APOBEC3C/NLRX1/RIPK3/PTPRC/IRF9/IL12RB1/SMPD1/DDIT4/GBP3/OAS3	57
MOLM13	Daunorubicin	UP	GO:0002484	antigen processing and presentation of endogenous peptide antigen via MHC class I via ER pathway	13/1378	44/20973	3.05603e-06	0.000189682	0.00016322	HLA-F/HLA-A/HLA-C/HLA-B/HLA-B/HLA-B/HLA-B/HLA-B/HLA-C/HLA-B/HLA-C/HLA-C/HLA-E	13
MOLM13	Daunorubicin	UP	GO:0002486	antigen processing and presentation of endogenous peptide antigen via MHC class I via ER pathway, TAP-independent	13/1378	44/20973	3.05603e-06	0.000189682	0.00016322	HLA-F/HLA-A/HLA-C/HLA-B/HLA-B/HLA-B/HLA-B/HLA-B/HLA-C/HLA-B/HLA-C/HLA-C/HLA-E	13
MOLM13	Daunorubicin	UP	GO:0002347	response to tumor cell	15/1378	58/20973	3.44789e-06	0.000207104	0.000178211	HLA-DRB3/PRF1/CEACAM1/DLEC1/IL4I1/ABI3/CASC2/HLA-A/HAVCR2/MR1/LAPTM5/TXNIP/NOTCH1/HLA-DRB1/HLA-DRB1	15
MOLM13	Daunorubicin	UP	GO:0032615	interleukin-12 production	20/1378	96/20973	3.45048e-06	0.000207104	0.000178211	IL10/CCR7/LILRB1/CLEC7A/TLR8/ACP5/SCIMP/JAK3/TNFSF4/LTB/CD40/LILRB1/HLA-B/HLA-B/HLA-B/HLA-B/LAPTM5/HLA-B/HLA-B/PLCG2	20
MOLM13	Daunorubicin	UP	GO:0032655	regulation of interleukin-12 production	20/1378	96/20973	3.45048e-06	0.000207104	0.000178211	IL10/CCR7/LILRB1/CLEC7A/TLR8/ACP5/SCIMP/JAK3/TNFSF4/LTB/CD40/LILRB1/HLA-B/HLA-B/HLA-B/HLA-B/LAPTM5/HLA-B/HLA-B/PLCG2	20
MOLM13	Daunorubicin	UP	GO:0002507	tolerance induction	15/1378	59/20973	4.34448e-06	0.00025793	0.000221946	LILRB2/BLK/LILRB2/LILRB4/IL2RA/HAVCR2/HLA-B/HLA-B/HLA-B/HLA-B/HLA-B/HLA-B/LILRB4/LILRB4/HLA-E	15
MOLM13	Daunorubicin	UP	GO:1903038	negative regulation of leukocyte cell-cell adhesion	30/1378	186/20973	4.40046e-06	0.000258444	0.000222389	LILRB2/LAG3/IL10/CEACAM1/LILRB1/CD80/LILRB2/PDCD1LG2/LGALS9C/LGALS9B/IL4I1/JAK3/TNFSF4/CD86/LILRB4/IL2RA/HAVCR2/LILRB1/FGL2/BCL6/VSIR/DLG5/LAPTM5/LILRB4/SOCS1/HLA-DRB1/LILRB4/TNFRSF14/HLA-DRB1/CD74	30
MOLM13	Daunorubicin	UP	GO:0018108	peptidyl-tyrosine phosphorylation	52/1378	413/20973	4.96334e-06	0.000288401	0.000248167	DDR1/TNK1/IL7/LIF/BLK/AFAP1L2/CD80/AXL/KIT/CLEC7A/KITLG/TGFA/GHRL/FGFR3/TREM2/JAK3/DLG3/NCF1/CSPG4/NRP1/ALKAL1/PTK6/AATK/HIPK2/SRC/LILRB4/MVP/DOK7/CD40/STAP1/CASS4/ENPP2/EPHB3/CSF1R/CADM4/EPHB6/EPHA1/PDGFA/FES/IL18/CD44/LILRB4/PPP2R5B/HCK/SOCS1/PTPRC/SOCS3/LILRB4/TESK2/TNFRSF14/PLCG2/CD74	52
MOLM13	Daunorubicin	UP	GO:0031295	T cell costimulation	14/1378	53/20973	5.55371e-06	0.000319309	0.000274762	LILRB2/DPP4/KLRK1/CCR7/CD80/LILRB2/PDCD1LG2/TNFSF4/CD86/SRC/LILRB4/LILRB4/LILRB4/TNFRSF14	14
MOLM13	Daunorubicin	UP	GO:0046637	regulation of alpha-beta T cell differentiation	18/1378	83/20973	5.79586e-06	0.000329761	0.000283756	CD80/IRF4/JAK3/TNFSF4/ZNF683/ADA/CD86/LILRB4/PRDM1/BCL6/IL18/LILRB4/SOCS1/IL12RB1/HLA-DRB1/LILRB4/HLA-DRA/HLA-DRB1	18
MOLM13	Daunorubicin	UP	GO:0018212	peptidyl-tyrosine modification	52/1378	416/20973	6.11508e-06	0.000343235	0.000295351	DDR1/TNK1/IL7/LIF/BLK/AFAP1L2/CD80/AXL/KIT/CLEC7A/KITLG/TGFA/GHRL/FGFR3/TREM2/JAK3/DLG3/NCF1/CSPG4/NRP1/ALKAL1/PTK6/AATK/HIPK2/SRC/LILRB4/MVP/DOK7/CD40/STAP1/CASS4/ENPP2/EPHB3/CSF1R/CADM4/EPHB6/EPHA1/PDGFA/FES/IL18/CD44/LILRB4/PPP2R5B/HCK/SOCS1/PTPRC/SOCS3/LILRB4/TESK2/TNFRSF14/PLCG2/CD74	52
MOLM13	Daunorubicin	UP	GO:0001906	cell killing	47/1378	362/20973	6.15838e-06	0.000343235	0.000295351	TUBB/PRF1/CD1A/LAG3/KLRK1/SERPINB9/FCGR3A/HLA-F/CEACAM1/LILRB1/SLAMF7/CLEC7A/H2BC12/CFH/H2BC11/KLRC4/SLAMF6/KLRC2/CX3CR1/TYROBP/PIK3R6/ITGAM/HLA-A/STAP1/C3/HAVCR2/LILRB1/IL7R/MR1/DNASE1/HLA-B/HLA-B/HLA-B/HLA-B/IL18/HLA-B/HLA-B/RNF19B/RIPK3/PTPRC/IL12RB1/HLA-DRB1/RASGRP1/ICAM1/HLA-DRA/HLA-E/HLA-DRB1	47
MOLM13	Daunorubicin	UP	GO:2000523	regulation of T cell costimulation	7/1378	13/20973	6.28467e-06	0.000344949	0.000296825	LILRB2/CCR7/LILRB2/TNFSF4/LILRB4/LILRB4/LILRB4	7
MOLM13	Daunorubicin	UP	GO:0070664	negative regulation of leukocyte proliferation	24/1378	134/20973	6.31543e-06	0.000344949	0.000296825	LILRB2/IL10/BLK/LILRB1/CD80/LILRB2/PDCD1LG2/LGALS9C/LGALS9B/IL4I1/LST1/CD86/LILRB4/TYROBP/IL2RA/HAVCR2/LILRB1/VSIR/DLG5/LILRB4/HLA-DRB1/LILRB4/TNFRSF14/HLA-DRB1	24
MOLM13	Daunorubicin	UP	GO:0002444	myeloid leukocyte mediated immunity	22/1378	117/20973	6.74573e-06	0.000364804	0.00031391	SERPINB9/FCGR3A/BLK/HMOX1/KIT/CX3CR1/TYROBP/ITGAM/STAP1/DDX58/C3/S100A13/MILR1/CARD9/DNASE1/FES/PTAFR/ADGRE2/LAT/RASGRP1/HLA-E/CD84	22
MOLM13	Daunorubicin	UP	GO:0002275	myeloid cell activation involved in immune response	20/1378	101/20973	7.78575e-06	0.000416919	0.000358755	BLK/HMOX1/KIT/TREM2/CX3CR1/TYROBP/ITGAM/FCER1G/HAVCR2/S100A13/MILR1/DNASE1/FES/PTAFR/ADGRE2/GRN/LAT/RASGRP1/PLCG2/CD84	20
MOLM13	Daunorubicin	UP	GO:0046632	alpha-beta T cell differentiation	23/1378	127/20973	8.08173e-06	0.000426591	0.000367078	CD80/IRF4/RSAD2/JAK3/TNFSF4/SLAMF6/BCL3/ZNF683/ADA/CD86/LILRB4/PRDM1/BCL6/RELB/IL18/LILRB4/SOCS1/IL12RB1/HLA-DRB1/LILRB4/HLA-DRA/HLA-DRB1/PTGER4	23
MOLM13	Daunorubicin	UP	GO:0019883	antigen processing and presentation of endogenous antigen	19/1378	93/20973	8.12258e-06	0.000426591	0.000367078	CD1A/HLA-F/HLA-A/TAPBP/HLA-C/HLA-B/HLA-B/HLA-B/HLA-B/HLA-B/HLA-C/HLA-B/HLA-C/HLA-C/HLA-DRB1/HLA-DRA/HLA-E/HLA-DRB1/CD74	19
MOLM13	Daunorubicin	UP	GO:0031294	lymphocyte costimulation	14/1378	55/20973	8.88605e-06	0.000458517	0.00039455	LILRB2/DPP4/KLRK1/CCR7/CD80/LILRB2/PDCD1LG2/TNFSF4/CD86/SRC/LILRB4/LILRB4/LILRB4/TNFRSF14	14
MOLM13	Daunorubicin	UP	GO:0060326	cell chemotaxis	47/1378	367/20973	8.89835e-06	0.000458517	0.00039455	DPP4/KLRK1/IL10/PLXNB3/CCR7/KIT/CCR6/GAB1/SERPINE1/ALOX5/CCR3/DAPK2/FGF2/CXCR1/FGF18/PGF/PTPRO/NRP1/CCL23/CXCR3/C3AR1/CSF1/JAML/CX3CR1/FCER1G/PIP5K1C/STAP1/CCL2/CCR5/CSF1R/CXCL8/TNFRSF11A/HSD3B7/CXCL16/CCRL2/CNR2/PADI2/RAB13/CSF3R/ADGRE2/BIN2/NOTCH1/TRPM4/AIF1/RIN3/CD74/CAMK1D	47
MOLM13	Daunorubicin	UP	GO:0050730	regulation of peptidyl-tyrosine phosphorylation	39/1378	288/20973	1.40462e-05	0.000712196	0.000612838	IL7/LIF/AFAP1L2/CD80/KIT/CLEC7A/KITLG/TGFA/GHRL/FGFR3/TREM2/DLG3/NCF1/CSPG4/NRP1/ALKAL1/PTK6/SRC/LILRB4/MVP/DOK7/CD40/STAP1/CASS4/ENPP2/CSF1R/CADM4/PDGFA/IL18/CD44/LILRB4/PPP2R5B/SOCS1/PTPRC/SOCS3/LILRB4/TNFRSF14/PLCG2/CD74	39
MOLM13	Daunorubicin	UP	GO:0002685	regulation of leukocyte migration	36/1378	257/20973	1.40822e-05	0.000712196	0.000612838	IL1A/DPP4/KLRK1/CCR7/HMOX1/CCR6/SMPD3/KITLG/PLVAP/SERPINE1/TREM2/DAPK2/GCSAML/PGF/CXCR3/C3AR1/ADA/CSF1/CD9/CX3CR1/STAP1/CCL2/GCSAM/CSF1R/CXCL8/PTAFR/PADI2/RHOH/RIPK3/ICAM1/TNFRSF14/AIF1/RIN3/PTGER4/CD74/CAMK1D	36
MOLM13	Daunorubicin	UP	GO:0002711	positive regulation of T cell mediated immunity	20/1378	105/20973	1.42914e-05	0.000716143	0.000616235	HLA-DRB3/CD1A/HLA-F/RSAD2/TNFSF4/HLA-A/MR1/HLA-B/HLA-B/HLA-B/HLA-B/IL18/HLA-B/HLA-B/PTPRC/IL12RB1/HLA-DRB1/HLA-DRA/HLA-E/HLA-DRB1	20
MOLM13	Daunorubicin	UP	GO:0045730	respiratory burst	11/1378	37/20973	1.6484e-05	0.000818503	0.000704315	CLEC7A/NCF1C/NCF1B/TREM2/NCF1/NOXA1/CD52/NCF2/GRN/HCK/CAMK1D	11
MOLM13	Daunorubicin	UP	GO:0002704	negative regulation of leukocyte mediated immunity	25/1378	151/20973	1.69681e-05	0.000834954	0.00071847	SERPINB9/HLA-F/CEACAM1/LILRB1/HMOX1/IL4I1/JAK3/LILRB4/CX3CR1/HLA-A/HAVCR2/LILRB1/IL7R/BCL6/HLA-B/HLA-B/HLA-B/HLA-B/HLA-B/HLA-B/LILRB4/PTPRC/LILRB4/HLA-E/CD84	25
MOLM13	Daunorubicin	UP	GO:0001916	positive regulation of T cell mediated cytotoxicity	16/1378	74/20973	1.9669e-05	0.000959215	0.000825396	CD1A/HLA-F/HLA-A/MR1/HLA-B/HLA-B/HLA-B/HLA-B/HLA-B/HLA-B/PTPRC/IL12RB1/HLA-DRB1/HLA-DRA/HLA-E/HLA-DRB1	16
MOLM13	Daunorubicin	UP	GO:0071706	tumor necrosis factor superfamily cytokine production	34/1378	242/20973	2.26457e-05	0.00108501	0.00093364	IL1A/IL10/LILRB1/AXL/CLEC7A/GHRL/ACP5/TREM2/BCL3/OAS2/LY96/CD86/LILRB4/CX3CR1/TYROBP/TLR1/LRRK2/DDX58/HAVCR2/LILRB1/CARD9/VSIR/OAS1/ZFP36/PTAFR/LILRB4/PTPRC/RASGRP1/LILRB4/HLA-E/PLCG2/CD84/TMEM106A/OAS3	34
MOLM13	Daunorubicin	UP	GO:1903555	regulation of tumor necrosis factor superfamily cytokine production	34/1378	242/20973	2.26457e-05	0.00108501	0.00093364	IL1A/IL10/LILRB1/AXL/CLEC7A/GHRL/ACP5/TREM2/BCL3/OAS2/LY96/CD86/LILRB4/CX3CR1/TYROBP/TLR1/LRRK2/DDX58/HAVCR2/LILRB1/CARD9/VSIR/OAS1/ZFP36/PTAFR/LILRB4/PTPRC/RASGRP1/LILRB4/HLA-E/PLCG2/CD84/TMEM106A/OAS3	34
MOLM13	Daunorubicin	UP	GO:0050854	regulation of antigen receptor-mediated signaling pathway	16/1378	75/20973	2.34942e-05	0.00111587	0.000960198	BLK/CCR7/CEACAM1/PVRIG/GCSAML/ADA/LILRB4/STAP1/GCSAM/TESPA1/LAPTM5/LILRB4/LPXN/PTPRC/LILRB4/CD19	16
MOLM13	Daunorubicin	UP	GO:0002237	response to molecule of bacterial origin	51/1378	426/20973	2.45798e-05	0.00115737	0.000995908	LILRB2/IL1A/KLRK1/IL10/CCR7/CD6/LILRB1/CD80/AXL/LILRB2/TRIM6/SERPINE1/PDCD1LG2/ADM/ACP5/TREM2/SCIMP/TNFSF4/SSC5D/ABCA1/FOS/LY96/CD86/SRC/CX3CR1/IL10RA/TLR1/STAP1/HAVCR2/CCL2/LILRB1/CCR5/CXCL8/PTGIR/IRGM/CARD9/ADAMTS13/TNFRSF11A/TLR6/LY86/ZFP36/IL18/CNR2/PTAFR/CD68/TRIB1/HCK/NOTCH1/PLCG2/PTGER4/IL18BP	51
MOLM13	Daunorubicin	UP	GO:0007249	I-kappaB kinase/NF-kappaB signaling	43/1378	338/20973	2.48057e-05	0.00115802	0.000996468	IL1A/CCR7/HMOX1/CLEC7A/TRIM6/APOL3/TNFRSF19/TRIM22/TLR8/EDA2R/TREM2/PLK2/BCL3/BIRC3/RHOC/TLR7/IFIT5/SLC44A2/LILRB4/CX3CR1/TRIM34/CD40/TIFAB/S100A13/CARD9/TLR6/TNFRSF10B/RELB/TRIM38/LILRB4/RHOH/NLRX1/TRAF1/RIPK3/MIB2/HLA-DRB1/S100A4/OPTN/LILRB4/HLA-DRB1/PLCG2/TMEM106A/CD74	43
MOLM13	Daunorubicin	UP	GO:0071216	cellular response to biotic stimulus	40/1378	306/20973	2.52023e-05	0.00116251	0.00100033	LILRB2/IL1A/KLRK1/IL10/CD6/LILRB1/CD80/AXL/LILRB2/CLEC7A/SERPINE1/PDCD1LG2/TREM2/SCIMP/TNFSF4/ABCA1/LY96/CD86/SRC/CX3CR1/TLR1/STAP1/HAVCR2/CCL2/LILRB1/CCR5/CXCL8/IRGM/ADAMTS13/TLR6/LY86/ZFP36/IL18/PTAFR/CD68/TXNIP/TRIB1/HCK/NOTCH1/PLCG2	40
MOLM13	Daunorubicin	UP	GO:0031348	negative regulation of defense response	46/1378	371/20973	2.53275e-05	0.00116251	0.00100033	IL10/SERPINB9/HLA-F/CEACAM1/LILRB1/GHRL/ALOX5/ACP5/TREM2/PROC/PLK2/ADA/IFI16/SRC/STAT2/IL2RA/HLA-A/HAVCR2/APOE/LILRB1/DHX58/FGL2/HLA-B/HLA-B/OAS1/HLA-B/ZFP36/HLA-B/GPX1/HLA-B/SERPINF1/TRIM38/CNR2/A2M/HLA-B/SAMHD1/GRN/HCK/NLRX1/PTPRC/SOCS3/HLA-DRB1/HLA-E/HLA-DRB1/OAS3/PTGER4	46
MOLM13	Daunorubicin	UP	GO:0002698	negative regulation of immune effector process	30/1378	203/20973	2.55538e-05	0.00116312	0.00100086	IL10/SERPINB9/HLA-F/CEACAM1/LILRB1/HMOX1/IL4I1/JAK3/TNFSF4/LILRB4/CX3CR1/HLA-A/HAVCR2/LILRB1/IL7R/FGL2/BCL6/HLA-B/HLA-B/HLA-B/HLA-B/HLA-B/A2M/HLA-B/LILRB4/GRN/PTPRC/LILRB4/HLA-E/CD84	30
MOLM13	Daunorubicin	UP	GO:0045589	regulation of regulatory T cell differentiation	14/1378	60/20973	2.59877e-05	0.0011731	0.00100944	LILRB2/LAG3/LILRB2/IL4I1/TNFSF4/LILRB4/BCL6/VSIR/LILRB4/SOCS1/HLA-DRB1/LILRB4/HLA-DRA/HLA-DRB1	14
MOLM13	Daunorubicin	UP	GO:0002763	positive regulation of myeloid leukocyte differentiation	15/1378	68/20973	2.76251e-05	0.00123679	0.00106424	LIF/KITLG/TREM2/GPR68/FOS/CSF1/TYROBP/ZFP36L1/OCSTAMP/FES/TRIB1/HLA-DRB1/HLA-DRB1/CD74/EVI2B	15
MOLM13	Daunorubicin	UP	GO:0046635	positive regulation of alpha-beta T cell activation	19/1378	101/20973	2.78781e-05	0.00123797	0.00106526	HLA-DRB3/EBI3/CD80/TNFSF4/ADA/CD86/LILRB4/HLA-A/IL18/LILRB4/SOCS1/PTPRC/IL12RB1/HLA-DRB1/RASAL3/LILRB4/HLA-DRA/HLA-E/HLA-DRB1	19
MOLM13	Daunorubicin	UP	GO:2001198	regulation of dendritic cell differentiation	11/1378	39/20973	2.86095e-05	0.0012602	0.00108439	LILRB2/LILRB1/LILRB2/ZBTB46/LILRB1/HLA-B/HLA-B/HLA-B/HLA-B/HLA-B/HLA-B	11
MOLM13	Daunorubicin	UP	GO:0002291	T cell activation via T cell receptor contact with antigen bound to MHC molecule on antigen presenting cell	8/1378	21/20973	3.19682e-05	0.00138985	0.00119595	HLA-DMB/HLA-DMB/LILRB1/HAVCR2/LILRB1/FGL2/HLA-DMB/ICAM1	8
MOLM13	Daunorubicin	UP	GO:0002474	antigen processing and presentation of peptide antigen via MHC class I	17/1378	85/20973	3.20617e-05	0.00138985	0.00119595	HLA-F/FCER1G/HLA-A/TAPBP/MR1/HLA-C/HLA-B/HLA-B/HLA-B/HLA-B/HLA-B/HLA-C/HLA-B/IFI30/HLA-C/HLA-C/HLA-E	17
MOLM13	Daunorubicin	UP	GO:0032640	tumor necrosis factor production	33/1378	237/20973	3.56668e-05	0.00152197	0.00130964	IL1A/IL10/LILRB1/AXL/CLEC7A/GHRL/ACP5/TREM2/BCL3/OAS2/LY96/LILRB4/CX3CR1/TYROBP/TLR1/LRRK2/DDX58/HAVCR2/LILRB1/CARD9/VSIR/OAS1/ZFP36/PTAFR/LILRB4/PTPRC/RASGRP1/LILRB4/HLA-E/PLCG2/CD84/TMEM106A/OAS3	33
MOLM13	Daunorubicin	UP	GO:0032680	regulation of tumor necrosis factor production	33/1378	237/20973	3.56668e-05	0.00152197	0.00130964	IL1A/IL10/LILRB1/AXL/CLEC7A/GHRL/ACP5/TREM2/BCL3/OAS2/LY96/LILRB4/CX3CR1/TYROBP/TLR1/LRRK2/DDX58/HAVCR2/LILRB1/CARD9/VSIR/OAS1/ZFP36/PTAFR/LILRB4/PTPRC/RASGRP1/LILRB4/HLA-E/PLCG2/CD84/TMEM106A/OAS3	33
MOLM13	Daunorubicin	UP	GO:0022408	negative regulation of cell-cell adhesion	35/1378	258/20973	3.65464e-05	0.00153566	0.00132142	LILRB2/LAG3/IL10/CEACAM1/LILRB1/CD80/LILRB2/PDCD1LG2/LGALS9C/LGALS9B/IL4I1/JAK3/TNFSF4/ABAT/CD86/CD9/LILRB4/IL2RA/HAVCR2/LILRB1/FGL2/BCL6/VSIR/DLG5/LAPTM5/LILRB4/SOCS1/SPINT2/NOTCH1/HLA-DRB1/LILRB4/TNFRSF14/EPB41L5/HLA-DRB1/CD74	35
MOLM13	Daunorubicin	UP	GO:0071219	cellular response to molecule of bacterial origin	37/1378	279/20973	3.655e-05	0.00153566	0.00132142	LILRB2/IL1A/KLRK1/IL10/CD6/LILRB1/CD80/AXL/LILRB2/SERPINE1/PDCD1LG2/TREM2/SCIMP/TNFSF4/ABCA1/LY96/CD86/SRC/CX3CR1/TLR1/STAP1/HAVCR2/CCL2/LILRB1/CCR5/CXCL8/IRGM/ADAMTS13/TLR6/LY86/ZFP36/IL18/PTAFR/CD68/TRIB1/HCK/PLCG2	37
MOLM13	Daunorubicin	UP	GO:0045591	positive regulation of regulatory T cell differentiation	12/1378	47/20973	3.73939e-05	0.00154958	0.0013334	LILRB2/LILRB2/IL4I1/LILRB4/BCL6/VSIR/LILRB4/SOCS1/HLA-DRB1/LILRB4/HLA-DRA/HLA-DRB1	12
MOLM13	Daunorubicin	UP	GO:0002483	antigen processing and presentation of endogenous peptide antigen	17/1378	86/20973	3.75448e-05	0.00154958	0.0013334	HLA-F/HLA-A/TAPBP/HLA-C/HLA-B/HLA-B/HLA-B/HLA-B/HLA-B/HLA-C/HLA-B/HLA-C/HLA-C/HLA-DRB1/HLA-DRA/HLA-E/HLA-DRB1	17
MOLM13	Daunorubicin	UP	GO:0030316	osteoclast differentiation	22/1378	130/20973	3.77323e-05	0.00154958	0.0013334	SIGLEC15/MAFB/LILRB1/BGLAP/TREM2/CAMK4/OSCAR/LRRC17/OSCAR/GPR68/FOS/CSF1/SRC/LILRB4/TYROBP/LILRB1/CSF1R/TNFRSF11A/OCSTAMP/CD109/LILRB4/LILRB4	22
MOLM13	Daunorubicin	UP	GO:0032613	interleukin-10 production	17/1378	87/20973	4.38422e-05	0.00176894	0.00152215	LILRB1/IRF4/CLEC7A/PDCD1LG2/TREM2/JAK3/TNFSF4/BCL3/LILRB4/TYROBP/LILRB1/VSIR/LILRB4/HLA-DRB1/LILRB4/HLA-DRB1/PLCG2	17
MOLM13	Daunorubicin	UP	GO:0032653	regulation of interleukin-10 production	17/1378	87/20973	4.38422e-05	0.00176894	0.00152215	LILRB1/IRF4/CLEC7A/PDCD1LG2/TREM2/JAK3/TNFSF4/BCL3/LILRB4/TYROBP/LILRB1/VSIR/LILRB4/HLA-DRB1/LILRB4/HLA-DRB1/PLCG2	17
MOLM13	Daunorubicin	UP	GO:0030168	platelet activation	24/1378	150/20973	4.40453e-05	0.00176894	0.00152215	BLK/ADRA2B/CEACAM1/AXL/PEAR1/TREML1/ABAT/TSPAN32/SRC/CD9/FERMT3/GP9/CD40/FCER1G/DGKA/APOE/F2RL3/MYL9/ADAMTS13/PDGFA/ADRA2C/F11R/P2RX1/PLCG2	24
MOLM13	Daunorubicin	UP	GO:0045066	regulatory T cell differentiation	14/1378	63/20973	4.65412e-05	0.00185553	0.00159667	LILRB2/LAG3/LILRB2/IL4I1/TNFSF4/LILRB4/BCL6/VSIR/LILRB4/SOCS1/HLA-DRB1/LILRB4/HLA-DRA/HLA-DRB1	14
MOLM13	Daunorubicin	UP	GO:0002292	T cell differentiation involved in immune response	17/1378	88/20973	5.1056e-05	0.00200624	0.00172635	CD80/IRF4/JAK3/TNFSF4/SLAMF6/BCL3/CD86/FCER1G/FGL2/BCL6/RELB/IL18/IL12RB1/HLA-DRB1/HLA-DRA/HLA-DRB1/PTGER4	17
MOLM13	Daunorubicin	UP	GO:0033627	cell adhesion mediated by integrin	17/1378	88/20973	5.1056e-05	0.00200624	0.00172635	DPP4/LIF/ITGA3/ITGA2B/SERPINE1/ITGAX/ADA/FERMT3/ITGAM/ITGB7/ITGA6/MUC1/PLAU/LPXN/ACER2/ICAM1/CYP1B1	17
MOLM13	Daunorubicin	UP	GO:0002774	Fc receptor mediated inhibitory signaling pathway	7/1378	17/20973	5.63691e-05	0.0021836	0.00187897	LILRB2/LILRB1/LILRB2/LILRB4/LILRB1/LILRB4/LILRB4	7
MOLM13	Daunorubicin	UP	GO:0140374	antiviral innate immune response	7/1378	17/20973	5.63691e-05	0.0021836	0.00187897	NLRP1/MARCHF2/ZDHHC1/DDX58/MX1/OAS1/SENP7	7
MOLM13	Daunorubicin	UP	GO:0002824	positive regulation of adaptive immune response based on somatic recombination of immune receptors built from immunoglobulin superfamily domains	26/1378	172/20973	5.85465e-05	0.00225198	0.00193781	HLA-DRB3/CD1A/HLA-F/CLEC7A/RSAD2/TREM2/TNFSF4/ADA/CD40/HLA-A/C3/CARD9/MR1/HLA-B/HLA-B/HLA-B/HLA-B/IL18/HLA-B/HLA-B/PTPRC/IL12RB1/HLA-DRB1/HLA-DRA/HLA-E/HLA-DRB1	26
MOLM13	Daunorubicin	UP	GO:2000107	negative regulation of leukocyte apoptotic process	13/1378	57/20973	6.47264e-05	0.00247228	0.00212737	CCR7/LILRB1/AXL/KITLG/JAK3/RAG1/ADA/SLC46A2/LILRB1/CCR5/IL7R/BCL6/CD74	13
MOLM13	Daunorubicin	UP	GO:0030595	leukocyte chemotaxis	36/1378	276/20973	6.56333e-05	0.00248951	0.0021422	DPP4/KLRK1/IL10/CCR7/KIT/CCR6/SERPINE1/ALOX5/DAPK2/CXCR1/PGF/PTPRO/CCL23/C3AR1/CSF1/JAML/CX3CR1/FCER1G/PIP5K1C/STAP1/CCL2/CCR5/CSF1R/CXCL8/TNFRSF11A/HSD3B7/CXCL16/CNR2/PADI2/CSF3R/ADGRE2/TRPM4/AIF1/RIN3/CD74/CAMK1D	36
MOLM13	Daunorubicin	UP	GO:0042832	defense response to protozoan	9/1378	29/20973	6.69021e-05	0.00252013	0.00216855	IL10/IRF4/CLEC7A/GBP2/BCL3/TSPAN32/GBP4/CCDC88B/CD40	9
MOLM13	Daunorubicin	UP	GO:0042060	wound healing	55/1378	489/20973	6.84312e-05	0.00256008	0.00220292	DDR1/COL5A1/IL1A/ENPP4/YAP1/BLK/ADRA2B/CEACAM1/HMOX1/AXL/CDKN1A/CLEC7A/ACTA2/TGFA/SERPINE1/HGFAC/ALOX5/PROC/PEAR1/MYOZ1/TREML1/FGF2/NOG/ABAT/RHOC/EPPK1/TSPAN32/JAML/SRC/CD9/FERMT3/GP9/CD40/FCER1G/DGKA/APOE/PROCR/F2RL3/MYL9/CADM4/ADAMTS13/PDGFA/GPX1/MYOF/CD44/ADRA2C/CD109/PLAU/F11R/P2RX1/SERPINA1/MSX2/DST/SMPD1/PLCG2	55
MOLM13	Daunorubicin	UP	GO:0032496	response to lipopolysaccharide	47/1378	399/20973	7.50697e-05	0.00278933	0.00240019	LILRB2/IL1A/KLRK1/IL10/CCR7/CD6/LILRB1/CD80/AXL/LILRB2/TRIM6/SERPINE1/PDCD1LG2/ADM/ACP5/TREM2/SCIMP/TNFSF4/ABCA1/FOS/LY96/CD86/SRC/CX3CR1/IL10RA/STAP1/HAVCR2/CCL2/LILRB1/CCR5/CXCL8/PTGIR/IRGM/ADAMTS13/TNFRSF11A/LY86/ZFP36/IL18/CNR2/PTAFR/CD68/TRIB1/HCK/NOTCH1/PLCG2/PTGER4/IL18BP	47
MOLM13	Daunorubicin	UP	GO:0030224	monocyte differentiation	11/1378	43/20973	7.69944e-05	0.00284151	0.00244509	GPR68/ZBTB46/CSF1/IFI16/ZFP36L1/CSF1R/PDE1B/FES/HLA-DRB1/HLA-DRB1/CD74	11
MOLM13	Daunorubicin	UP	GO:0045071	negative regulation of viral genome replication	14/1378	66/20973	8.00882e-05	0.00293585	0.00252627	APOBEC3F/APOBEC3H/TRIM6/RSAD2/APOBEC3G/OAS2/IFIT5/IFI16/SHFL/PARP10/MX1/OAS1/APOBEC3C/OAS3	14
MOLM13	Daunorubicin	UP	GO:0002437	inflammatory response to antigenic stimulus	18/1378	100/20973	8.21092e-05	0.00298987	0.00257276	IL10/FCGR3A/CCR7/CD6/TREM2/PLK2/SRC/IL2RA/C3/GPX1/A2M/CD68/HCK/NOTCH1/HLA-DRB1/RASGRP1/HLA-E/HLA-DRB1	18
MOLM13	Daunorubicin	UP	GO:0033077	T cell differentiation in thymus	16/1378	83/20973	8.64142e-05	0.00312579	0.00268971	IL1A/MAFB/CCR7/CCR6/CAMK4/RAG1/ADA/CD3D/ZFP36L1/IL7R/MR1/TESPA1/RIPK3/PTPRC/RASGRP1/CD74	16
MOLM13	Daunorubicin	UP	GO:0001562	response to protozoan	9/1378	30/20973	9.00301e-05	0.00322636	0.00277625	IL10/IRF4/CLEC7A/GBP2/BCL3/TSPAN32/GBP4/CCDC88B/CD40	9
MOLM13	Daunorubicin	UP	GO:0009612	response to mechanical stimulus	30/1378	217/20973	9.03758e-05	0.00322636	0.00277625	DCANP1/SLITRK6/BGLAP/KIT/AQP1/KCNJ2/TLR8/BTG2/TCAP/TLR7/WHRN/FOS/SRC/UCN/CD40/GADD45A/SHANK3/TIFAB/PKDREJ/GSN/JUP/XPC/FAS/MMP2/FOSB/TNFRSF10B/TXNIP/F11R/KCNQ1/PTGER4	30
MOLM13	Daunorubicin	UP	GO:0032623	interleukin-2 production	15/1378	75/20973	9.20277e-05	0.00324294	0.00279052	LAG3/IL1A/CD80/IRF4/CLEC7A/CD86/LILRB4/HAVCR2/CARD9/ZFP36/LAPTM5/LILRB4/PTPRC/LILRB4/PLCG2	15
MOLM13	Daunorubicin	UP	GO:0032663	regulation of interleukin-2 production	15/1378	75/20973	9.20277e-05	0.00324294	0.00279052	LAG3/IL1A/CD80/IRF4/CLEC7A/CD86/LILRB4/HAVCR2/CARD9/ZFP36/LAPTM5/LILRB4/PTPRC/LILRB4/PLCG2	15
MOLM13	Daunorubicin	UP	GO:0002886	regulation of myeloid leukocyte mediated immunity	14/1378	67/20973	9.51921e-05	0.00331733	0.00285453	BLK/HMOX1/CX3CR1/TYROBP/ITGAM/STAP1/DDX58/C3/DNASE1/FES/PTAFR/ADGRE2/HLA-E/CD84	14
MOLM13	Daunorubicin	UP	GO:0002821	positive regulation of adaptive immune response	26/1378	177/20973	9.53536e-05	0.00331733	0.00285453	HLA-DRB3/CD1A/HLA-F/CLEC7A/RSAD2/TREM2/TNFSF4/ADA/CD40/HLA-A/C3/CARD9/MR1/HLA-B/HLA-B/HLA-B/HLA-B/IL18/HLA-B/HLA-B/PTPRC/IL12RB1/HLA-DRB1/HLA-DRA/HLA-E/HLA-DRB1	26
MOLM13	Daunorubicin	UP	GO:0030099	myeloid cell differentiation	53/1378	472/20973	9.61108e-05	0.00332252	0.00285899	SIGLEC15/MAFB/LIF/CCR7/CEACAM1/LILRB1/BGLAP/KIT/IRF4/KITLG/TREM2/CAMK4/JAK3/OSCAR/RASGRP4/H4C14/CDKN1C/LRRC17/OSCAR/GPR68/ZBTB46/FOS/CSF1/HIPK2/IFI16/SRC/LILRB4/TYROBP/DHRS2/DNASE2/ZFP36L1/LILRB1/MTURN/CSF1R/BCL6/TNFRSF11A/PDE1B/OCSTAMP/FES/RELB/ZFP36/CD109/LILRB4/CSF3R/TRIB1/EPAS1/HLA-DRB1/LILRB4/KCNQ1/HLA-DRB1/L3MBTL1/CD74/EVI2B	53
MOLM13	Daunorubicin	UP	GO:0002253	activation of immune response	54/1378	486/20973	0.000109219	0.00375191	0.00322849	HLA-DRB3/CD8A/PYHIN1/KLRK1/C1R/BLK/CCR7/CEACAM1/CLEC7A/BTNL8/CD276/TREM2/CFH/IGLL5/PVRIG/KLRC4/BLNK/GCSAML/CD79B/KLRC2/C3AR1/ADA/IFI16/AIM2/SRC/LILRB4/TYROBP/MYO1G/HLA-DPB1/FCER1G/HLA-A/STAP1/CFP/C3/C1RL/NLRC4/GCSAM/FYB1/TESPA1/PLD2/HLA-DQB1/LAPTM5/A2M/LILRB4/THEMIS2/LPXN/HCK/PTPRC/HLA-DRB1/LILRB4/MASP2/HLA-DRB1/PLCG2/CD19	54
MOLM13	Daunorubicin	UP	GO:0050878	regulation of body fluid levels	49/1378	429/20973	0.000114845	0.00392053	0.00337358	DCANP1/DDR1/ENPP4/FLG2/BLK/ADRA2B/CEACAM1/AXL/ADCY6/ALOX12B/AQP1/SERPINE1/HGFAC/ADM/HRNR/FLG/PROC/PEAR1/OPRL1/TREML1/ABAT/PTPRO/CEL/OAS2/TSPAN32/ADA/SRC/CD9/UCN/ATP7B/FERMT3/GP9/CD40/FCER1G/TIFAB/DGKA/APOE/PROCR/F2RL3/MYL9/ADAMTS13/LSR/PDGFA/ADRA2C/PLAU/F11R/P2RX1/SERPINA1/PLCG2	49
MOLM13	Daunorubicin	UP	GO:0042270	protection from natural killer cell mediated cytotoxicity	9/1378	31/20973	0.000119507	0.00401902	0.00345833	SERPINB9/HLA-A/HLA-B/HLA-B/HLA-B/HLA-B/HLA-B/HLA-B/HLA-E	9
MOLM13	Daunorubicin	UP	GO:0050731	positive regulation of peptidyl-tyrosine phosphorylation	29/1378	210/20973	0.000119803	0.00401902	0.00345833	LIF/AFAP1L2/CD80/KIT/CLEC7A/KITLG/TGFA/GHRL/FGFR3/TREM2/DLG3/NCF1/CSPG4/NRP1/ALKAL1/PTK6/SRC/DOK7/CD40/STAP1/CASS4/ENPP2/CSF1R/IL18/CD44/PTPRC/TNFRSF14/PLCG2/CD74	29
MOLM13	Daunorubicin	UP	GO:2000249	regulation of actin cytoskeleton reorganization	11/1378	45/20973	0.000120345	0.00401902	0.00345833	NRP1/CARMIL1/ABI3/STAP1/ESAM/BAIAP2L1/CSF1R/BAIAP2L2/FES/F11R/HCK	11
MOLM13	Daunorubicin	UP	GO:0043367	CD4-positive, alpha-beta T cell differentiation	17/1378	94/20973	0.000120674	0.00401902	0.00345833	CD80/IRF4/RSAD2/JAK3/TNFSF4/SLAMF6/BCL3/CD86/BCL6/RELB/IL18/SOCS1/IL12RB1/HLA-DRB1/HLA-DRA/HLA-DRB1/PTGER4	17
MOLM13	Daunorubicin	UP	GO:0042093	T-helper cell differentiation	15/1378	77/20973	0.000125832	0.00416542	0.00358431	CD80/IRF4/JAK3/TNFSF4/SLAMF6/BCL3/CD86/BCL6/RELB/IL18/IL12RB1/HLA-DRB1/HLA-DRA/HLA-DRB1/PTGER4	15
MOLM13	Daunorubicin	UP	GO:0043299	leukocyte degranulation	16/1378	86/20973	0.000134119	0.00441301	0.00379736	HLA-F/BLK/CEACAM1/HMOX1/KIT/KLRC2/ITGAM/S100A13/MILR1/FES/PTAFR/ADGRE2/HCK/LAT/RASGRP1/CD84	16
MOLM13	Daunorubicin	UP	GO:0045766	positive regulation of angiogenesis	27/1378	192/20973	0.000149271	0.00485309	0.00417604	IL1A/IL10/HMOX1/AQP1/GAB1/SERPINE1/ADM/GHRL/CCR3/TNFSF12/FGF2/ADAM12/FGF18/PGF/NRP1/ITGAX/C3AR1/HIPK2/CX3CR1/PIK3R6/CD40/C3/JUP/CXCL8/EPHA1/GRN/CYP1B1	27
MOLM13	Daunorubicin	UP	GO:1904018	positive regulation of vasculature development	27/1378	192/20973	0.000149271	0.00485309	0.00417604	IL1A/IL10/HMOX1/AQP1/GAB1/SERPINE1/ADM/GHRL/CCR3/TNFSF12/FGF2/ADAM12/FGF18/PGF/NRP1/ITGAX/C3AR1/HIPK2/CX3CR1/PIK3R6/CD40/C3/JUP/CXCL8/EPHA1/GRN/CYP1B1	27
MOLM13	Daunorubicin	UP	GO:0045824	negative regulation of innate immune response	23/1378	152/20973	0.000150347	0.00485916	0.00418126	SERPINB9/HLA-F/CEACAM1/LILRB1/IFI16/STAT2/HLA-A/HAVCR2/LILRB1/DHX58/HLA-B/HLA-B/OAS1/HLA-B/HLA-B/HLA-B/A2M/HLA-B/SAMHD1/GRN/NLRX1/HLA-E/OAS3	23
MOLM13	Daunorubicin	UP	GO:0040013	negative regulation of locomotion	49/1378	434/20973	0.000152145	0.00488832	0.00420636	CYGB/DPP4/KLRK1/PLXNB3/HMOX1/TP53INP1/DNAI3/ACVR1C/SERPINE1/GHRL/PFN2/FGF2/ARPIN/ADGRB1/NOG/PTPRO/NRP1/ADORA3/EPPK1/ADAMTS9/ADA/SEMA6B/PTPRU/CX3CR1/SLIT1/GADD45A/STAP1/SRGAP3/CCL2/JUP/APOE/LDLRAD4/S1PR2/MCC/EVL/GCSAM/EPHA1/DLG5/SERPINF1/ARRDC3/PADI2/TRIB1/SPINT2/NOTCH1/AIF1/RIN3/PTGER4/CD74/CYP1B1	49
MOLM13	Daunorubicin	UP	GO:0071222	cellular response to lipopolysaccharide	34/1378	266/20973	0.000153581	0.0049056	0.00422122	LILRB2/IL1A/KLRK1/IL10/CD6/LILRB1/CD80/AXL/LILRB2/SERPINE1/PDCD1LG2/SCIMP/TNFSF4/ABCA1/LY96/CD86/SRC/CX3CR1/STAP1/HAVCR2/CCL2/LILRB1/CCR5/CXCL8/IRGM/ADAMTS13/LY86/ZFP36/IL18/PTAFR/CD68/TRIB1/HCK/PLCG2	34
MOLM13	Daunorubicin	UP	GO:0006026	aminoglycan catabolic process	9/1378	32/20973	0.000156639	0.00495074	0.00426006	CEMIP/SGSH/CHIT1/CHI3L2/FGF2/FUCA1/IDUA/CD44/IDS	9
MOLM13	Daunorubicin	UP	GO:0045069	regulation of viral genome replication	17/1378	96/20973	0.000157713	0.00495074	0.00426006	APOBEC3F/APOBEC3H/TRIM6/RSAD2/APOBEC3G/OAS2/IFIT5/IFI16/SHFL/PARP10/CXCL8/MX1/OAS1/TRIM38/APOBEC3C/NOTCH1/OAS3	17
MOLM13	Daunorubicin	UP	GO:2000106	regulation of leukocyte apoptotic process	17/1378	96/20973	0.000157713	0.00495074	0.00426006	IL10/BLK/CCR7/LILRB1/AXL/KITLG/JAK3/RAG1/ADA/SLC46A2/LILRB1/CCR5/IL7R/BCL6/GIMAP8/RIPK3/CD74	17
MOLM13	Daunorubicin	UP	GO:0045616	regulation of keratinocyte differentiation	10/1378	39/20973	0.000159035	0.00496371	0.00427122	SGPP1/PLAAT4/MACROH2A2/ZFP36L1/ZFP36/CD109/MSX2/NOTCH1/NCOA3/TRIM16	10
MOLM13	Daunorubicin	UP	GO:0042088	T-helper 1 type immune response	12/1378	54/20973	0.000160089	0.00496821	0.0042751	EBI3/CD80/JAK3/TNFSF4/BCL3/HAVCR2/RELB/IL18/IL12RB1/HLA-DRB1/HLA-DRB1/IL18BP	12
MOLM13	Daunorubicin	UP	GO:0002294	CD4-positive, alpha-beta T cell differentiation involved in immune response	15/1378	79/20973	0.00016995	0.00522672	0.00449755	CD80/IRF4/JAK3/TNFSF4/SLAMF6/BCL3/CD86/BCL6/RELB/IL18/IL12RB1/HLA-DRB1/HLA-DRA/HLA-DRB1/PTGER4	15
MOLM13	Daunorubicin	UP	GO:0050808	synapse organization	52/1378	471/20973	0.000170333	0.00522672	0.00449755	LILRB2/TUBB/IL10/RAB39B/ITGA3/SNCG/PCDHB14/UNC13A/SLITRK6/NOS1AP/SEZ6/LILRB2/NRP2/ACHE/GPC4/CAMK2B/L1CAM/GHRL/LRRC4B/TREM2/SYNPO/PFN2/ADGRB1/PTPRO/NRP1/CEL/ABI3/CX3CR1/SLIT1/DOK7/OBSL1/ITGAM/IL10RA/SHANK3/ADGRL3/RAB17/LRRK2/CACNB4/BSN/NTN1/C3/APOE/EPHB3/DLGAP3/LRRC24/PLXNB2/COLQ/DLG5/PPFIA4/AGRN/CLSTN3/PICK1	52
MOLM13	Daunorubicin	UP	GO:0050688	regulation of defense response to virus	16/1378	88/20973	0.000177443	0.00541449	0.00465912	LILRB1/APOBEC3F/TRIM6/APOBEC3G/CCDC92/TSPAN32/AIM2/ZDHHC1/CCDC92/DDX58/LILRB1/DHX58/FGL2/TRIM38/NLRX1/IL12RB1	16
MOLM13	Daunorubicin	UP	GO:0009164	nucleoside catabolic process	8/1378	26/20973	0.000182627	0.00554171	0.00476859	ENPP4/APOBEC3F/APOBEC3H/APOBEC3G/ADA2/ADA/UPB1/APOBEC3C	8
MOLM13	Daunorubicin	UP	GO:0035710	CD4-positive, alpha-beta T cell activation	21/1378	135/20973	0.000193569	0.00582155	0.00500939	HLA-DRB3/CD80/IRF4/LGALS9C/RSAD2/LGALS9B/JAK3/TNFSF4/SLAMF6/BCL3/CD86/BCL6/VSIR/RELB/IL18/SOCS1/IL12RB1/HLA-DRB1/HLA-DRA/HLA-DRB1/PTGER4	21
MOLM13	Daunorubicin	UP	GO:0002495	antigen processing and presentation of peptide antigen via MHC class II	19/1378	116/20973	0.000193981	0.00582155	0.00500939	HLA-DPA1/HLA-DRB3/HLA-DMB/HLA-DMB/TREM2/HLA-DQA1/HLA-DQA1/HLA-DPB1/FCER1G/HLA-DMA/HLA-DMA/CTSF/HLA-DQB1/IFI30/HLA-DMB/HLA-DRB1/HLA-DRA/HLA-DRB1/CD74	19
MOLM13	Daunorubicin	UP	GO:0002287	alpha-beta T cell activation involved in immune response	15/1378	80/20973	0.000196643	0.00583731	0.00502295	CD80/IRF4/JAK3/TNFSF4/SLAMF6/BCL3/CD86/BCL6/RELB/IL18/IL12RB1/HLA-DRB1/HLA-DRA/HLA-DRB1/PTGER4	15
MOLM13	Daunorubicin	UP	GO:0002293	alpha-beta T cell differentiation involved in immune response	15/1378	80/20973	0.000196643	0.00583731	0.00502295	CD80/IRF4/JAK3/TNFSF4/SLAMF6/BCL3/CD86/BCL6/RELB/IL18/IL12RB1/HLA-DRB1/HLA-DRA/HLA-DRB1/PTGER4	15
MOLM13	Daunorubicin	UP	GO:0007160	cell-matrix adhesion	34/1378	270/20973	0.000204613	0.00604107	0.00519829	DDR1/TNXB/CCR7/ITGA3/ITGA2B/SGCE/SERPINE1/L1CAM/TNXB/BCAM/SIGLEC1/NRP1/ITGAX/ADAMTS9/CSF1/SRC/THBS3/FERMT3/ITGAM/VWA2/ITGB7/EFEMP2/RIN2/CCN2/ITGA6/JUP/ADAMTS13/BCL6/EPHA1/CD44/PLAU/ACER2/TESK2/EPB41L5	34
MOLM13	Daunorubicin	UP	GO:0019885	antigen processing and presentation of endogenous peptide antigen via MHC class I	14/1378	72/20973	0.000213664	0.00627438	0.00539905	HLA-F/HLA-A/TAPBP/HLA-C/HLA-B/HLA-B/HLA-B/HLA-B/HLA-B/HLA-C/HLA-B/HLA-C/HLA-C/HLA-E	14
MOLM13	Daunorubicin	UP	GO:0045229	external encapsulating structure organization	42/1378	360/20973	0.000217934	0.00636554	0.00547749	MMP11/TGFBI/DDR1/TNXB/COL5A1/DPP4/ADAMTS8/LOXL4/SMPD3/MMP19/COL5A2/ADAMTS14/SLC2A10/TNXB/HRNR/VWA1/BCL3/SULF2/IMPG2/ADAMTS9/ZNF469/COL24A1/EFEMP2/MMP24/COL9A2/CCN2/MMP2/ADAMTS13/COLQ/MYO1E/PBXIP1/ADAMTSL4/SPINT2/NOTCH1/COL27A1/CST3/MPZL3/LAMB3/COL18A1/CYP1B1/PAPLN/CTSK	42
MOLM13	Daunorubicin	UP	GO:0019884	antigen processing and presentation of exogenous antigen	23/1378	156/20973	0.000222736	0.0064712	0.00556841	HLA-DPA1/HLA-DRB3/CD1A/HLA-DMB/HLA-DMB/HLA-F/HLA-DQA1/HLA-DQA1/HLA-DPB1/FCER1G/HLA-A/HLA-DMA/HLA-DMA/CTSF/MR1/HLA-DQB1/IFI30/HLA-DMB/HLA-DRB1/HLA-DRA/HLA-E/HLA-DRB1/CD74	23
MOLM13	Daunorubicin	UP	GO:0021562	vestibulocochlear nerve development	5/1378	10/20973	0.000231717	0.00666124	0.00573193	DCANP1/SLITRK6/NRP2/NRP1/TIFAB	5
MOLM13	Daunorubicin	UP	GO:0140105	interleukin-10-mediated signaling pathway	5/1378	10/20973	0.000231717	0.00666124	0.00573193	LILRB2/LILRB2/LILRB4/LILRB4/LILRB4	5
MOLM13	Daunorubicin	UP	GO:0045657	positive regulation of monocyte differentiation	6/1378	15/20973	0.000237705	0.0067976	0.00584928	CSF1/ZFP36L1/FES/HLA-DRB1/HLA-DRB1/CD74	6
MOLM13	Daunorubicin	UP	GO:0002504	antigen processing and presentation of peptide or polysaccharide antigen via MHC class II	19/1378	118/20973	0.00024363	0.00692412	0.00595814	HLA-DPA1/HLA-DRB3/HLA-DMB/HLA-DMB/TREM2/HLA-DQA1/HLA-DQA1/HLA-DPB1/FCER1G/HLA-DMA/HLA-DMA/CTSF/HLA-DQB1/IFI30/HLA-DMB/HLA-DRB1/HLA-DRA/HLA-DRB1/CD74	19
MOLM13	Daunorubicin	UP	GO:0045655	regulation of monocyte differentiation	8/1378	27/20973	0.000244664	0.00692412	0.00595814	GPR68/ZBTB46/CSF1/ZFP36L1/FES/HLA-DRB1/HLA-DRB1/CD74	8
MOLM13	Daunorubicin	UP	GO:1903900	regulation of viral life cycle	26/1378	188/20973	0.00025684	0.00723124	0.00622242	APOBEC3F/APOBEC3H/AXL/TRIM6/RSAD2/LAMP3/TRIM22/APOBEC3G/OAS2/IFIT5/IFI16/SHFL/TRIM34/GSN/PARP10/CXCL8/MX1/OAS1/TRIM38/APOBEC3C/NOTCH1/CIITA/HLA-DRB1/HLA-DRB1/OAS3/CD74	26
MOLM13	Daunorubicin	UP	GO:0030048	actin filament-based movement	21/1378	138/20973	0.000264211	0.00732824	0.00630589	CACNA1C/MYO1A/NOS1AP/ACTA2/KCNJ2/MYO1D/SCN4B/MYO15A/SCN1B/MYO1G/DSC2/GSN/JUP/MYO1E/MYO6/TRPM4/MYBPC3/MYO5A/KCNQ1/EPB41L5/KCNE3	21
MOLM13	Daunorubicin	UP	GO:0002768	immune response-regulating cell surface receptor signaling pathway	50/1378	456/20973	0.000265064	0.00732824	0.00630589	LILRB2/HLA-DRB3/CD8A/KLRK1/FCGR3A/BLK/CCR7/CEACAM1/LILRB1/LILRB2/KIT/PIGR/CLEC7A/BTNL8/CD276/IGLL5/PVRIG/KLRC4/BLNK/GCSAML/CD79B/KLRC2/C3AR1/ADA/SRC/LILRB4/TYROBP/MYO1G/HLA-DPB1/CD40/FCER1G/HLA-A/STAP1/LILRB1/GCSAM/FYB1/TESPA1/PLD2/HLA-DQB1/LAPTM5/LILRB4/THEMIS2/LPXN/HCK/PTPRC/HLA-DRB1/LILRB4/HLA-DRB1/PLCG2/CD19	50
MOLM13	Daunorubicin	UP	GO:0002223	stimulatory C-type lectin receptor signaling pathway	7/1378	21/20973	0.000266994	0.00732824	0.00630589	KLRK1/CLEC7A/KLRC4/KLRC2/SRC/TYROBP/PLCG2	7
MOLM13	Daunorubicin	UP	GO:0030050	vesicle transport along actin filament	7/1378	21/20973	0.000266994	0.00732824	0.00630589	MYO1A/MYO1D/MYO15A/MYO1G/MYO1E/MYO6/MYO5A	7
MOLM13	Daunorubicin	UP	GO:0042454	ribonucleoside catabolic process	7/1378	21/20973	0.000266994	0.00732824	0.00630589	ENPP4/APOBEC3F/APOBEC3H/APOBEC3G/ADA2/ADA/APOBEC3C	7
MOLM13	Daunorubicin	UP	GO:0043122	regulation of I-kappaB kinase/NF-kappaB signaling	36/1378	296/20973	0.000269159	0.00735074	0.00632524	IL1A/CCR7/HMOX1/CLEC7A/TRIM6/APOL3/TNFRSF19/TRIM22/EDA2R/TREM2/PLK2/BIRC3/RHOC/IFIT5/SLC44A2/LILRB4/TRIM34/CD40/S100A13/CARD9/TLR6/TNFRSF10B/TRIM38/LILRB4/RHOH/NLRX1/TRAF1/MIB2/HLA-DRB1/S100A4/OPTN/LILRB4/HLA-DRB1/PLCG2/TMEM106A/CD74	36
MOLM13	Daunorubicin	UP	GO:0007229	integrin-mediated signaling pathway	19/1378	119/20973	0.000272378	0.00740163	0.00636903	ITGA3/CEACAM1/ITGA2B/ADAM11/SLC2A10/NRP1/ITGAX/TSPAN32/SRC/FERMT3/ITGAM/ITGB7/CCN2/ITGA6/FYB1/ADAMTS13/HCK/LAT/DST	19
MOLM13	Daunorubicin	UP	GO:0032755	positive regulation of interleukin-6 production	20/1378	129/20973	0.000284714	0.00769855	0.00662453	LILRB2/IL1A/LILRB2/CLEC7A/TLR8/SCIMP/TNFSF4/TLR7/UCN/TYROBP/SIGLEC16/TLR1/DDX58/CARD9/TLR6/PTAFR/PLCG2/AIF1/TMEM106A/CD74	20
MOLM13	Daunorubicin	UP	GO:0002707	negative regulation of lymphocyte mediated immunity	21/1378	139/20973	0.000292328	0.00786549	0.00676818	SERPINB9/HLA-F/CEACAM1/LILRB1/IL4I1/LILRB4/HLA-A/HAVCR2/LILRB1/IL7R/BCL6/HLA-B/HLA-B/HLA-B/HLA-B/HLA-B/HLA-B/LILRB4/PTPRC/LILRB4/HLA-E	21
MOLM13	Daunorubicin	UP	GO:0046638	positive regulation of alpha-beta T cell differentiation	13/1378	66/20973	0.000311427	0.00833832	0.00717504	CD80/TNFSF4/ADA/CD86/LILRB4/IL18/LILRB4/SOCS1/IL12RB1/HLA-DRB1/LILRB4/HLA-DRA/HLA-DRB1	13
MOLM13	Daunorubicin	UP	GO:0019886	antigen processing and presentation of exogenous peptide antigen via MHC class II	18/1378	111/20973	0.000321108	0.00855558	0.00736199	HLA-DPA1/HLA-DRB3/HLA-DMB/HLA-DMB/HLA-DQA1/HLA-DQA1/HLA-DPB1/FCER1G/HLA-DMA/HLA-DMA/CTSF/HLA-DQB1/IFI30/HLA-DMB/HLA-DRB1/HLA-DRA/HLA-DRB1/CD74	18
MOLM13	Daunorubicin	UP	GO:0045622	regulation of T-helper cell differentiation	11/1378	50/20973	0.000327175	0.00865167	0.00744468	CD80/IRF4/JAK3/TNFSF4/CD86/BCL6/IL18/IL12RB1/HLA-DRB1/HLA-DRA/HLA-DRB1	11
MOLM13	Daunorubicin	UP	GO:0019058	viral life cycle	44/1378	390/20973	0.000327883	0.00865167	0.00744468	IFI27/APOBEC3F/CD80/APOBEC3H/AXL/TRIM6/RSAD2/LAMP3/TRIM22/TNFRSF4/APOBEC3G/NECTIN4/SIGLEC1/NRP1/OAS2/IFIT5/MVB12B/CD86/IFI16/SHFL/TRIM34/ITGB7/GSN/CCL2/APOE/CCR5/PARP10/CXCL8/ATG16L2/MX1/OAS1/TRIM38/F11R/APOBEC3C/NOTCH1/CIITA/ANPEP/HLA-DRB1/SMPD1/ICAM1/TNFRSF14/HLA-DRB1/OAS3/CD74	44
MOLM13	Daunorubicin	UP	GO:0030198	extracellular matrix organization	41/1378	356/20973	0.000337398	0.00882866	0.00759698	MMP11/TGFBI/DDR1/TNXB/COL5A1/DPP4/ADAMTS8/LOXL4/SMPD3/MMP19/COL5A2/ADAMTS14/SLC2A10/TNXB/VWA1/BCL3/SULF2/IMPG2/ADAMTS9/ZNF469/COL24A1/EFEMP2/MMP24/COL9A2/CCN2/MMP2/ADAMTS13/COLQ/MYO1E/PBXIP1/ADAMTSL4/SPINT2/NOTCH1/COL27A1/CST3/MPZL3/LAMB3/COL18A1/CYP1B1/PAPLN/CTSK	41
MOLM13	Daunorubicin	UP	GO:0071887	leukocyte apoptotic process	19/1378	121/20973	0.000338866	0.00882866	0.00759698	IL10/BLK/CCR7/LILRB1/AXL/KITLG/JAK3/RAG1/ADA/IL2RA/SLC46A2/LILRB1/FAS/CCR5/IL7R/BCL6/GIMAP8/RIPK3/CD74	19
MOLM13	Daunorubicin	UP	GO:0002708	positive regulation of lymphocyte mediated immunity	29/1378	223/20973	0.000339439	0.00882866	0.00759698	HLA-DRB3/CD1A/LAG3/KLRK1/HLA-F/RSAD2/TREM2/TNFSF4/KLRC4/SLAMF6/KLRC2/CD40/HLA-A/C3/MR1/HLA-B/HLA-B/HLA-B/HLA-B/IL18/HLA-B/HLA-B/PTPRC/IL12RB1/HLA-DRB1/RASGRP1/HLA-DRA/HLA-E/HLA-DRB1	29
MOLM13	Daunorubicin	UP	GO:0051271	negative regulation of cellular component movement	45/1378	403/20973	0.000354114	0.00916669	0.00788785	CYGB/DPP4/KLRK1/PLXNB3/HMOX1/TP53INP1/DNAI3/ACVR1C/SERPINE1/PFN2/FGF2/ARPIN/ADGRB1/NOG/PTPRO/ADORA3/EPPK1/ADAMTS9/ADA/PTPRU/CD9/CX3CR1/GADD45A/STAP1/SRGAP3/CCL2/JUP/APOE/LDLRAD4/S1PR2/MCC/EVL/GCSAM/EPHA1/DLG5/SERPINF1/PADI2/TRIB1/SPINT2/NOTCH1/AIF1/RIN3/PTGER4/CD74/CYP1B1	45
MOLM13	Daunorubicin	UP	GO:0043062	extracellular structure organization	41/1378	357/20973	0.000357589	0.00916891	0.00788976	MMP11/TGFBI/DDR1/TNXB/COL5A1/DPP4/ADAMTS8/LOXL4/SMPD3/MMP19/COL5A2/ADAMTS14/SLC2A10/TNXB/VWA1/BCL3/SULF2/IMPG2/ADAMTS9/ZNF469/COL24A1/EFEMP2/MMP24/COL9A2/CCN2/MMP2/ADAMTS13/COLQ/MYO1E/PBXIP1/ADAMTSL4/SPINT2/NOTCH1/COL27A1/CST3/MPZL3/LAMB3/COL18A1/CYP1B1/PAPLN/CTSK	41
MOLM13	Daunorubicin	UP	GO:0002730	regulation of dendritic cell cytokine production	6/1378	16/20973	0.000359236	0.00916891	0.00788976	KIT/CLEC7A/SCIMP/JAK3/DDX58/PLCG2	6
MOLM13	Daunorubicin	UP	GO:1902285	semaphorin-plexin signaling pathway involved in neuron projection guidance	6/1378	16/20973	0.000359236	0.00916891	0.00788976	PLXNB3/PLXNA2/NRP2/NRP1/PLXNB2/PLXNC1	6
MOLM13	Daunorubicin	UP	GO:0045576	mast cell activation	13/1378	67/20973	0.000363484	0.00923419	0.00794593	BLK/HMOX1/KIT/CRLF2/S100A13/MILR1/FES/CNR2/ADGRE2/RHOH/LAT/RASGRP1/CD84	13
MOLM13	Daunorubicin	UP	GO:1990840	response to lectin	7/1378	22/20973	0.000369496	0.00930039	0.0080029	KLRK1/CLEC7A/KLRC4/KLRC2/SRC/TYROBP/PLCG2	7
MOLM13	Daunorubicin	UP	GO:1990858	cellular response to lectin	7/1378	22/20973	0.000369496	0.00930039	0.0080029	KLRK1/CLEC7A/KLRC4/KLRC2/SRC/TYROBP/PLCG2	7
MOLM13	Daunorubicin	UP	GO:0032642	regulation of chemokine production	19/1378	122/20973	0.000377109	0.00944849	0.00813034	IL10/IL7/HMOX1/CLEC7A/TREM2/TNFSF4/TLR7/LILRB4/HAVCR2/CSF1R/CARD9/OAS1/IL18/LILRB4/LILRB4/CD84/AIF1/OAS3/CD74	19
MOLM13	Daunorubicin	UP	GO:0006936	muscle contraction	42/1378	370/20973	0.000389856	0.00971993	0.00836391	DCANP1/CACNA1C/MYOM2/ADRA2B/NOS1AP/KCNMA1/KIT/ACTA2/KCNJ2/GHRL/TBX2/SCN4B/TCAP/ABAT/SULF2/GSTM2/ADA/UCN/MYOM1/CHRNE/SCN1B/DSC2/TIFAB/GSN/TNNI2/CCN2/JUP/MYL5/MYL9/TNNI3/TPM2/MYOF/PTAFR/ADRA2C/FKBP1B/P2RX1/GAA/TRPM4/MYBPC3/KCNQ1/KCNE3/TMOD2	42
MOLM13	Daunorubicin	UP	GO:0045670	regulation of osteoclast differentiation	15/1378	85/20973	0.000391502	0.00971993	0.00836391	MAFB/LILRB1/BGLAP/TREM2/CAMK4/LRRC17/GPR68/FOS/CSF1/LILRB4/TYROBP/LILRB1/OCSTAMP/LILRB4/LILRB4	15
MOLM13	Daunorubicin	UP	GO:0002357	defense response to tumor cell	5/1378	11/20973	0.000401824	0.00988631	0.00850708	PRF1/DLEC1/ABI3/CASC2/LAPTM5	5
MOLM13	Daunorubicin	UP	GO:2000524	negative regulation of T cell costimulation	5/1378	11/20973	0.000401824	0.00988631	0.00850708	LILRB2/LILRB2/LILRB4/LILRB4/LILRB4	5
OCIAML3	Daunorubicin	UP	GO:0050900	leukocyte migration	35/446	445/20973	3.28543e-11	1.41931e-07	1.09872e-07	CRTAM/TNFAIP6/IL10/C5AR2/THBS1/C5AR1/TBX21/FPR2/HMOX1/C10orf99/GCNT1/S100A9/C3AR1/PPBP/RIPOR2/CXCL11/TREM2/CXCL3/GPR183/S100A8/CSF1R/SERPINE1/ARTN/S100A12/PTPRO/ITGB7/IL1B/PECAM1/ITGA6/CYP7B1/PTAFR/CD9/PTGER4/LGALS3/IL1R1	35
OCIAML3	Daunorubicin	UP	GO:0042060	wound healing	36/446	489/20973	1.09549e-10	2.36625e-07	1.83177e-07	ADRA2B/TRIM72/ADRA2A/VWF/CEACAM1/CDKN1A/THBS1/FGF2/SLC7A11/HMOX1/HGFAC/CLEC7A/SYTL4/TXK/MMP12/FN1/TREML1/S100A8/SDC1/AXL/SERPINE1/TGFA/HBEGF/MERTK/ACTA2/EPPK1/CD36/THBD/MYOF/PLAU/CD9/DGKQ/RHOC/DGKA/RAP2B/CARMIL2	36
OCIAML3	Daunorubicin	UP	GO:0002274	myeloid leukocyte activation	26/446	280/20973	3.54035e-10	5.09811e-07	3.94656e-07	IL10/DCSTAMP/THBS1/C5AR1/FPR2/HMOX1/IL15/ITGB8/FN1/ANXA3/FGR/IL18/TREM2/HAVCR2/JUN/SUCNR1/S100A12/TMEM106A/ITGAM/SNCA/BATF2/S100A13/TYROBP/LRRK2/TRAF3IP2/PTAFR	26
OCIAML3	Daunorubicin	UP	GO:1903131	mononuclear cell differentiation	34/446	500/20973	2.86805e-09	3.0975e-06	2.39784e-06	LILRB2/CRTAM/BLNK/IL10/DCSTAMP/LILRB2/TBX21/MAFB/IL15/ITGB8/SOCS1/CD46/BCL6/IL18/TREM2/GPR183/CSF1R/JUN/AXL/TNFSF4/ZEB1/ZFP36L1/EOMES/MERTK/IL7R/GPR68/IL1B/BATF2/PRDM1/CTSL/TRAF3IP2/RSAD2/BCL3/PTGER4	34
OCIAML3	Daunorubicin	UP	GO:0030449	regulation of complement activation	8/446	21/20973	6.27179e-09	4.69912e-06	3.6377e-06	CR1L/A2M/C3/CD46/CFH/TREM2/CD55/IL1B	8
OCIAML3	Daunorubicin	UP	GO:0072593	reactive oxygen species metabolic process	23/446	255/20973	6.52656e-09	4.69912e-06	3.6377e-06	IL19/SLC18A2/CDKN1A/THBS1/FPR2/CLEC7A/DDIT4/CYP1B1/PDK4/ITGAM/NCF1B/NCF1C/SNCA/GADD45A/CD36/NCF1/SESN2/SESN1/GCH1/TYROBP/NCF2/LRRK2/ADGRB1	23
OCIAML3	Daunorubicin	UP	GO:0097529	myeloid leukocyte migration	23/446	267/20973	1.55833e-08	9.61709e-06	7.44481e-06	TNFAIP6/C5AR2/THBS1/C5AR1/FPR2/S100A9/C3AR1/PPBP/RIPOR2/CXCL11/TREM2/CXCL3/S100A8/CSF1R/SERPINE1/S100A12/PTPRO/IL1B/PECAM1/CD9/PTGER4/LGALS3/IL1R1	23
OCIAML3	Daunorubicin	UP	GO:0097530	granulocyte migration	18/446	170/20973	2.50457e-08	1.10931e-05	8.58743e-06	TNFAIP6/C5AR2/THBS1/C5AR1/S100A9/C3AR1/PPBP/RIPOR2/CXCL11/CXCL3/S100A8/CSF1R/S100A12/IL1B/PECAM1/PTGER4/LGALS3/IL1R1	18
OCIAML3	Daunorubicin	UP	GO:0018212	peptidyl-tyrosine modification	29/446	416/20973	2.51858e-08	1.10931e-05	8.58743e-06	LILRA5/ADRA2A/CSPG4/ENPP2/LIF/IL15/SOCS1/CLEC7A/TXK/FGR/NRP1/IL18/TREM2/EPHB6/CD24/CSF1R/AXL/TGFA/HBEGF/MERTK/PECAM1/CD36/NCF1/FGFR3/CASS4/TPST1/MVP/DGKQ/RAP2B	29
OCIAML3	Daunorubicin	UP	GO:0050731	positive regulation of peptidyl-tyrosine phosphorylation	20/446	210/20973	2.56785e-08	1.10931e-05	8.58743e-06	LILRA5/ADRA2A/CSPG4/ENPP2/LIF/IL15/CLEC7A/NRP1/IL18/TREM2/CD24/CSF1R/TGFA/HBEGF/PECAM1/CD36/NCF1/FGFR3/CASS4/DGKQ	20
OCIAML3	Daunorubicin	UP	GO:0002263	cell activation involved in immune response	25/446	330/20973	4.76807e-08	1.87255e-05	1.44959e-05	CEACAM1/IL10/TBX21/HMOX1/CLEC7A/ANXA3/CD46/FGR/HLA-F/BCL6/IL18/TREM2/GPR183/HAVCR2/TNFSF4/SUCNR1/EOMES/ITGAM/S100A13/LRP1/TYROBP/PTAFR/BCL3/PTGER4/LGALS3	25
OCIAML3	Daunorubicin	UP	GO:0050730	regulation of peptidyl-tyrosine phosphorylation	23/446	288/20973	6.34348e-08	2.28365e-05	1.76783e-05	LILRA5/ADRA2A/CSPG4/ENPP2/LIF/IL15/SOCS1/CLEC7A/NRP1/IL18/TREM2/CD24/CSF1R/TGFA/HBEGF/PECAM1/CD36/NCF1/FGFR3/CASS4/MVP/DGKQ/RAP2B	23
OCIAML3	Daunorubicin	UP	GO:0002430	complement receptor mediated signaling pathway	6/446	12/20973	7.41489e-08	2.44058e-05	1.88931e-05	C5AR2/C5AR1/FPR2/FPR3/C3AR1/FPR1	6
OCIAML3	Daunorubicin	UP	GO:0018108	peptidyl-tyrosine phosphorylation	28/446	413/20973	7.9093e-08	2.44058e-05	1.88931e-05	LILRA5/ADRA2A/CSPG4/ENPP2/LIF/IL15/SOCS1/CLEC7A/TXK/FGR/NRP1/IL18/TREM2/EPHB6/CD24/CSF1R/AXL/TGFA/HBEGF/MERTK/PECAM1/CD36/NCF1/FGFR3/CASS4/MVP/DGKQ/RAP2B	28
OCIAML3	Daunorubicin	UP	GO:0060326	cell chemotaxis	26/446	367/20973	9.80193e-08	2.82296e-05	2.18532e-05	TNFAIP6/IL10/C5AR2/THBS1/FGF2/C5AR1/FPR2/C10orf99/S100A9/C3AR1/PPBP/RIPOR2/NRP1/CXCL11/CXCL3/GPR183/S100A8/CSF1R/SERPINE1/HBEGF/S100A12/PTPRO/DOCK4/IL1B/CYP7B1/LGALS3	26
OCIAML3	Daunorubicin	UP	GO:0030595	leukocyte chemotaxis	22/446	276/20973	1.27052e-07	3.4304e-05	2.65555e-05	TNFAIP6/IL10/C5AR2/THBS1/C5AR1/FPR2/C10orf99/S100A9/C3AR1/PPBP/RIPOR2/CXCL11/CXCL3/GPR183/S100A8/CSF1R/SERPINE1/S100A12/PTPRO/IL1B/CYP7B1/LGALS3	22
OCIAML3	Daunorubicin	UP	GO:0050866	negative regulation of cell activation	22/446	278/20973	1.44129e-07	3.43709e-05	2.66073e-05	LILRB2/CRTAM/CEACAM1/IL10/CYGB/LILRB2/TBX21/HMOX1/SOCS1/RIPOR2/FGR/HLA-F/BCL6/TREM2/HAVCR2/AXL/TNFSF4/MERTK/THBD/TYROBP/CD9/LGALS3	22
OCIAML3	Daunorubicin	UP	GO:0030217	T cell differentiation	23/446	302/20973	1.50047e-07	3.43709e-05	2.66073e-05	LILRB2/CRTAM/LILRB2/TBX21/MAFB/IL15/SOCS1/CD46/BCL6/IL18/GPR183/TNFSF4/ZEB1/ZFP36L1/EOMES/IL7R/IL1B/PRDM1/CTSL/TRAF3IP2/RSAD2/BCL3/PTGER4	23
OCIAML3	Daunorubicin	UP	GO:0002366	leukocyte activation involved in immune response	24/446	326/20973	1.51168e-07	3.43709e-05	2.66073e-05	CEACAM1/IL10/TBX21/HMOX1/CLEC7A/ANXA3/CD46/FGR/HLA-F/BCL6/IL18/TREM2/GPR183/HAVCR2/TNFSF4/SUCNR1/EOMES/ITGAM/S100A13/TYROBP/PTAFR/BCL3/PTGER4/LGALS3	24
OCIAML3	Daunorubicin	UP	GO:0007599	hemostasis	21/446	259/20973	1.84675e-07	3.98897e-05	3.08795e-05	ADRA2B/ADRA2A/VWF/CEACAM1/THBS1/SLC7A11/HGFAC/TXK/FN1/TREML1/AXL/SERPINE1/MERTK/CD36/THBD/PLAU/CD9/NFE2/DGKQ/DGKA/RAP2B	21
OCIAML3	Daunorubicin	UP	GO:0071621	granulocyte chemotaxis	15/446	143/20973	4.14751e-07	8.22914e-05	6.37037e-05	TNFAIP6/C5AR2/THBS1/C5AR1/S100A9/C3AR1/PPBP/RIPOR2/CXCL11/CXCL3/S100A8/CSF1R/S100A12/IL1B/LGALS3	15
OCIAML3	Daunorubicin	UP	GO:1903706	regulation of hemopoiesis	28/446	448/20973	4.19077e-07	8.22914e-05	6.37037e-05	HSPA1A/LILRB2/CRTAM/HSPA1A/TNFAIP6/CEACAM1/IL10/DCSTAMP/H4C14/LILRB2/TBX21/MAFB/LIF/IL15/SOCS1/CD46/BCL6/IL18/TREM2/AXL/TNFSF4/ZEB1/ZFP36L1/RAB7B/IL7R/GPR68/PRDM1/TYROBP	28
OCIAML3	Daunorubicin	UP	GO:1990266	neutrophil migration	15/446	144/20973	4.54103e-07	8.45742e-05	6.54709e-05	TNFAIP6/C5AR2/C5AR1/S100A9/C3AR1/PPBP/RIPOR2/CXCL11/CXCL3/S100A8/S100A12/IL1B/PECAM1/LGALS3/IL1R1	15
OCIAML3	Daunorubicin	UP	GO:1902105	regulation of leukocyte differentiation	24/446	347/20973	4.73304e-07	8.45742e-05	6.54709e-05	LILRB2/CRTAM/TNFAIP6/CEACAM1/IL10/DCSTAMP/LILRB2/TBX21/MAFB/LIF/IL15/SOCS1/CD46/BCL6/IL18/TREM2/AXL/TNFSF4/ZEB1/ZFP36L1/IL7R/GPR68/PRDM1/TYROBP	24
OCIAML3	Daunorubicin	UP	GO:0030098	lymphocyte differentiation	27/446	425/20973	4.9185e-07	8.45742e-05	6.54709e-05	LILRB2/CRTAM/BLNK/IL10/LILRB2/TBX21/MAFB/IL15/SOCS1/CD46/BCL6/IL18/GPR183/AXL/TNFSF4/ZEB1/ZFP36L1/EOMES/MERTK/IL7R/IL1B/PRDM1/CTSL/TRAF3IP2/RSAD2/BCL3/PTGER4	27
OCIAML3	Daunorubicin	UP	GO:0007596	blood coagulation	20/446	252/20973	5.09012e-07	8.45742e-05	6.54709e-05	ADRA2B/ADRA2A/VWF/CEACAM1/THBS1/SLC7A11/HGFAC/TXK/FN1/TREML1/AXL/SERPINE1/MERTK/CD36/THBD/PLAU/CD9/DGKQ/DGKA/RAP2B	20
OCIAML3	Daunorubicin	UP	GO:2000379	positive regulation of reactive oxygen species metabolic process	11/446	77/20973	6.7261e-07	0.000103474	8.01017e-05	CDKN1A/THBS1/FPR2/CLEC7A/CYP1B1/ITGAM/SNCA/GADD45A/CD36/TYROBP/ADGRB1	11
OCIAML3	Daunorubicin	UP	GO:0031349	positive regulation of defense response	26/446	406/20973	6.90123e-07	0.000103474	8.01017e-05	LILRA5/CRTAM/PYHIN1/FPR2/IL15/CLEC7A/TXK/S100A9/MMP12/TLR8/C3/HLA-F/IL18/TREM2/S100A8/HAVCR2/TNFSF4/SUCNR1/SERPINE1/S100A12/NLRC4/IL1B/SNCA/TYROBP/LRRK2/PTGER4	26
OCIAML3	Daunorubicin	UP	GO:0050817	coagulation	20/446	257/20973	6.94618e-07	0.000103474	8.01017e-05	ADRA2B/ADRA2A/VWF/CEACAM1/THBS1/SLC7A11/HGFAC/TXK/FN1/TREML1/AXL/SERPINE1/MERTK/CD36/THBD/PLAU/CD9/DGKQ/DGKA/RAP2B	20
OCIAML3	Daunorubicin	UP	GO:0030168	platelet activation	15/446	150/20973	7.69534e-07	0.000110813	8.57828e-05	ADRA2B/ADRA2A/VWF/CEACAM1/SLC7A11/TXK/FN1/TREML1/AXL/MERTK/THBD/CD9/DGKQ/DGKA/RAP2B	15
OCIAML3	Daunorubicin	UP	GO:0045730	respiratory burst	8/446	37/20973	8.82703e-07	0.000123009	9.5224e-05	CLEC7A/TREM2/CD24/CD55/NCF1B/NCF1C/NCF1/NCF2	8
OCIAML3	Daunorubicin	UP	GO:0043277	apoptotic cell clearance	10/446	65/20973	1.07654e-06	0.000143666	0.000111215	THBS1/C3/TREM2/MFGE8/AXL/MERTK/CD36/LRP1/TYROBP/ADGRB1	10
OCIAML3	Daunorubicin	UP	GO:0042092	type 2 immune response	8/446	38/20973	1.09745e-06	0.000143666	0.000111215	IL10/TBX21/BCL6/IL18/TNFSF4/TRAF3IP2/RSAD2/BCL3	8
OCIAML3	Daunorubicin	UP	GO:0050807	regulation of synapse organization	19/446	243/20973	1.22761e-06	0.000155979	0.000120747	LILRB2/TUBB/ARMCX5-GPRASP2/IL10/LILRB2/NPTX1/SLC7A11/MDGA1/FLRT2/TREM2/AMIGO2/GPC4/PTPRO/SNCA/IL10RA/NTN1/LRRK2/AGRN/ADGRB1	19
OCIAML3	Daunorubicin	UP	GO:1902107	positive regulation of leukocyte differentiation	17/446	200/20973	1.42453e-06	0.000170943	0.000132331	LILRB2/IL10/DCSTAMP/LILRB2/LIF/IL15/SOCS1/CD46/BCL6/IL18/TREM2/AXL/TNFSF4/ZFP36L1/IL7R/GPR68/TYROBP	17
OCIAML3	Daunorubicin	UP	GO:1903708	positive regulation of hemopoiesis	17/446	200/20973	1.42453e-06	0.000170943	0.000132331	LILRB2/IL10/DCSTAMP/LILRB2/LIF/IL15/SOCS1/CD46/BCL6/IL18/TREM2/AXL/TNFSF4/ZFP36L1/IL7R/GPR68/TYROBP	17
OCIAML3	Daunorubicin	UP	GO:0071674	mononuclear cell migration	19/446	246/20973	1.47524e-06	0.000172244	0.000133338	CRTAM/THBS1/C5AR1/TBX21/FPR2/C10orf99/C3AR1/RIPOR2/CXCL11/GPR183/CSF1R/SERPINE1/ARTN/S100A12/PTPRO/ITGB7/PECAM1/CYP7B1/LGALS3	19
OCIAML3	Daunorubicin	UP	GO:0002237	response to molecule of bacterial origin	26/446	426/20973	1.69429e-06	0.000192614	0.000149107	LILRB2/IL10/C5AR1/LILRB2/S100A9/LY96/PPBP/CXCL11/IL18/TREM2/CXCL3/S100A8/HAVCR2/CD24/AXL/TNFSF4/SERPINE1/CD55/IL1B/SNCA/CD36/THBD/IL10RA/GCH1/PTAFR/PTGER4	26
OCIAML3	Daunorubicin	UP	GO:0030593	neutrophil chemotaxis	13/446	121/20973	1.86736e-06	0.000202599	0.000156837	TNFAIP6/C5AR2/C5AR1/S100A9/C3AR1/PPBP/RIPOR2/CXCL11/CXCL3/S100A8/S100A12/IL1B/LGALS3	13
OCIAML3	Daunorubicin	UP	GO:0050803	regulation of synapse structure or activity	19/446	250/20973	1.87592e-06	0.000202599	0.000156837	LILRB2/TUBB/ARMCX5-GPRASP2/IL10/LILRB2/NPTX1/SLC7A11/MDGA1/FLRT2/TREM2/AMIGO2/GPC4/PTPRO/SNCA/IL10RA/NTN1/LRRK2/AGRN/ADGRB1	19
OCIAML3	Daunorubicin	UP	GO:0050878	regulation of body fluid levels	26/446	429/20973	1.92821e-06	0.000203167	0.000157276	ADRA2B/ADRA2A/VWF/CEACAM1/THBS1/SLC7A11/HGFAC/TXK/FN1/TREML1/AXL/SERPINE1/HRNR/MERTK/PTPRO/CD36/THBD/PLAU/TRAF3IP2/CD9/NFE2/DGKQ/TIFAB/SLC22A4/DGKA/RAP2B	26
OCIAML3	Daunorubicin	UP	GO:0009615	response to virus	27/446	460/20973	2.24274e-06	0.000230682	0.000178576	ISG20/TBX21/IL15/VWCE/ITGB8/MMP12/OASL/TLR8/IFIT2/FGR/APOBEC3D/DDIT4/IFIT1/TNFSF4/TRIM34/APOBEC3H/ACTA2/IL1B/TRIM22/STAT2/MAPK11/TRAF3IP2/MX1/RSAD2/APOBEC3G/BCL3/OAS1	27
OCIAML3	Daunorubicin	UP	GO:0050727	regulation of inflammatory response	27/446	461/20973	2.33611e-06	0.000231052	0.000178862	LILRA5/TNFAIP6/IL10/FPR2/IL15/S100A9/C3/FGR/BCL6/IL18/TREM2/S100A8/TNFSF4/SUCNR1/SERPINE1/MGLL/METRNL/S100A12/PLK2/IL1B/SNCA/NCF1/METRNL/LRRK2/LACC1/PTGER4/IL1R1	27
OCIAML3	Daunorubicin	UP	GO:0050777	negative regulation of immune response	20/446	278/20973	2.3533e-06	0.000231052	0.000178862	CR1L/CEACAM1/IL10/TBX21/HMOX1/MMP12/A2M/CD46/FGR/HLA-F/BCL6/TREM2/HAVCR2/TNFSF4/PLK2/IL7R/CD55/STAT2/OAS1/LGALS3	20
OCIAML3	Daunorubicin	UP	GO:0002703	regulation of leukocyte mediated immunity	24/446	381/20973	2.47156e-06	0.00023727	0.000183676	CRTAM/CR1L/CEACAM1/IL10/TBX21/HMOX1/CLEC7A/C3/CD46/FGR/HLA-F/BCL6/IL18/TREM2/HAVCR2/TNFSF4/IL7R/CD55/ITGAM/IL1B/TYROBP/RSAD2/PTAFR/IL1R1	24
OCIAML3	Daunorubicin	UP	GO:0070371	ERK1 and ERK2 cascade	24/446	388/20973	3.38245e-06	0.000317656	0.000245905	CEACAM1/C5AR2/SPRED3/FGF2/C5AR1/FPR2/LIF/FN1/ATF3/NRP1/TREM2/GPR183/HAVCR2/DUSP6/CSF1R/JUN/ZFP36L1/ACTA2/CHI3L1/IL1B/CD36/DUSP4/FGFR3/PTGER4	24
OCIAML3	Daunorubicin	UP	GO:0050808	synapse organization	27/446	471/20973	3.48701e-06	0.000320508	0.000248112	LILRB2/TUBB/ARMCX5-GPRASP2/IL10/GDNF/ANK3/C5AR1/LILRB2/NPTX1/ACHE/SLC7A11/MDGA1/C3/NRP1/FLRT2/TREM2/COL4A1/AMIGO2/GPC4/PTPRO/ITGAM/SNCA/IL10RA/NTN1/LRRK2/AGRN/ADGRB1	27
OCIAML3	Daunorubicin	UP	GO:0060143	positive regulation of syncytium formation by plasma membrane fusion	7/446	32/20973	3.98632e-06	0.000358769	0.000277731	GDF15/DCSTAMP/RIPOR2/TREM2/EHD2/TYROBP/ADGRB1	7
OCIAML3	Daunorubicin	UP	GO:0002823	negative regulation of adaptive immune response based on somatic recombination of immune receptors built from immunoglobulin superfamily domains	10/446	77/20973	5.25612e-06	0.000454128	0.000351551	CR1L/CEACAM1/TBX21/CD46/HLA-F/BCL6/HAVCR2/TNFSF4/IL7R/CD55	10
OCIAML3	Daunorubicin	UP	GO:0006801	superoxide metabolic process	10/446	77/20973	5.25612e-06	0.000454128	0.000351551	FPR2/CLEC7A/ITGAM/NCF1B/NCF1C/CD36/NCF1/GCH1/TYROBP/NCF2	10
OCIAML3	Daunorubicin	UP	GO:0032496	response to lipopolysaccharide	24/446	399/20973	5.44663e-06	0.000461361	0.00035715	LILRB2/IL10/LILRB2/S100A9/LY96/PPBP/CXCL11/IL18/TREM2/CXCL3/S100A8/HAVCR2/AXL/TNFSF4/SERPINE1/CD55/IL1B/SNCA/CD36/THBD/IL10RA/GCH1/PTAFR/PTGER4	24
OCIAML3	Daunorubicin	UP	GO:0051250	negative regulation of lymphocyte activation	17/446	222/20973	5.88331e-06	0.000486481	0.000376596	LILRB2/CRTAM/CEACAM1/IL10/LILRB2/TBX21/SOCS1/RIPOR2/FGR/HLA-F/BCL6/HAVCR2/AXL/TNFSF4/MERTK/TYROBP/LGALS3	17
OCIAML3	Daunorubicin	UP	GO:0042554	superoxide anion generation	8/446	47/20973	5.96841e-06	0.000486481	0.000376596	FPR2/CLEC7A/ITGAM/NCF1B/NCF1C/NCF1/TYROBP/NCF2	8
OCIAML3	Daunorubicin	UP	GO:0002726	positive regulation of T cell cytokine production	7/446	34/20973	6.14153e-06	0.000491323	0.000380344	TBX21/IL18/TNFSF4/CD55/IL1B/RSAD2/IL1R1	7
OCIAML3	Daunorubicin	UP	GO:0002822	regulation of adaptive immune response based on somatic recombination of immune receptors built from immunoglobulin superfamily domains	18/446	250/20973	7.41968e-06	0.000566911	0.000438859	CR1L/CEACAM1/IL10/TBX21/CLEC7A/C3/CD46/HLA-F/BCL6/IL18/TREM2/HAVCR2/TNFSF4/IL7R/CD55/IL1B/RSAD2/IL1R1	18
OCIAML3	Daunorubicin	UP	GO:0061900	glial cell activation	10/446	80/20973	7.45381e-06	0.000566911	0.000438859	C5AR1/FPR2/TREM2/JUN/ITGAM/IL1B/SNCA/LRP1/TYROBP/LRRK2	10
OCIAML3	Daunorubicin	UP	GO:0042116	macrophage activation	13/446	137/20973	7.48007e-06	0.000566911	0.000438859	IL10/THBS1/C5AR1/FPR2/TREM2/HAVCR2/JUN/SUCNR1/TMEM106A/ITGAM/SNCA/TYROBP/LRRK2	13
OCIAML3	Daunorubicin	UP	GO:0150076	neuroinflammatory response	11/446	99/20973	8.3452e-06	0.000621573	0.000481174	C5AR1/FPR2/IL18/TREM2/JUN/ITGAM/IL1B/SNCA/LRP1/TYROBP/LRRK2	11
OCIAML3	Daunorubicin	UP	GO:0050729	positive regulation of inflammatory response	15/446	182/20973	8.59287e-06	0.000629173	0.000487057	LILRA5/IL15/S100A9/C3/IL18/TREM2/S100A8/TNFSF4/SUCNR1/SERPINE1/S100A12/IL1B/SNCA/LRRK2/PTGER4	15
OCIAML3	Daunorubicin	UP	GO:0002695	negative regulation of leukocyte activation	18/446	255/20973	9.73814e-06	0.000701146	0.000542773	LILRB2/CRTAM/CEACAM1/IL10/LILRB2/TBX21/HMOX1/SOCS1/RIPOR2/FGR/HLA-F/BCL6/HAVCR2/AXL/TNFSF4/MERTK/TYROBP/LGALS3	18
OCIAML3	Daunorubicin	UP	GO:0045071	negative regulation of viral genome replication	9/446	66/20973	1.03803e-05	0.000735126	0.000569078	ISG20/OASL/APOBEC3D/IFIT1/APOBEC3H/MX1/RSAD2/APOBEC3G/OAS1	9
OCIAML3	Daunorubicin	UP	GO:0019058	viral life cycle	23/446	390/20973	1.17422e-05	0.000818164	0.000633359	HSPA1A/HSPA1A/NECTIN4/CLEC5A/ISG20/OASL/CD46/APOBEC3D/NRP1/IFIT1/AXL/ANPEP/TRIM34/SIGLEC1/APOBEC3H/ITGB7/CD55/CTSL/TRIM22/MX1/RSAD2/APOBEC3G/OAS1	23
OCIAML3	Daunorubicin	UP	GO:0070372	regulation of ERK1 and ERK2 cascade	22/446	364/20973	1.24187e-05	0.000851566	0.000659217	CEACAM1/C5AR2/SPRED3/FGF2/C5AR1/FPR2/LIF/FN1/ATF3/NRP1/TREM2/GPR183/HAVCR2/DUSP6/CSF1R/JUN/ACTA2/CHI3L1/IL1B/CD36/DUSP4/FGFR3	22
OCIAML3	Daunorubicin	UP	GO:0060142	regulation of syncytium formation by plasma membrane fusion	7/446	38/20973	1.33881e-05	0.000903697	0.000699572	GDF15/DCSTAMP/RIPOR2/TREM2/EHD2/TYROBP/ADGRB1	7
OCIAML3	Daunorubicin	UP	GO:0061041	regulation of wound healing	13/446	145/20973	1.38731e-05	0.000922025	0.000713761	ADRA2A/CEACAM1/THBS1/FGF2/CLEC7A/SERPINE1/HBEGF/ACTA2/EPPK1/CD36/THBD/PLAU/CD9	13
OCIAML3	Daunorubicin	UP	GO:0000768	syncytium formation by plasma membrane fusion	9/446	69/20973	1.50237e-05	0.000968692	0.000749886	GDF15/DCSTAMP/RIPOR2/TREM2/EHD2/MYOF/TYROBP/CD9/ADGRB1	9
OCIAML3	Daunorubicin	UP	GO:0140253	cell-cell fusion	9/446	69/20973	1.50237e-05	0.000968692	0.000749886	GDF15/DCSTAMP/RIPOR2/TREM2/EHD2/MYOF/TYROBP/CD9/ADGRB1	9
OCIAML3	Daunorubicin	UP	GO:0045766	positive regulation of angiogenesis	15/446	192/20973	1.6313e-05	0.00100159	0.000775353	IL10/THBS1/FGF2/C5AR1/HMOX1/ITGB8/C3AR1/ANXA3/C3/NRP1/CYP1B1/SERPINE1/CHI3L1/IL1B/JUP	15
OCIAML3	Daunorubicin	UP	GO:1904018	positive regulation of vasculature development	15/446	192/20973	1.6313e-05	0.00100159	0.000775353	IL10/THBS1/FGF2/C5AR1/HMOX1/ITGB8/C3AR1/ANXA3/C3/NRP1/CYP1B1/SERPINE1/CHI3L1/IL1B/JUP	15
OCIAML3	Daunorubicin	UP	GO:0032635	interleukin-6 production	16/446	216/20973	1.66932e-05	0.00100159	0.000775353	LILRB2/LILRA5/IL10/C5AR2/LILRB2/CLEC7A/TLR8/TREM2/HAVCR2/TNFSF4/RAB7B/TMEM106A/IL1B/CD36/TYROBP/PTAFR	16
OCIAML3	Daunorubicin	UP	GO:0032675	regulation of interleukin-6 production	16/446	216/20973	1.66932e-05	0.00100159	0.000775353	LILRB2/LILRA5/IL10/C5AR2/LILRB2/CLEC7A/TLR8/TREM2/HAVCR2/TNFSF4/RAB7B/TMEM106A/IL1B/CD36/TYROBP/PTAFR	16
OCIAML3	Daunorubicin	UP	GO:0045619	regulation of lymphocyte differentiation	16/446	216/20973	1.66932e-05	0.00100159	0.000775353	LILRB2/CRTAM/IL10/LILRB2/TBX21/IL15/SOCS1/CD46/BCL6/IL18/AXL/TNFSF4/ZEB1/ZFP36L1/IL7R/PRDM1	16
OCIAML3	Daunorubicin	UP	GO:0046632	alpha-beta T cell differentiation	12/446	127/20973	1.74576e-05	0.00103311	0.000799753	TBX21/SOCS1/BCL6/IL18/GPR183/TNFSF4/EOMES/PRDM1/CTSL/RSAD2/BCL3/PTGER4	12
OCIAML3	Daunorubicin	UP	GO:0002253	activation of immune response	26/446	486/20973	1.77719e-05	0.0010375	0.00080315	BLNK/CR1L/CEACAM1/PYHIN1/C5AR2/C5AR1/FPR2/CLEC7A/FPR3/TXK/PVRIG/C3AR1/A2M/FPR1/C3/CD46/HLA-DQB1/FGR/CFH/TREM2/FYB1/NLRC4/CD55/IL1B/TYROBP/LGALS3	26
OCIAML3	Daunorubicin	UP	GO:0002699	positive regulation of immune effector process	22/446	373/20973	1.81183e-05	0.00104362	0.000807887	CRTAM/IL10/TBX21/HMOX1/CLEC7A/C3/CD46/FGR/HLA-F/IL18/TREM2/TNFSF4/RBP4/CD55/ITGAM/IL1B/CD36/TYROBP/LACC1/RSAD2/PTAFR/IL1R1	22
OCIAML3	Daunorubicin	UP	GO:0002820	negative regulation of adaptive immune response	10/446	89/20973	1.94202e-05	0.00110389	0.000854543	CR1L/CEACAM1/TBX21/CD46/HLA-F/BCL6/HAVCR2/TNFSF4/IL7R/CD55	10
OCIAML3	Daunorubicin	UP	GO:0032814	regulation of natural killer cell activation	8/446	55/20973	1.99182e-05	0.00111749	0.000865072	IL15/FGR/HLA-F/IL18/HAVCR2/AXL/PRDM1/TYROBP	8
OCIAML3	Daunorubicin	UP	GO:0032755	positive regulation of interleukin-6 production	12/446	129/20973	2.04436e-05	0.00113226	0.00087651	LILRB2/LILRA5/LILRB2/CLEC7A/TLR8/TNFSF4/RAB7B/TMEM106A/IL1B/CD36/TYROBP/PTAFR	12
OCIAML3	Daunorubicin	UP	GO:0045765	regulation of angiogenesis	22/446	377/20973	2.13365e-05	0.00116675	0.00090321	ECSCR/CEACAM1/IL10/THBS1/FGF2/C5AR1/ENPP2/HMOX1/ITGB8/C3AR1/ANXA3/C3/NRP1/CYP1B1/SERPINE1/STAB1/PLK2/CHI3L1/IL1B/GADD45A/JUP/ADGRB1	22
OCIAML3	Daunorubicin	UP	GO:0002369	T cell cytokine production	8/446	56/20973	2.28106e-05	0.00121657	0.000941771	TBX21/HLA-F/IL18/TNFSF4/CD55/IL1B/RSAD2/IL1R1	8
OCIAML3	Daunorubicin	UP	GO:0002724	regulation of T cell cytokine production	8/446	56/20973	2.28106e-05	0.00121657	0.000941771	TBX21/HLA-F/IL18/TNFSF4/CD55/IL1B/RSAD2/IL1R1	8
OCIAML3	Daunorubicin	UP	GO:0006949	syncytium formation	9/446	73/20973	2.38776e-05	0.00125794	0.000973802	GDF15/DCSTAMP/RIPOR2/TREM2/EHD2/MYOF/TYROBP/CD9/ADGRB1	9
OCIAML3	Daunorubicin	UP	GO:0002819	regulation of adaptive immune response	18/446	273/20973	2.44288e-05	0.00125974	0.000975194	CR1L/CEACAM1/IL10/TBX21/CLEC7A/C3/CD46/HLA-F/BCL6/IL18/TREM2/HAVCR2/TNFSF4/IL7R/CD55/IL1B/RSAD2/IL1R1	18
[truncated: 1,123 more rows]

## Sheet: Table S2
Supplementary Table S2: DRNResist profile including log2(foldChange) after different treatments compared to DMSO
[truncated: 197 more rows]

[truncated: 7 more sheets: Table S3, Table S4, Table S5, Table S6, Table S7, Table S8, Table S9]
